# Supplementary material for: High-accuracy transmission and fluorescence XAFS of zinc at 10 K, 50 K, 100 K and 150 K using the hybrid technique
Source: J Synchrotron Radiat. 2023 Jan 1;30(Pt 1):147–68. doi: 10.1107/S1600577522010293 (PMC9814049; doi:10.1107/S1600577522010293)
Supplement: Supplementary file 1 [file s-30-00147-sup1.zip]

Archive with 24 entries (23 files):
- John2022JSRSuppInfo/
- John2022JSRSuppInfo/Zn_chi_k_50K_transmission.dat
- John2022JSRSuppInfo/Zn_chi_k_150K_fluorescence.dat
- John2022JSRSuppInfo/Zn_murho_50K_fluroescence.dat
- John2022JSRSuppInfo/.DS_Store
- John2022JSRSuppInfo/._.DS_Store
- John2022JSRSuppInfo/Zn_chi_k_100K_transmission.dat
- John2022JSRSuppInfo/Zn-murho-100K-transmission.dat
- John2022JSRSuppInfo/Zn_chi_k_298K_transmission.dat
- John2022JSRSuppInfo/Zn_chi_k_100K_fluorescence.dat
- John2022JSRSuppInfo/Zn-murho-50K-transmission.cif
- John2022JSRSuppInfo/Zn-murho-10K-transmission.dat
- John2022JSRSuppInfo/Zn_chi_k_150K_transmission.dat
- John2022JSRSuppInfo/Zn_chi_k_50K_fluorescence.dat
- John2022JSRSuppInfo/Zn-murho-150K-transmission.dat
- John2022JSRSuppInfo/Zn-murho-100K-transmission.cif
- John2022JSRSuppInfo/Zn_murho_100K_fluroescence.dat
- John2022JSRSuppInfo/Zn_chi_k_10K_transmission.dat
- John2022JSRSuppInfo/Zn_murho_10K_fluroescence.dat
- John2022JSRSuppInfo/Zn_chi_k_10K_fluorescence.dat
- John2022JSRSuppInfo/Zn-murho-150K-transmission.cif
- John2022JSRSuppInfo/Zn_murho_150K_fluroescence.dat
- John2022JSRSuppInfo/Zn-murho-10K-transmission.cif
- John2022JSRSuppInfo/Zn-murho-50K-transmission.dat
