# Supplementary material for: High-accuracy transmission and fluorescence XAFS of zinc at 10 K, 50 K, 100 K and 150 K using the hybrid technique
Source: J Synchrotron Radiat. 2023 Jan 1;30(Pt 1):147–68. doi: 10.1107/S1600577522010293 (PMC9814049; doi:10.1107/S1600577522010293)
Supplement: Supplementary file 1 [file s-30-00147-sup1.zip › John2022JSRSuppInfo/Zn_chi_k_50K_transmission.dat]

#------------------------
#   k         chi         dchi         e0
  0.0000000      -0.57229101       0.56020464E-03    9661.3400
  0.36188178      -0.54422753       0.55429206E-03    9661.3400
  0.51177812      -0.45625476       0.63339200E-03    9661.3400
  0.62679763      -0.37777144       0.70413113E-03    9661.3400
  0.72376356      -0.30997107       0.76542929E-03    9661.3400
  0.81080903      -0.25296301       0.81735297E-03    9661.3400
  0.88790186      -0.20887939       0.85781939E-03    9661.3400
  0.95881601      -0.17654126       0.88789494E-03    9661.3400
  1.0248349      -0.15277303       0.91040104E-03    9661.3400
  1.0880552      -0.12778314       0.93404216E-03    9661.3400
  1.1455145      -0.95785143E-01   0.96388425E-03    9661.3400
  1.2024063      -0.53272541E-01   0.10032456E-02    9661.3400
  1.2567253      -0.40375227E-02   0.10489521E-02    9661.3400
  1.3077909       0.48440390E-01   0.10980336E-02    9661.3400
  1.3569360       0.99554163E-01   0.11465878E-02    9661.3400
  1.4043624       0.14977379       0.11951888E-02    9661.3400
  1.4493354       0.19756004       0.12420590E-02    9661.3400
  1.4929542       0.24309267       0.12879570E-02    9661.3400
  1.5370394       0.28388619       0.13300036E-02    9661.3400
  1.5790657       0.31246410       0.13608775E-02    9661.3400
  1.6200021       0.31448707       0.13610574E-02    9661.3400
  1.6599293       0.29520330       0.13426921E-02    9661.3400
  1.6981474       0.24822093       0.12954217E-02    9661.3400
  1.7362785       0.18936698       0.12385281E-02    9661.3400
  1.7735900       0.12928312       0.11825173E-02    9661.3400
  1.8094089       0.77056859E-01   0.11351479E-02    9661.3400
  1.8452423       0.36466484E-01   0.10988638E-02    9661.3400
  1.8796963       0.83918134E-02   0.10742458E-02    9661.3400
  1.9142144      -0.61640189E-02   0.10618009E-02    9661.3400
  1.9487930      -0.14955495E-01   0.10546201E-02    9661.3400
  1.9821082      -0.18895429E-01   0.10518381E-02    9661.3400
  2.0148725      -0.19533863E-01   0.10519031E-02    9661.3400
  2.0471125      -0.17033000E-01   0.10547854E-02    9661.3400
  2.0782225      -0.12097195E-01   0.10598081E-02    9661.3400
  2.1101153      -0.65370568E-02   0.10653859E-02    9661.3400
  2.1409215      -0.33547486E-02   0.10688130E-02    9661.3400
  2.1718937      -0.39464919E-02   0.10687717E-02    9661.3400
  2.2024305      -0.90903439E-02   0.10647155E-02    9661.3400
  2.2319629      -0.18375168E-01   0.10569001E-02    9661.3400
  2.2605304      -0.32165221E-01   0.10448134E-02    9661.3400
  2.2893135      -0.83751793E-01   0.98850224E-03    9661.3400
  2.3177391      -0.62343302E-01   0.10190091E-02    9661.3400
  2.3458203      -0.76543649E-01   0.10068681E-02    9661.3400
  2.3735693      -0.88448016E-01   0.99671322E-03    9661.3400
  2.4009977      -0.97300719E-01   0.98923101E-03    9661.3400
  2.4281162      -0.10322180       0.98433103E-03    9661.3400
  2.4549352      -0.10702877       0.98132443E-03    9661.3400
  2.4809365      -0.10942370       0.97951515E-03    9661.3400
  2.5071905      -0.11075838       0.97866884E-03    9661.3400
  2.5331725      -0.11144223       0.97856272E-03    9661.3400
  2.5588906      -0.11198473       0.97824525E-03    9661.3400
  2.5848595      -0.11111815       0.97932639E-03    9661.3400
  2.6100684      -0.10904930       0.98144904E-03    9661.3400
  2.6350362      -0.10548536       0.98491329E-03    9661.3400
  2.6602619      -0.10081941       0.98932450E-03    9661.3400
  2.6842750      -0.94478296E-01   0.99558944E-03    9661.3400
  2.7085588      -0.87651988E-01   0.10015842E-02    9661.3400
  2.7321475      -0.79434572E-01   0.10091435E-02    9661.3400
  2.7560095      -0.70025777E-01   0.10178188E-02    9661.3400
  2.7796667      -0.60065190E-01   0.10269175E-02    9661.3400
  2.8035914      -0.49412276E-01   0.10368445E-02    9661.3400
  2.8268504      -0.38244431E-01   0.10469671E-02    9661.3400
  2.8499196      -0.26827212E-01   0.10574987E-02    9661.3400
  2.8728035      -0.15212016E-01   0.10681472E-02    9661.3400
  2.8955066      -0.30508680E-02   0.10793209E-02    9661.3400
  2.9180330       0.94115874E-02   0.10907578E-02    9661.3400
  2.9403869       0.21355388E-01   0.11017239E-02    9661.3400
  2.9625721       0.33278840E-01   0.11129235E-02    9661.3400
  2.9845924       0.43700839E-01   0.11225019E-02    9661.3400
  3.0064515       0.53480345E-01   0.11316488E-02    9661.3400
  3.0277202       0.62143375E-01   0.11397976E-02    9661.3400
  3.0492701       0.69852570E-01   0.11471456E-02    9661.3400
  3.0702422       0.75766950E-01   0.11528043E-02    9661.3400
  3.0914957       0.80109672E-01   0.11570314E-02    9661.3400
  3.1126041       0.82625431E-01   0.11597326E-02    9661.3400
  3.1335703       0.83039381E-01   0.11602465E-02    9661.3400
  3.1543971       0.82034078E-01   0.11596121E-02    9661.3400
  3.1754997       0.78993809E-01   0.11571688E-02    9661.3400
  3.1964631       0.74559894E-01   0.11534955E-02    9661.3400
  3.2168828       0.68437076E-01   0.11482131E-02    9661.3400
  3.2517047       0.55046393E-01   0.11365840E-02    9661.3400
  3.2865561       0.38396962E-01   0.11220610E-02    9661.3400
  3.3226187       0.18755654E-01   0.11045659E-02    9661.3400
  3.3586841      -0.52939076E-03   0.10880803E-02    9661.3400
  3.3939804      -0.15096744E-01   0.10756465E-02    9661.3400
  3.4296772      -0.25307378E-01   0.10671210E-02    9661.3400
  3.4657621      -0.31446663E-01   0.10622442E-02    9661.3400
  3.5022230      -0.35093781E-01   0.10595701E-02    9661.3400
  3.5368275      -0.36927669E-01   0.10584909E-02    9661.3400
  3.5721966      -0.36627853E-01   0.10591635E-02    9661.3400
  3.6079450      -0.31769437E-01   0.10642727E-02    9661.3400
  3.6437021      -0.22688191E-01   0.10731529E-02    9661.3400
  3.6791117      -0.11309284E-01   0.10839580E-02    9661.3400
  3.7148888       0.57233026E-03   0.10950440E-02    9661.3400
  3.7499754       0.11347092E-01   0.11054268E-02    9661.3400
  3.7857747       0.19003463E-01   0.11133514E-02    9661.3400
  3.8219239       0.21312750E-01   0.11161216E-02    9661.3400
  3.8573950       0.19013171E-01   0.11147097E-02    9661.3400
  3.8928792       0.13271970E-01   0.11102672E-02    9661.3400
  3.9290430       0.71378351E-02   0.11056503E-02    9661.3400
  3.9645466       0.12525639E-02   0.11009979E-02    9661.3400
  4.0000625      -0.24898793E-02   0.10983819E-02    9661.3400
  4.0349413      -0.53550852E-02   0.10965571E-02    9661.3400
  4.0708081      -0.79888740E-02   0.10949910E-02    9661.3400
  4.1060428      -0.98474555E-02   0.10941139E-02    9661.3400
  4.1412939      -0.97924088E-02   0.10949443E-02    9661.3400
  4.1768746      -0.69143421E-02   0.10983809E-02    9661.3400
  4.2121547      -0.21647667E-02   0.11034445E-02    9661.3400
  4.2474501       0.30876958E-02   0.11090077E-02    9661.3400
  4.2827604       0.89749681E-02   0.11151502E-02    9661.3400
  4.3186918       0.17082265E-01   0.11233805E-02    9661.3400
  4.3543267       0.27476439E-01   0.11335997E-02    9661.3400
  4.3890756       0.39525821E-01   0.11453740E-02    9661.3400
  4.4247355       0.50531470E-01   0.11562183E-02    9661.3400
  4.4601104       0.59411447E-01   0.11652091E-02    9661.3400
  4.4949155       0.64953523E-01   0.11712891E-02    9661.3400
  4.5303205       0.66682002E-01   0.11737074E-02    9661.3400
  4.5660247       0.63491931E-01   0.11718116E-02    9661.3400
  4.6011671       0.55079372E-01   0.11651106E-02    9661.3400
  4.6360432       0.41065809E-01   0.11532786E-02    9661.3400
  4.6717803       0.23779338E-01   0.11386622E-02    9661.3400
  4.7075242       0.44419386E-02   0.11220102E-02    9661.3400
  4.7429989      -0.14159297E-01   0.11062779E-02    9661.3400
  4.7787582      -0.29308093E-01   0.10939734E-02    9661.3400
  4.8145240      -0.40894621E-01   0.10844716E-02    9661.3400
  4.8494859      -0.45488793E-01   0.10814678E-02    9661.3400
  4.8844658      -0.45677506E-01   0.10825073E-02    9661.3400
  4.9199954      -0.43785850E-01   0.10852045E-02    9661.3400
  4.9552704      -0.42070817E-01   0.10878749E-02    9661.3400
  4.9902960      -0.42121043E-01   0.10890015E-02    9661.3400
  5.0261198      -0.45941299E-01   0.10866922E-02    9661.3400
  5.0611726      -0.52911227E-01   0.10815651E-02    9661.3400
  5.0967551      -0.61728241E-01   0.10748575E-02    9661.3400
  5.1323462      -0.70296972E-01   0.10683600E-02    9661.3400
  5.1674387      -0.73993371E-01   0.10661893E-02    9661.3400
  5.2022945      -0.69305277E-01   0.10715819E-02    9661.3400
  5.2379185      -0.57436914E-01   0.10834523E-02    9661.3400
  5.2730534      -0.40253046E-01   0.11000082E-02    9661.3400
  5.3079559      -0.21355755E-01   0.11181558E-02    9661.3400
  5.3431205      -0.41116867E-02   0.11349038E-02    9661.3400
  5.3785422       0.93298254E-02   0.11482389E-02    9661.3400
  5.4142159       0.19890080E-01   0.11590752E-02    9661.3400
  5.4496561       0.27769657E-01   0.11674807E-02    9661.3400
  5.4848673       0.34488621E-01   0.11748319E-02    9661.3400
  5.5205656       0.40600960E-01   0.11816584E-02    9661.3400
  5.5557988       0.48065320E-01   0.11897223E-02    9661.3400
  5.5908100       0.56714553E-01   0.11988960E-02    9661.3400
  5.6265344       0.64004853E-01   0.12068831E-02    9661.3400
  5.6615708       0.67059428E-01   0.12110761E-02    9661.3400
  5.6968515       0.63669828E-01   0.12093253E-02    9661.3400
  5.7323719       0.54499526E-01   0.12023747E-02    9661.3400
  5.7676736       0.40417858E-01   0.11909190E-02    9661.3400
  5.8034376       0.25381856E-01   0.11788056E-02    9661.3400
  5.8387582       0.12555167E-01   0.11686596E-02    9661.3400
  5.8734205       0.42891856E-02   0.11627625E-02    9661.3400
  5.9087660       0.72281494E-03   0.11609074E-02    9661.3400
  5.9436811       0.12324592E-03   0.11618410E-02    9661.3400
  5.9790493       0.18408786E-03   0.11633469E-02    9661.3400
  6.0146450       0.25121053E-03   0.11649519E-02    9661.3400
  6.0500314      -0.14019803E-02   0.11649727E-02    9661.3400
  6.0854271      -0.12986449E-01   0.11643556E-02    9661.3400
  6.1208321      -0.31380912E-02   0.11619336E-02    9661.3400
  6.1558208      -0.48147109E-02   0.11606040E-02    9661.3400
  6.1912463      -0.58201348E-02   0.11605501E-02    9661.3400
  6.2262599      -0.73910723E-02   0.11586499E-02    9661.3400
  6.2614961      -0.68362987E-02   0.11591473E-02    9661.3400
  6.2963270      -0.96598321E-02   0.11554812E-02    9661.3400
  6.3313801      -0.83000146E-02   0.11491244E-02    9661.3400
  6.0757354      -0.11946375E-01   0.11627880E-02    9661.3400
  6.0914497      -0.99953295E-02   0.11717876E-02    9661.3400
  6.1248959      -0.12931096E-01   0.11690505E-02    9661.3400
  6.1592237      -0.10854774E-01   0.11684875E-02    9661.3400
  6.1942069      -0.13569761E-01   0.11660043E-02    9661.3400
  6.2292039      -0.14560970E-01   0.11665817E-02    9661.3400
  6.2642144      -0.17276692E-01   0.11656093E-02    9661.3400
  6.2990303      -0.23258806E-01   0.11637130E-02    9661.3400
  6.3340684      -0.26013796E-01   0.11555095E-02    9661.3400
  6.3695306      -0.38913876E-01   0.11456308E-02    9661.3400
  6.4047964      -0.50687593E-01   0.11368198E-02    9661.3400
  6.4398691      -0.58406483E-01   0.11315873E-02    9661.3400
  6.4745495      -0.58870612E-01   0.11328548E-02    9661.3400
  6.5096488      -0.50484190E-01   0.11420705E-02    9661.3400
  6.5447598      -0.33014558E-01   0.11593807E-02    9661.3400
  6.5794845      -0.10932775E-01   0.11808823E-02    9661.3400
  6.6152148       0.88199456E-02   0.12004263E-02    9661.3400
  6.6503593       0.20784491E-01   0.12129934E-02    9661.3400
  6.6857108       0.24954226E-01   0.12186830E-02    9661.3400
  6.7204867       0.23710695E-01   0.12193136E-02    9661.3400
  6.7554712       0.17879249E-01   0.12158576E-02    9661.3400
  6.7906613       0.85003393E-02   0.12092621E-02    9661.3400
  6.8254780      -0.92057352E-03   0.12026759E-02    9661.3400
  6.8610724      -0.80466959E-02   0.11981793E-02    9661.3400
  6.8961034      -0.10891498E-01   0.11975909E-02    9661.3400
  6.9315241      -0.94284338E-02   0.12010040E-02    9661.3400
  6.9667648      -0.65209659E-02   0.12054891E-02    9661.3400
  7.0020151      -0.64340519E-02   0.12075150E-02    9661.3400
  7.0367166      -0.10302554E-01   0.12060520E-02    9661.3400
  7.0721737      -0.13541601E-01   0.12053794E-02    9661.3400
  7.1069012      -0.12215620E-01   0.12084484E-02    9661.3400
  7.1421933      -0.34717052E-02   0.12183214E-02    9661.3400
  7.1774943       0.11468359E-01   0.12338558E-02    9661.3400
  7.2126226       0.30633789E-01   0.12531613E-02    9661.3400
  7.2479419       0.47869938E-01   0.12708090E-02    9661.3400
  7.2829102       0.59481436E-01   0.12834045E-02    9661.3400
  7.3180693       0.65449142E-01   0.12910593E-02    9661.3400
  7.3527040       0.67206419E-01   0.12947582E-02    9661.3400
  7.3884173       0.65132018E-01   0.12951074E-02    9661.3400
  7.4232530       0.59234075E-01   0.12919573E-02    9661.3400
  7.4588040       0.49246853E-01   0.12852214E-02    9661.3400
  7.4936621       0.34493745E-01   0.12742632E-02    9661.3400
  7.5288807       0.15867235E-01   0.12598508E-02    9661.3400
  7.5637621      -0.42714909E-02   0.12441114E-02    9661.3400
  7.5990004      -0.24082713E-01   0.12287255E-02    9661.3400
  7.6342476      -0.41974879E-01   0.12151863E-02    9661.3400
  7.6696744      -0.55079303E-01   0.12058743E-02    9661.3400
  7.7049382      -0.61659849E-01   0.12024679E-02    9661.3400
  7.7398722      -0.62650629E-01   0.12041978E-02    9661.3400
  7.7749861      -0.60388562E-01   0.12085240E-02    9661.3400
  7.8101098      -0.55657246E-01   0.12152703E-02    9661.3400
  7.8452432      -0.48983477E-01   0.12239200E-02    9661.3400
  7.8802199      -0.39199794E-01   0.12351739E-02    9661.3400
  7.9157039      -0.25688065E-01   0.12497290E-02    9661.3400
  7.9510295      -0.89400009E-02   0.12673169E-02    9661.3400
  7.9858709       0.73269007E-02   0.12843954E-02    9661.3400
  8.0208874       0.17168908E-01   0.12960143E-02    9661.3400
  8.0562395       0.19873580E-01   0.13012164E-02    9661.3400
  8.0914371       0.20436974E-01   0.13045430E-02    9661.3400
  8.1269657       0.19108376E-01   0.13060416E-02    9661.3400
  8.1625001       0.14943395E-01   0.13051355E-02    9661.3400
  8.1977207       0.64759960E-02   0.13003167E-02    9661.3400
  8.2327907      -0.31173251E-02   0.12945890E-02    9661.3400
  8.2680286      -0.10453935E-01   0.12908648E-02    9661.3400
  8.3034325      -0.11053202E-01   0.12932433E-02    9661.3400
  8.3385290      -0.73478848E-02   0.12996725E-02    9661.3400
  8.3737912      -0.31851312E-02   0.13063351E-02    9661.3400
  8.4092170      -0.11406857E-03   0.13121124E-02    9661.3400
  8.4443390       0.17604522E-02   0.13168303E-02    9661.3400
  8.4791612       0.18870247E-02   0.13199387E-02    9661.3400
  8.5144562       0.12119424E-02   0.13224554E-02    9661.3400
  8.5494523       0.14821203E-02   0.13258540E-02    9661.3400
  8.5849160       0.50837072E-02   0.13323354E-02    9661.3400
  8.6203856       0.11033532E-01   0.13408581E-02    9661.3400
  8.6554073       0.18222527E-01   0.13506114E-02    9661.3400
  8.6904386       0.25339236E-01   0.13601271E-02    9661.3400
  8.7254793       0.33572563E-01   0.13709196E-02    9661.3400
  8.7606789       0.41736251E-01   0.13816652E-02    9661.3400
  8.7958864       0.46871749E-01   0.13896871E-02    9661.3400
  8.8315468       0.45413606E-01   0.13918237E-02    9661.3400
  8.8666206       0.34390815E-01   0.13854090E-02    9661.3400
  8.9015563       0.16154673E-01   0.13724739E-02    9661.3400
  8.9366484      -0.30957584E-02   0.13590170E-02    9661.3400
  8.9721872      -0.19287656E-01   0.13480593E-02    9661.3400
  9.0072950      -0.28197523E-01   0.13438485E-02    9661.3400
  9.0424113      -0.29727047E-01   0.13461533E-02    9661.3400
  9.0775360      -0.27516339E-01   0.13518561E-02    9661.3400
  9.1128127      -0.26320507E-01   0.13566759E-02    9661.3400
  9.1480966      -0.26975296E-01   0.13599111E-02    9661.3400
  9.1829597      -0.24308491E-01   0.13661426E-02    9661.3400
  9.2182592      -0.17266970E-01   0.13763083E-02    9661.3400
  9.2532825      -0.10290700E-01   0.13864473E-02    9661.3400
  9.2884557      -0.84481905E-02   0.13924281E-02    9661.3400
  9.3237772      -0.13065711E-01   0.13921439E-02    9661.3400
  9.3586855      -0.18112399E-01   0.13915658E-02    9661.3400
  9.3941611      -0.19363844E-01   0.13948844E-02    9661.3400
  9.4292255      -0.19157156E-01   0.13990282E-02    9661.3400
  9.4652669      -0.19832132E-01   0.14027541E-02    9661.3400
  9.4997931      -0.22132426E-01   0.14050478E-02    9661.3400
  9.5355678      -0.22446991E-01   0.14092003E-02    9661.3400
  9.5698404      -0.19280185E-01   0.14161637E-02    9661.3400
  9.6053542      -0.12696459E-01   0.14265591E-02    9661.3400
  9.6407371      -0.61527150E-02   0.14369023E-02    9661.3400
  9.6759907      -0.12936276E-02   0.14457044E-02    9661.3400
  9.7097677       0.14332538E-02   0.14524698E-02    9661.3400
  9.7447715       0.47276425E-02   0.14601753E-02    9661.3400
  9.7809891       0.98450861E-02   0.14695447E-02    9661.3400
  9.8157390       0.17343610E-01   0.14806244E-02    9661.3400
  9.8516957       0.25384671E-01   0.14930058E-02    9661.3400
  9.8861970       0.32547428E-01   0.15041073E-02    9661.3400
  9.9218983       0.41093794E-01   0.15164669E-02    9661.3400
  9.9574717       0.49680568E-01   0.15293782E-02    9661.3400
  9.9916078       0.52352740E-01   0.15365960E-02    9661.3400
  10.026934       0.48912164E-01   0.15383513E-02    9661.3400
  10.062136       0.39878719E-01   0.15356673E-02    9661.3400
  10.097215       0.27020495E-01   0.15296425E-02    9661.3400
  10.132173       0.12972421E-01   0.15223554E-02    9661.3400
  10.168299       0.12874841E-03   0.15164150E-02    9661.3400
  10.203013      -0.11248477E-01   0.15115924E-02    9661.3400
  10.238888      -0.18710037E-01   0.15105062E-02    9661.3400
  10.273364      -0.21364551E-01   0.15136179E-02    9661.3400
  10.308995      -0.21341054E-01   0.15193224E-02    9661.3400
  10.344503      -0.19342640E-01   0.15269234E-02    9661.3400
  10.378628      -0.14922193E-01   0.15363861E-02    9661.3400
  10.413899      -0.83773089E-02   0.15481359E-02    9661.3400
  10.449051      -0.26543075E-02   0.15591239E-02    9661.3400
  10.484084      -0.10230125E-02   0.15665047E-02    9661.3400
  10.519001      -0.34956369E-02   0.15702869E-02    9661.3400
  10.555044      -0.86129008E-02   0.15719848E-02    9661.3400
  10.589727      -0.14439274E-01   0.15727771E-02    9661.3400
  10.625529      -0.18920776E-01   0.15751027E-02    9661.3400
  10.659983      -0.15770007E-01   0.15846669E-02    9661.3400
  10.695551      -0.96309863E-02   0.15964494E-02    9661.3400
  10.729780      -0.41352184E-02   0.16078096E-02    9661.3400
  10.765116      -0.35734139E-02   0.16149649E-02    9661.3400
  10.800337      -0.77659563E-02   0.16179724E-02    9661.3400
  10.835444      -0.11058155E-01   0.16216992E-02    9661.3400
  10.870437      -0.88586787E-02   0.16303808E-02    9661.3400
  10.905318      -0.34811117E-02   0.16420417E-02    9661.3400
  10.940088       0.83296703E-03   0.16530084E-02    9661.3400
  10.975941       0.40466090E-02   0.16630055E-02    9661.3400
  11.010487       0.10016055E-01   0.16753239E-02    9661.3400
  11.046112       0.17788668E-01   0.16896882E-02    9661.3400
