# Supplementary material for: High-accuracy transmission and fluorescence XAFS of zinc at 10 K, 50 K, 100 K and 150 K using the hybrid technique
Source: J Synchrotron Radiat. 2023 Jan 1;30(Pt 1):147–68. doi: 10.1107/S1600577522010293 (PMC9814049; doi:10.1107/S1600577522010293)
Supplement: Supplementary file 1 [file s-30-00147-sup1.zip › John2022JSRSuppInfo/Zn_chi_k_150K_fluorescence.dat]

#------------------------
#     k          chi        dchi             e0
 0.0723764    -4.48204190E-01     4.43289115E-04    9661.2998
 0.3690484    -4.20218199E-01     3.60413658E-04    9661.2998
 0.5168706    -3.17348629E-01     4.72449319E-04    9661.2998
 0.6309624    -2.23023802E-01     2.75415980E-04    9661.2998
 0.7273734    -1.51210517E-01     3.84643383E-04    9661.2998
 0.8140329    -9.28417891E-02     3.70054593E-04    9661.2998
 0.8908468    -5.03742807E-02     3.82951112E-04    9661.2998
 0.9615438    -2.29633916E-02     4.39212949E-04    9661.2998
 1.0273874    -5.88281685E-03     4.76045010E-04    9661.2998
 1.0904598     1.26136318E-02     4.29263251E-04    9661.2998
 1.1489390     4.01913002E-02     4.33232985E-04    9661.2998
 1.2045826     7.93361813E-02     4.63307020E-04    9661.2998
 1.2588077     1.25574872E-01     5.13203209E-04    9661.2998
 1.3107916     1.72523305E-01     5.95032994E-04    9661.2998
 1.3588649     2.16971785E-01     6.40293933E-04    9661.2998
 1.4062262     2.59042740E-01     7.13625457E-04    9661.2998
 1.5798948     2.74116814E-01     2.72524683E-03    9661.2998
 1.6216182     3.20806652E-01     2.58923275E-03    9661.2998
 1.6622944     3.06172460E-01     2.42626830E-03    9661.2998
 1.7004594     2.70741284E-01     2.46079429E-03    9661.2998
 1.7385397     2.22667813E-01     2.61242664E-03    9661.2998
 1.7750661     1.70376107E-01     2.60813767E-03    9661.2998
 1.8115789     1.17926493E-01     2.40050908E-03    9661.2998
 1.8466611     7.35535026E-02     2.48712301E-03    9661.2998
 1.8810892     3.94940451E-02     2.57575652E-03    9661.2998
 1.9162657     1.63383130E-02     2.56984169E-03    9661.2998
 1.9508080     2.89002783E-03     2.56360788E-03    9661.2998
 1.9834291    -4.61478671E-03     2.52625090E-03    9661.2998
 2.0161719    -9.01905261E-03     2.56599463E-03    9661.2998
 2.0483916    -1.26416227E-02     2.67759268E-03    9661.2998
 2.0801122    -6.35466166E-03     2.55345879E-03    9661.2998
 2.1113560    -3.35108186E-03     2.54329829E-03    9661.2998
 2.1427557     1.41210924E-03     2.42882292E-03    9661.2998
 2.1737020    -1.82291016E-03     2.47432292E-03    9661.2998
 2.2036195    -6.97050430E-03     2.32382934E-03    9661.2998
 2.2331362    -2.12235488E-02     2.54587457E-03    9661.2998
 2.2616887    -3.36875916E-02     2.55388324E-03    9661.2998
 2.2910290    -5.33214808E-02     2.54335301E-03    9661.2998
 2.3194337    -7.09603131E-02     2.34920741E-03    9661.2998
 2.3474946    -8.91205370E-02     2.42375745E-03    9661.2998
 2.3746727    -1.05073102E-01     2.51054647E-03    9661.2998
 2.4020884    -1.15133837E-01     2.51731789E-03    9661.2998
 2.4291947    -1.19049400E-01     2.39533023E-03    9661.2998
 2.4560018    -1.25280336E-01     2.46692984E-03    9661.2998
 2.4825196    -1.26939952E-01     2.49789539E-03    9661.2998
 2.5087571    -1.26214802E-01     2.38173315E-03    9661.2998
 2.5347228    -1.27802357E-01     2.46247579E-03    9661.2998
 2.5604255    -1.34941772E-01     2.71126721E-03    9661.2998
 2.5858727    -1.30793139E-01     2.59149331E-03    9661.2998
 2.6110716    -1.21203072E-01     2.45809183E-03    9661.2998
 2.6365266    -1.14512049E-01     2.28816690E-03    9661.2998
 2.6607542    -1.09846979E-01     2.49339826E-03    9661.2998
 2.6852505    -1.01996802E-01     2.48915725E-03    9661.2998
 2.7095256    -9.10599381E-02     2.28046905E-03    9661.2998
 2.7331059    -8.26667622E-02     2.34912499E-03    9661.2998
 2.7574346    -7.13266209E-02     2.49243155E-03    9661.2998
 2.7806089    -5.89669272E-02     2.49339407E-03    9661.2998
 2.8045254    -4.72809151E-02     2.49435310E-03    9661.2998
 2.8277769    -3.91136557E-02     2.63846503E-03    9661.2998
 2.8512979    -1.94738619E-02     2.28092331E-03    9661.2998
 2.8737152    -6.71934243E-03     2.34555919E-03    9661.2998
 2.8964109     9.25456523E-04     2.62908288E-03    9661.2998
 2.9189305     1.94544811E-02     2.50050100E-03    9661.2998
 2.9412775     3.30861248E-02     2.50245421E-03    9661.2998
 2.9634562     4.38538417E-02     2.40725419E-03    9661.2998
 2.9854698     5.42930514E-02     2.26403447E-03    9661.2998
 3.0073225     5.77422008E-02     2.55598407E-03    9661.2998
 3.0285852     7.21333921E-02     2.41335155E-03    9661.2998
 3.0501289     7.80314505E-02     2.26831459E-03    9661.2998
 3.0715215     7.51022175E-02     2.71479203E-03    9661.2998
 3.0923429     8.16869512E-02     2.49509234E-03    9661.2998
 3.1134453     8.30282047E-02     2.50300765E-03    9661.2998
 3.1344061     7.65338317E-02     2.53575225E-03    9661.2998
 3.1552272     7.80133605E-02     2.49086460E-03    9661.2998
 3.1763244     6.73795938E-02     2.70796171E-03    9661.2998
 3.1972823     6.89070001E-02     2.29558977E-03    9661.2998
 3.2176969     5.46283275E-02     2.68789148E-03    9661.2998
 3.2525101     4.71353345E-02     2.44978280E-03    9661.2998
 3.2877512     3.02469227E-02     2.46138941E-03    9661.2998
 3.3234069     1.60088837E-02     2.37263483E-03    9661.2998
 3.3594637    -3.46413534E-03     2.44971015E-03    9661.2998
 3.3947520    -1.95113011E-02     2.26423796E-03    9661.2998
 3.4304409    -2.92985272E-02     2.32125912E-03    9661.2998
 3.4665177    -3.52876596E-02     2.44152965E-03    9661.2998
 3.5029707    -3.49931121E-02     2.23864033E-03    9661.2998
 3.5375681    -3.65274772E-02     2.45553511E-03    9661.2998
 3.5729299    -3.08617149E-02     2.39555631E-03    9661.2998
 3.6086709    -3.00772041E-02     2.44725705E-03    9661.2998
 3.6444209    -1.84351001E-02     2.28401413E-03    9661.2998
 3.6798234    -9.29080974E-03     2.36966717E-03    9661.2998
 3.7155938     7.91643281E-03     2.23103841E-03    9661.2998
 3.7506738     1.63626708E-02     2.45164707E-03    9661.2998
 3.7864666     2.09355652E-02     2.44396250E-03    9661.2998
 3.8226092     2.16975175E-02     2.44712061E-03    9661.2998
 3.8580739     1.40325380E-02     2.50003277E-03    9661.2998
 3.8935521     1.57269482E-02     2.35597626E-03    9661.2998
 3.9297097     7.33218109E-03     2.42576445E-03    9661.2998
 3.9652071     5.02814818E-03     2.24901480E-03    9661.2998
 4.0007172    -6.56695478E-03     2.53606774E-03    9661.2998
 4.0359149    -4.22012899E-03     2.42843735E-03    9661.2998
 4.0717731    -6.78706635E-03     2.44458392E-03    9661.2998
 4.1069994    -5.76667534E-03     2.42359098E-03    9661.2998
 4.1419263    -5.27047692E-03     2.40225159E-03    9661.2998
 4.1775017    -4.83852578E-03     2.41439813E-03    9661.2998
 4.2127767     1.78089784E-03     2.30041915E-03    9661.2998
 4.2480669     5.07980958E-03     2.42410554E-03    9661.2998
 4.2833719     1.18576521E-02     2.21927697E-03    9661.2998
 4.3192983     1.77101288E-02     2.26810179E-03    9661.2998
 4.3549280     2.36135516E-02     2.41508870E-03    9661.2998
 4.3899708     3.13526429E-02     2.43432075E-03    9661.2998
 4.4606977     2.57617813E-02     2.49788351E-03    9661.2998
 4.4957895     3.83335873E-02     2.32904195E-03    9661.2998
 4.5311875     4.07285951E-02     2.40527489E-03    9661.2998
 4.5668850     4.19813842E-02     2.23569875E-03    9661.2998
 4.6020207     3.48132476E-02     2.30451813E-03    9661.2998
 4.6368904     1.69426017E-02     2.62286351E-03    9661.2998
 4.6726213     1.05632078E-02     2.41837627E-03    9661.2998
 4.7083588    -4.89347195E-03     2.41818139E-03    9661.2998
 4.7438269    -1.96219608E-02     2.41664355E-03    9661.2998
 4.7795801    -3.38914357E-02     2.18151463E-03    9661.2998
 4.8153400    -4.36348133E-02     2.40867119E-03    9661.2998
 4.8502960    -4.73065898E-02     2.39280402E-03    9661.2998
 4.8852701    -4.51975837E-02     2.18077679E-03    9661.2998
 4.9207940    -4.57894839E-02     2.41186027E-03    9661.2998
 4.9560633    -4.28103246E-02     2.38856673E-03    9661.2998
 4.9910831    -4.28242758E-02     2.41009425E-03    9661.2998
 5.0269012    -4.40049246E-02     2.38616159E-03    9661.2998
 5.0619488    -5.05867936E-02     2.37953104E-03    9661.2998
 5.0975261    -6.46550432E-02     2.58004246E-03    9661.2998
 5.1331115    -6.37921244E-02     2.39038095E-03    9661.2998
 5.1684523    -6.51911125E-02     2.26866780E-03    9661.2998
 5.2030497    -6.05331734E-02     2.34337011E-03    9661.2998
 5.2386684    -4.63864468E-02     2.19771871E-03    9661.2998
 5.2737985    -2.94282641E-02     2.39077839E-03    9661.2998
 5.3086958    -1.33050317E-02     2.39874190E-03    9661.2998
 5.3438559     3.86082311E-03     2.39659403E-03    9661.2998
 5.3792725     1.53532848E-02     2.39873771E-03    9661.2998
 5.4149413     2.29821615E-02     2.39545363E-03    9661.2998
 5.4503770     2.97036432E-02     2.40784371E-03    9661.2998
 5.4858222     3.67386341E-02     2.22159992E-03    9661.2998
 5.5215144     3.69782858E-02     2.39662430E-03    9661.2998
 5.5565057     4.30174619E-02     2.40382575E-03    9661.2998
 5.5915127     5.09462878E-02     2.20887666E-03    9661.2998
 5.6274652     5.35841472E-02     2.28576083E-03    9661.2998
 5.6622648     5.32929152E-02     2.40235031E-03    9661.2998
 5.6975412     5.10393828E-02     2.21114769E-03    9661.2998
 5.7328286     3.54697406E-02     2.59137363E-03    9661.2998
 5.7683549     3.06537915E-02     2.35026516E-03    9661.2998
 5.8041143     1.12528987E-02     2.57215416E-03    9661.2998
 5.8394308     7.27502024E-03     2.24163220E-03    9661.2998
 5.8740892     2.65797309E-04     2.32712505E-03    9661.2998
 5.9094310    -1.03703828E-03     2.18690652E-03    9661.2998
 5.9443421    -4.98822378E-03     2.39210576E-03    9661.2998
 5.9797063    -5.82112838E-03     2.29951739E-03    9661.2998
 6.0155158    -6.72352500E-03     2.37930077E-03    9661.2998
 6.0504642    -8.16773064E-03     2.40104483E-03    9661.2998
 6.0860729    -7.63106951E-03     2.28922535E-03    9661.2998
 6.1214738    -8.55986495E-03     2.37364322E-03    9661.2998
 6.1564589    -9.01801977E-03     2.18290929E-03    9661.2998
 6.1918807    -1.01191821E-02     2.29639211E-03    9661.2998
 6.2268910    -1.26558449E-02     2.37400527E-03    9661.2998
 6.2621236    -1.34893460E-02     2.39933329E-03    9661.2998
 6.2969508    -1.15175350E-02     2.38098041E-03    9661.2998
 6.3320007    -1.76380966E-02     2.39040679E-03    9661.2998
 6.3678856    -2.68337354E-02     2.38085119E-03    9661.2998
 6.4029560    -3.17502990E-02     2.22675549E-03    9661.2998
 6.4382420    -3.70386317E-02     2.29651737E-03    9661.2998
 6.4729314    -3.81626450E-02     2.37645954E-03    9661.2998
 6.5080390    -2.98461765E-02     2.20743776E-03    9661.2998
 6.5433588    -2.39015929E-02     2.48323171E-03    9661.2998
 6.5780911    -5.14353998E-03     2.38502235E-03    9661.2998
 6.6138291     8.45266040E-03     2.38297042E-03    9661.2998
 6.6489806     1.78589374E-02     2.38749594E-03    9661.2998
 6.6843395     1.99818276E-02     2.37489701E-03    9661.2998
 6.7193174     2.22207755E-02     2.19407608E-03    9661.2998
 6.7545018     1.51067199E-02     2.37636873E-03    9661.2998
 6.7896967     5.95342554E-03     2.53584748E-03    9661.2998
 6.8247104     9.16298304E-04     2.38162419E-03    9661.2998
 6.8601179     2.97857448E-04     2.23954488E-03    9661.2998
 6.8953438    -3.49155511E-03     2.37946282E-03    9661.2998
 6.9307685    -1.13542308E-03     2.18287320E-03    9661.2998
 6.9660130    -1.52923365E-03     2.22888379E-03    9661.2998
 7.0012670    -9.79949138E-04     2.30667903E-03    9661.2998
 7.0361581    -6.71456568E-03     2.38139718E-03    9661.2998
 7.0714331    -9.93271545E-03     2.37171608E-03    9661.2998
 7.1061640    -6.25450211E-03     2.37787375E-03    9661.2998
 7.1416430    -6.53395720E-04     2.37859390E-03    9661.2998
 7.1769471     1.30225830E-02     2.21230160E-03    9661.2998
 7.2120776     2.59770323E-02     2.27790815E-03    9661.2998
 7.2473998     3.81864645E-02     2.39398121E-03    9661.2998
 7.2821908     4.35023047E-02     2.38410081E-03    9661.2998
 7.3173532     4.78114709E-02     2.38369801E-03    9661.2998
 7.3521695     4.87823188E-02     2.39852886E-03    9661.2998
 7.3878856     5.14072776E-02     2.18175841E-03    9661.2998
 7.4229002     4.30382900E-02     2.38552573E-03    9661.2998
 7.4582772     3.83698009E-02     2.31561670E-03    9661.2998
 7.5283589     1.57821663E-02     2.21695332E-03    9661.2998
 7.5634160     1.03270133E-04     2.28586909E-03    9661.2998
 7.5986557    -1.64277628E-02     2.38748011E-03    9661.2998
 7.6339045    -2.46356893E-02     2.19070818E-03    9661.2998
 7.6695037    -3.54983546E-02     2.37751240E-03    9661.2998
 7.7045984    -4.74896021E-02     2.56573735E-03    9661.2998
 7.7395339    -4.08976451E-02     2.20321049E-03    9661.2998
 7.8099422    -3.90337631E-02     2.35724379E-03    9661.2998
 7.8449092    -3.33354734E-02     2.19098968E-03    9661.2998
 7.8800535    -2.64185481E-02     2.37786467E-03    9661.2998
 7.9155383    -2.10028626E-02     2.54668784E-03    9661.2998
 7.9508648    -8.46307921E-06     2.20053201E-03    9661.2998
 8.0207243     1.39199775E-02     2.37779622E-03    9661.2998
 8.0560770     1.67319253E-02     2.38489034E-03    9661.2998
 8.0912752     1.65943075E-02     2.38305936E-03    9661.2998
 8.1268044     1.52553814E-02     2.37898016E-03    9661.2998
 8.1625004     1.54063301E-02     2.18106550E-03    9661.2998
 8.1977205     7.34880287E-03     2.37940555E-03    9661.2998
 8.2329493    -5.47118625E-03     2.55238195E-03    9661.2998
 8.3385286    -1.23986537E-02     2.38218461E-03    9661.2998
 8.3739471    -7.23557500E-03     2.37747631E-03    9661.2998
 8.4090614    -7.13012554E-03     2.41759000E-03    9661.2998
 8.4443388    -2.23077065E-03     2.38040136E-03    9661.2998
 8.4791613     2.33578240E-03     2.39384314E-03    9661.2998
 8.5144558     3.36826011E-03     2.20932462E-03    9661.2998
 8.5494518     4.72651375E-03     2.29659840E-03    9661.2998
 8.5850687     5.50475670E-03     2.38584820E-03    9661.2998
 8.6203852     1.03947762E-02     2.37918505E-03    9661.2998
 8.6554070     1.20899212E-02     2.45237513E-03    9661.2998
 8.6904383     2.44975816E-02     2.38541374E-03    9661.2998
 8.7254791     3.10886372E-02     2.20627291E-03    9661.2998
 8.7606792     3.36858332E-02     2.39121029E-03    9661.2998
 8.7960358     3.60908322E-02     2.40200083E-03    9661.2998
 8.8316946     3.74406576E-02     2.20407359E-03    9661.2998
 8.8666210     2.34682299E-02     2.38593225E-03    9661.2998
 8.9015560     1.45136705E-02     2.33662128E-03    9661.2998
 8.9721870    -7.40153948E-03     2.24508950E-03    9661.2998
 9.0074406    -1.65763907E-02     2.37651798E-03    9661.2998
 9.0425558    -1.85606852E-02     2.38036015E-03    9661.2998
 9.0776806    -1.48187866E-02     2.22094823E-03    9661.2998
 9.1129560    -1.42338313E-02     2.38424796E-03    9661.2998
 9.1482401    -1.50479134E-02     2.38062837E-03    9661.2998
 9.1832447    -1.36492895E-02     2.37841508E-03    9661.2998
 9.2184010    -7.37668341E-03     2.29904312E-03    9661.2998
 9.2534237    -4.18542419E-03     2.38529546E-03    9661.2998
 9.2884560    -3.06466338E-03     2.21535284E-03    9661.2998
 9.3237772    -7.79343443E-03     2.37558689E-03    9661.2998
 9.3588257    -9.25187021E-03     2.38843565E-03    9661.2998
 9.3943005    -1.12485904E-02     2.20856536E-03    9661.2998
 9.4297810    -1.21692233E-02     2.38092639E-03    9661.2998
 9.4644365    -1.22065609E-02     2.36561219E-03    9661.2998
 9.5003443    -1.14657627E-02     2.20772997E-03    9661.2998
 9.5347433    -1.49204498E-02     2.38367263E-03    9661.2998
 9.5703878    -1.12182880E-02     2.36325106E-03    9661.2998
 9.6058998    -8.40694271E-03     2.39989231E-03    9661.2998
 9.6412802    -7.55543646E-04     2.28533871E-03    9661.2998
 9.6751785     1.95893948E-03     2.36660824E-03    9661.2998
 9.7453089     6.42336812E-03     2.27545272E-03    9661.2998
 9.8162727     1.51471579E-02     2.39607040E-03    9661.2998
 9.8522272     1.99865475E-02     2.26306450E-03    9661.2998
 9.8867264     2.05453504E-02     2.33250647E-03    9661.2998
 9.9224262     2.27562394E-02     2.54665990E-03    9661.2998
 9.9566822     3.09159681E-02     2.39176094E-03    9661.2998
 9.9921322     2.70830262E-02     2.56344909E-03    9661.2998
10.0274563     3.41020599E-02     2.19175289E-03    9661.2998
10.0626564     1.76020842E-02     2.53021321E-03    9661.2998
10.0977345     1.51129663E-02     2.30811839E-03    9661.2998
10.1326904     6.10257778E-03     2.39461916E-03    9661.2998
10.1675262     1.25054864E-03     2.20732437E-03    9661.2998
10.2035255    -9.08480864E-03     2.38064514E-03    9661.2998
10.2393999    -1.22832526E-02     2.39864644E-03    9661.2998
10.2738743    -1.24928923E-02     2.19379761E-03    9661.2998
10.3095026    -1.52288945E-02     2.27064220E-03    9661.2998
10.3450098    -1.48085449E-02     2.35609547E-03    9661.2998
10.3791332    -1.38638746E-02     2.38299253E-03    9661.2998
10.4144020    -1.38403233E-02     2.52573658E-03    9661.2998
10.4495516    -8.84613488E-03     2.36016046E-03    9661.2998
10.4845839    -7.01709744E-03     2.37917923E-03    9661.2998
10.5194988    -1.12759015E-02     2.42049620E-03    9661.2998
10.5555401    -9.93804913E-03     2.39434419E-03    9661.2998
10.5902224    -9.42719728E-03     2.18598871E-03    9661.2998
10.6247902    -1.09093748E-02     2.39260029E-03    9661.2998
10.7302675    -6.04616757E-03     2.23372411E-03    9661.2998
10.7656031    -1.01696383E-02     2.36559263E-03    9661.2998
10.8008223    -8.44121631E-03     2.17365217E-03    9661.2998
10.8359270    -1.14219831E-02     2.36981036E-03    9661.2998
10.8709192    -8.58408026E-03     2.36926507E-03    9661.2998
10.9057980    -5.15721738E-03     2.37492123E-03    9661.2998
10.9405670    -7.73108113E-05     2.20871554E-03    9661.2998
10.9764175     5.49118791E-04     2.30507762E-03    9661.2998
11.0109634    -2.38560652E-03     2.52494519E-03    9661.2998
11.0465860     9.15199798E-03     2.20097951E-03    9661.2998
11.0809116     1.21529987E-02     2.29449105E-03    9661.2998
11.1163111     1.22296903E-02     2.37925583E-03    9661.2998
11.1515970     1.58670563E-02     2.20091222E-03    9661.2998
11.1867723     1.53200654E-02     2.28664745E-03    9661.2998
11.2218370     1.56458728E-02     2.38498463E-03    9661.2998
11.2567921     1.23265106E-02     2.34555011E-03    9661.2998
11.2916393     1.32146059E-02     2.37856805E-03    9661.2998
11.3263788     1.28695555E-02     2.36633746E-03    9661.2998
11.3621664     1.17111476E-02     2.20626825E-03    9661.2998
11.3966913     3.99955641E-03     2.38473061E-03    9661.2998
11.4322567    -1.37675321E-03     2.35927780E-03    9661.2998
11.4677134    -4.34970064E-03     2.37250910E-03    9661.2998
11.5019217    -5.36572095E-03     2.27953540E-03    9661.2998
11.5371637    -4.09467891E-03     2.36283871E-03    9661.2998
11.5722980    -5.02092473E-04     2.19220482E-03    9661.2998
11.6073256    -5.94785844E-04     2.37379293E-03    9661.2998
11.6422491    -5.06126380E-04     2.39200192E-03    9661.2998
11.6770678     1.49565327E-04     2.38064700E-03    9661.2998
11.7117834    -5.54832339E-04     2.25781067E-03    9661.2998
11.7475100    -1.92008121E-03     2.39553070E-03    9661.2998
11.8518362    -8.73078592E-03     2.32642586E-03    9661.2998
11.8871422    -1.25772236E-02     2.38371501E-03    9661.2998
11.9574423    -1.19782081E-02     2.31170375E-03    9661.2998
11.9924374    -1.48527129E-02     2.38026003E-03    9661.2998
12.0273304    -1.29831275E-02     2.22514011E-03    9661.2998
12.0621233    -1.60769485E-02     2.33389204E-03    9661.2998
12.1680555    -1.73124168E-02     2.36935075E-03    9661.2998
12.2024479    -1.02891959E-02     2.31469166E-03    9661.2998
12.2378120    -7.43945735E-03     2.36057211E-03    9661.2998
12.2730751    -3.45618837E-03     2.36669881E-03    9661.2998
12.3082371     7.62714481E-04     2.31586071E-03    9661.2998
12.3432989     1.87535270E-03     2.36823177E-03    9661.2998
12.3782606     6.42790366E-03     2.22229376E-03    9661.2998
12.4131250     6.38799928E-03     2.32285773E-03    9661.2998
12.4478922     1.05617130E-02     2.16473616E-03    9661.2998
12.4825611     9.65669286E-03     2.37740111E-03    9661.2998
12.5181808     1.08288927E-02     2.30299029E-03    9661.2998
12.5526562     7.80816516E-03     2.36899988E-03    9661.2998
12.5880766     9.68319364E-03     2.24090065E-03    9661.2998
12.6233988     5.12100244E-03     2.38607777E-03    9661.2998
12.6575880     2.39383685E-03     2.37251516E-03    9661.2998
12.6927166     1.85232004E-03     2.19825655E-03    9661.2998
12.7277479     1.22783851E-04     2.26321328E-03    9661.2998
12.7637091    -3.23429541E-03     2.38106563E-03    9661.2998
12.7985468    -4.25298116E-04     2.19154614E-03    9661.2998
12.8332891    -2.43308814E-03     2.26484472E-03    9661.2998
12.8679380    -4.93414374E-03     2.36451929E-03    9661.2998
12.9035091    -4.12827590E-03     2.36920686E-03    9661.2998
12.9389820    -3.41029721E-03     2.37013516E-03    9661.2998
12.9743576    -5.02557168E-03     2.34376942E-03    9661.2998
13.0086308    -6.49310881E-03     2.36294605E-03    9661.2998
13.0438185    -6.96449587E-03     2.36873678E-03    9661.2998
13.0789099    -4.86593135E-03     2.31682113E-03    9661.2998
13.1139088    -2.56246398E-03     2.36471137E-03    9661.2998
13.1488142    -9.77667165E-04     2.37566209E-03    9661.2998
13.1846199    -6.24469656E-04     2.30994448E-03    9661.2998
13.2193394    -1.83230732E-04     2.16030842E-03    9661.2998
13.2549553    -4.15937277E-03     2.36079027E-03    9661.2998
13.2904749    -2.62457249E-03     2.30348716E-03    9661.2998
13.3249178    -1.20110686E-04     2.15675472E-03    9661.2998
13.3602524    -1.40261010E-03     2.20268522E-03    9661.2998
13.3954926    -2.09290348E-03     2.36101076E-03    9661.2998
13.4296656    -2.86588422E-03     2.37075426E-03    9661.2998
13.4647264     9.99988770E-05     2.18790700E-03    9661.2998
13.5006638    -3.69651825E-04     2.36372021E-03    9661.2998
13.5355396     1.60237344E-03     2.36736611E-03    9661.2998
13.5712910     7.45680323E-03     2.18101079E-03    9661.2998
13.6059847     7.11812405E-03     2.27280613E-03    9661.2998
13.6405907     9.06727463E-03     2.36203126E-03    9661.2998
13.6760674     1.22047067E-02     2.17712088E-03    9661.2998
13.7114515     9.21431463E-03     2.36229016E-03    9661.2998
13.7467451     4.62420145E-03     2.48519448E-03    9661.2998
13.7819481     9.43223387E-03     2.36559939E-03    9661.2998
13.8170624     6.60163024E-03     2.36197002E-03    9661.2998
13.8520861     5.75273857E-03     2.33568717E-03    9661.2998
13.8870220     6.11063791E-03     2.17523798E-03    9661.2998
13.9218702     1.94147939E-03     2.35626125E-03    9661.2998
13.9566307     6.83331979E-04     2.36361264E-03    9661.2998
13.9922419     2.49309326E-03     2.16859812E-03    9661.2998
14.0268288     4.63768847E-05     2.36156210E-03    9661.2998
14.0622616    -4.06565564E-03     2.44582398E-03    9661.2998
14.0976057    -2.19046185E-03     2.31800368E-03    9661.2998
14.1328621    -5.58741558E-05     2.35938467E-03    9661.2998
14.1680298    -3.19498265E-03     2.43384554E-03    9661.2998
14.2031107     2.74676387E-03     2.15963763E-03    9661.2998
14.2381048     2.18016226E-04     2.20668595E-03    9661.2998
14.2730141    -2.39403307E-04     2.29238020E-03    9661.2998
14.3078365     7.87669502E-04     2.15518940E-03    9661.2998
14.3425760    -5.85716497E-03     2.48321868E-03    9661.2998
14.3781424    -5.41737350E-03     2.42624781E-03    9661.2998
14.4136200    -2.48498865E-03     2.35660025E-03    9661.2998
14.4481049    -2.81522720E-04     2.19970010E-03    9661.2998
14.4834108    -2.57389690E-03     2.34944513E-03    9661.2998
14.5186319    -4.50062286E-03     2.35417974E-03    9661.2998
14.5537682     4.65483608E-04     2.18381453E-03    9661.2998
14.5888186    -3.03101749E-03     2.35121395E-03    9661.2998
14.6237860    -1.13387790E-03     2.36270763E-03    9661.2998
14.6586695    -3.11434036E-03     2.34703370E-03    9661.2998
14.6934700    -1.08683028E-03     2.34760041E-03    9661.2998
14.7290783     3.63833940E-04     2.29219440E-03    9661.2998
14.7637119     1.61551905E-03     2.34636152E-03    9661.2998
14.7991514     1.66944193E-03     2.34690239E-03    9661.2998
14.8345051    -1.80991704E-03     2.40435591E-03    9661.2998
14.8688936     4.74508246E-03     2.35139881E-03    9661.2998
14.9040833     5.22836624E-03     2.35590944E-03    9661.2998
14.9391880     4.40909015E-03     2.39438633E-03    9661.2998
14.9742117     7.16197956E-03     2.34135520E-03    9661.2998
15.0091534     6.80415193E-03     2.35247798E-03    9661.2998
15.0440140     6.89975498E-03     2.34924373E-03    9661.2998
15.0796623     5.64097334E-03     2.34597689E-03    9661.2998
15.1143599     5.16339671E-03     2.35515111E-03    9661.2998
15.1489782     2.75378861E-03     2.34729005E-03    9661.2998
15.1843796     2.80866609E-03     2.26807618E-03    9661.2998
15.2196999    -2.28522834E-03     2.47552432E-03    9661.2998
15.2549381     2.93501047E-03     2.34098081E-03    9661.2998
15.2900944     3.59952729E-03     2.26984010E-03    9661.2998
15.3243160     1.48417568E-03     2.34988169E-03    9661.2998
15.3601656     4.52888105E-03     2.17210012E-03    9661.2998
15.3950825     4.59423847E-03     2.25266162E-03    9661.2998
15.4299192     1.54205482E-03     2.34847004E-03    9661.2998
15.4655247     3.66486935E-03     2.17011478E-03    9661.2998
15.5002041     1.22235948E-03     2.34059733E-03    9661.2998
15.5348063     1.51812658E-03     2.29795324E-03    9661.2998
15.5701714     1.35566690E-03     2.13865517E-03    9661.2998
15.6054573     9.08526301E-04     2.20164028E-03    9661.2998
15.6406631    -1.93859113E-03     2.34605558E-03    9661.2998
15.7108383    -3.14517994E-04     2.18561990E-03    9661.2998
15.7458086     2.08196783E-04     2.24746671E-03    9661.2998
15.7807007    -1.08598417E-03     2.33730953E-03    9661.2998
15.8155174     1.90504733E-03     2.16172170E-03    9661.2998
15.8510828     2.67495023E-04     2.23692413E-03    9661.2998
15.9909172    -8.77913553E-03     2.33742641E-03    9661.2998
16.0260925    -9.65562556E-03     2.44946638E-03    9661.2998
16.0611916    -2.10829196E-03     2.34706723E-03    9661.2998
16.0962143    -2.08321988E-04     2.22680438E-03    9661.2998
16.1311626     9.41240112E-04     2.33672210E-03    9661.2998
16.1668434     2.72964081E-03     2.33446620E-03    9661.2998
16.2016373    -9.71197849E-04     2.45160167E-03    9661.2998
16.2363586     1.89914578E-03     2.34307209E-03    9661.2998
16.2718086     3.80359031E-03     2.33166781E-03    9661.2998
16.3063793     1.86112290E-03     2.33867741E-03    9661.2998
16.3424797    -8.67203111E-04     2.45721405E-03    9661.2998
16.3768997     5.82600106E-03     2.13809358E-03    9661.2998
16.4120464    -1.84182904E-03     2.45148386E-03    9661.2998
16.4471188    -5.57419902E-04     2.37150071E-03    9661.2998
16.4829102     1.66431034E-03     2.33015884E-03    9661.2998
16.5178318     2.17605080E-03     2.33761431E-03    9661.2998
16.5526791    -4.24938335E-04     2.34741531E-03    9661.2998
16.5882435    -1.05266454E-05     2.33836565E-03    9661.2998
16.6229439     1.07864755E-04     2.32603564E-03    9661.2998
16.6583576     1.40753540E-03     2.20039766E-03    9661.2998
16.6929131     6.05992645E-05     2.28690146E-03    9661.2998
16.7281799     2.19824654E-03     2.12362246E-03    9661.2998
16.7633705    -1.08591083E-03     2.32745195E-03    9661.2998
16.7984886     1.60619174E-03     2.25891685E-03    9661.2998
16.8335323    -1.70247362E-03     2.33050110E-03    9661.2998
16.8685055     1.88763556E-03     2.15878594E-03    9661.2998
16.9034042    -4.46791528E-03     2.33590556E-03    9661.2998
16.9390049     2.23580864E-03     2.30252813E-03    9661.2998
16.9737606    -2.28327629E-03     2.33359868E-03    9661.2998
17.0092144    -2.15382339E-03     2.34100199E-03    9661.2998
17.0438251    -1.56952534E-03     2.33037025E-03    9661.2998
17.0791321    -1.72407876E-04     2.33256281E-03    9661.2998
17.1143684     1.45040720E-03     2.17917189E-03    9661.2998
17.1495304    -3.50903603E-03     2.38215621E-03    9661.2998
17.1846218    -1.05021184E-03     2.32236111E-03    9661.2998
17.2196426    -3.65598802E-03     2.44679162E-03    9661.2998
17.2545891     1.53352728E-03     2.33969931E-03    9661.2998
17.2902241     5.52981347E-03     2.31251353E-03    9661.2998
17.3250313     4.74509085E-04     2.32829060E-03    9661.2998
17.3605213     4.04678565E-03     2.23153736E-03    9661.2998
17.3951874     1.43033883E-03     2.28283252E-03    9661.2998
17.4305344     1.01857528E-03     2.31879135E-03    9661.2998
17.4650612     2.08732858E-03     2.19128444E-03    9661.2998
17.5002689     1.47096044E-03     2.26818770E-03    9661.2998
17.5354042    -3.56198521E-03     2.44238810E-03    9661.2998
17.5704689     3.10326065E-03     2.17084540E-03    9661.2998
17.6054649     1.48326496E-03     2.33586319E-03    9661.2998
17.6759892    -1.02029892E-03     2.45511346E-03    9661.2998
17.7115154     1.48360140E-03     2.24160589E-03    9661.2998
17.7462349    -7.24535435E-04     2.31186883E-03    9661.2998
17.7816200    -1.34765252E-03     2.32572271E-03    9661.2998
17.8169365    -4.57496237E-04     2.32390361E-03    9661.2998
17.8514481    -2.18064012E-03     2.32343958E-03    9661.2998
17.8866272     9.97398747E-04     2.13398295E-03    9661.2998
17.9217358    -1.46123907E-03     2.32626568E-03    9661.2998
17.9567776    -1.66618754E-03     2.32058624E-03    9661.2998
17.9917488     3.50869121E-03     2.11703591E-03    9661.2998
18.0273800    -7.23377627E-04     2.33025639E-03    9661.2998
18.0622158    -1.42013514E-03     2.33083614E-03    9661.2998
18.0977077    -1.89597509E-03     2.31905770E-03    9661.2998
18.1324081    -2.84592342E-03     2.32043723E-03    9661.2998
18.1677628    -1.62645499E-03     2.22834549E-03    9661.2998
18.2030487    -2.04345281E-03     2.31808354E-03    9661.2998
18.2382679    -1.00707018E-03     2.14974536E-03    9661.2998
18.2727013    -6.31856173E-03     2.35136808E-03    9661.2998
18.3085003    -1.05058309E-03     2.31338874E-03    9661.2998
18.3435154     1.14550896E-03     2.15518801E-03    9661.2998
18.3784657     6.33307965E-04     2.22465838E-03    9661.2998
18.4140587    -2.86888937E-03     2.32609338E-03    9661.2998
18.4488735    -1.59364496E-03     2.32662586E-03    9661.2998
18.4843311    -1.33024959E-03     2.30999105E-03    9661.2998
18.5190144    -1.02694356E-03     2.31020991E-03    9661.2998
18.5536327    -3.63597507E-03     2.26694881E-03    9661.2998
18.5888920    -2.33244663E-03     2.32595019E-03    9661.2998
18.6240826     1.89856661E-03     2.33324477E-03    9661.2998
18.6599102    -2.18610652E-03     2.33026640E-03    9661.2998
18.6942673    -1.23730220E-03     2.32211244E-03    9661.2998
18.7292614     1.06463069E-03     2.27615470E-03    9661.2998
18.7641907     3.20221356E-04     2.32246961E-03    9661.2998
18.7990532    -3.64228210E-04     2.32209708E-03    9661.2998
18.8345470    -2.70263336E-05     2.25850008E-03    9661.2998
18.8699741    -3.08402022E-03     2.32958863E-03    9661.2998
18.9053364    -1.62575365E-04     2.32104538E-03    9661.2998
18.9406319     1.86051242E-03     2.24756403E-03    9661.2998
18.9751701    -5.40499866E-04     2.32264888E-03    9661.2998
19.0103359     2.45943014E-03     2.17990042E-03    9661.2998
19.0454369     5.80842025E-04     2.25526816E-03    9661.2998
19.0804729    -6.71764356E-05     2.33698171E-03    9661.2998
19.1154442     3.49664269E-03     2.32963520E-03    9661.2998
19.1510353     1.23401009E-03     2.24215677E-03    9661.2998
19.1858788     1.69601012E-03     2.11220770E-03    9661.2998
19.2213402    -4.53965506E-04     2.32047052E-03    9661.2998
19.2560558    -1.19691005E-03     2.32273899E-03    9661.2998
19.2913876     3.82065482E-04     2.31684558E-03    9661.2998
19.3259773     2.22103274E-03     2.15715729E-03    9661.2998
19.3611832     2.23076949E-03     2.23933952E-03    9661.2998
19.3963223     1.26526807E-04     2.32404377E-03    9661.2998
19.4314003     3.38823046E-03     2.13706098E-03    9661.2998
19.4664154     3.67950328E-04     2.21563969E-03    9661.2998
19.5013657    -2.23515579E-03     2.40620784E-03    9661.2998
19.5369244     1.35138643E-03     2.13026674E-03    9661.2998
19.5717506     2.28642253E-04     2.33607949E-03    9661.2998
19.6065121     3.28399270E-04     2.27570976E-03    9661.2998
19.6418819     1.27893733E-03     2.12237076E-03    9661.2998
19.6771870     4.02098382E-03     2.24970258E-03    9661.2998
19.7476063    -1.19542424E-02     2.29076250E-03    9661.2998
19.7820625    -7.17294542E-03     2.25154334E-03    9661.2998
19.8171177    -8.28088319E-04     2.19047721E-03    9661.2998
19.8521099    -4.36502416E-03     2.39331601E-03    9661.2998
19.8870411     1.55817729E-03     2.34541716E-03    9661.2998
19.9219131    -1.06333278E-03     2.34026928E-03    9661.2998
19.9573784     1.58011215E-03     2.26578373E-03    9661.2998
19.9921265     3.98046011E-03     2.13705492E-03    9661.2998
