# Supplementary material for: High-accuracy transmission and fluorescence XAFS of zinc at 10 K, 50 K, 100 K and 150 K using the hybrid technique
Source: J Synchrotron Radiat. 2023 Jan 1;30(Pt 1):147–68. doi: 10.1107/S1600577522010293 (PMC9814049; doi:10.1107/S1600577522010293)
Supplement: Supplementary file 1 [file s-30-00147-sup1.zip › John2022JSRSuppInfo/Zn_murho_50K_fluroescence.dat]

E MU_RHO dMU_RHO
      9211.04   -0.0210835   0.00113250
      9261.07   -0.0132087  0.000922617
      9311.02  -0.00310712  0.000760244
      9360.98   -0.0571760    0.0141219
      9410.90    0.0276021  0.000616209
      9420.86    0.0322127  0.000619975
      9430.85    0.0368994  0.000624284
      9440.85    0.0410814  0.000621479
      9450.86    0.0467469  0.000622968
      9460.90    0.0523169  0.000640795
      9470.93    0.0584989  0.000655569
      9480.90    0.0660308  0.000675769
      9490.90    0.0745474  0.000704243
      9500.87    0.0822790  0.000726304
      9510.91    0.0928434  0.000758409
      9520.91     0.104902  0.000795336
      9530.87     0.117931  0.000851431
      9540.87     0.133910  0.000911128
      9550.86     0.151729  0.000968460
      9560.88     0.174682   0.00103844
      9570.86     0.200220   0.00113227
      9580.85     0.234167   0.00124367
      9590.85     0.249229   0.00624547
      9600.89     0.334483   0.00157039
      9610.88     0.417526   0.00180180
      9620.86     0.537945   0.00212075
      9621.34     0.545666   0.00215900
      9621.85     0.553016   0.00216721
      9622.35     0.561498   0.00218297
      9622.85     0.543418   0.00606068
      9623.35     0.578817   0.00222127
      9623.85     0.560365   0.00607788
      9624.34     0.595830   0.00225915
      9624.83     0.606444   0.00227386
      9625.34     0.613594   0.00228609
      9625.85     0.625262   0.00233172
      9626.35     0.635415   0.00233469
      9626.85     0.644214   0.00235479
      9627.35     0.654621   0.00238471
      9627.85     0.666631   0.00243769
      9628.34     0.677211   0.00244948
      9628.83     0.688508   0.00246287
      9629.32     0.700527   0.00248132
      9629.83     0.712875   0.00250329
      9630.32     0.725503   0.00253312
      9630.82     0.738067   0.00256684
      9631.32     0.751179   0.00259419
      9631.81     0.764825   0.00261537
      9632.31     0.780251   0.00265380
      9632.81     0.794664   0.00267891
      9633.31     0.811197   0.00271160
      9633.81     0.826203   0.00276823
      9634.30     0.844000   0.00278791
      9634.81     0.862386   0.00281699
      9635.31     0.880429   0.00286724
      9635.82     0.898136   0.00290007
      9636.33     0.917041   0.00294023
      9636.83     0.938017   0.00298082
      9637.32     0.958238   0.00300723
      9637.83     0.981543   0.00304527
      9638.35      1.00451   0.00309797
      9638.85      1.02823   0.00313637
      9639.36      1.05417   0.00317598
      9639.86      1.07884   0.00322619
      9640.35      1.10674   0.00326240
      9640.85      1.13485   0.00330625
      9641.36      1.14092   0.00640146
      9641.84      1.19735   0.00343185
      9642.34      1.22970   0.00348815
      9642.85      1.26555   0.00353640
      9643.36      1.30160   0.00362103
      9643.86      1.34053   0.00364724
      9644.35      1.38228   0.00371344
      9644.85      1.42601   0.00379686
      9645.34      1.47076   0.00385372
      9645.84      1.52185   0.00394813
      9646.35      1.57410   0.00400828
      9646.85      1.60400   0.00685290
      9647.36      1.69063   0.00416954
      9647.85      1.75488   0.00425905
      9648.35      1.79747   0.00695497
      9648.84      1.89871   0.00445102
      9649.35      1.97680   0.00455257
      9649.84      2.06446   0.00466392
      9650.34      2.15741   0.00477066
      9650.84      2.26098   0.00491131
      9651.35      2.37501   0.00502946
      9651.86      2.47311   0.00756083
      9652.35      2.63751   0.00532580
      9652.85      2.79140   0.00548761
      9653.35      2.96412   0.00568944
      9653.85      3.15763   0.00585442
      9654.35      3.37884   0.00606260
      9654.85      3.62900   0.00629563
      9655.34      3.89002   0.00864130
      9655.85      4.25871   0.00685724
      9656.35      4.67278   0.00720616
      9656.85      5.16709   0.00755852
      9657.34      5.77320   0.00800846
      9657.83      6.53167   0.00852086
      9658.34      7.54624   0.00913547
      9658.83      8.89112   0.00988722
      9659.34      10.8229    0.0108985
      9659.84      13.5620    0.0120470
      9660.35      17.4080    0.0135761
      9660.85      21.8521    0.0148936
      9661.34      25.9703    0.0160079
      9661.84      28.9788    0.0165503
      9662.34      31.0402    0.0169729
      9662.84      32.4746    0.0173343
      9663.34      33.5027    0.0174659
      9663.85      34.2469    0.0175767
      9664.35      34.7335    0.0176779
      9664.85      34.9983    0.0197906
      9665.35      35.2765    0.0178229
      9665.86      35.4248    0.0201577
      9666.35      35.7342    0.0179220
      9666.86      36.0099    0.0201749
      9667.37      36.3640    0.0202165
      9667.87      36.7772    0.0180437
      9668.37      37.0969    0.0180872
      9668.87      37.3467    0.0181118
      9669.36      37.5688    0.0180881
      9669.85      37.7575    0.0181561
      9670.36      37.9287    0.0181982
      9670.86      355.364     0.622391
      9671.86      353.026     0.605870
      9672.35      345.810     0.605443
      9672.85      334.433     0.599090
      9673.35      322.456     0.601498
      9673.84      310.309     0.599944
      9674.34      299.665     0.594709
      9674.83      291.628     0.592733
      9675.33      286.415     0.597455
      9675.84      275.227     0.614053
      9676.34      278.911     0.596674
      9676.84      279.182     0.594696
      9677.34      280.396     0.592074
      9677.83      281.598     0.592084
      9678.34      281.295     0.668512
      9678.84      283.397     0.593460
      9679.35      283.298     0.592056
      9679.86      281.506     0.595435
      9680.36      278.679     0.597354
      9680.85      274.831     0.595490
      9681.35      267.960     0.662491
      9681.85      264.601     0.590696
      9682.35      258.986     0.584875
      9682.85      252.788     0.656253
      9683.35      251.338     0.587642
      9683.85      248.979     0.584766
      9684.35      247.325     0.585107
      9684.84      245.136     0.654477
      9685.34      246.767     0.584478
      9685.84      246.502     0.587812
      9686.34      246.444     0.583162
      9686.85      246.757     0.586093
      9687.35      247.477     0.583596
      9687.85      248.653     0.585452
      9688.36      250.224     0.585147
      9688.85      250.583     0.656070
      9689.35      254.693     0.581503
      9689.84      258.075     0.587695
      9690.34      261.211     0.582973
      9690.84      263.826     0.585353
      9691.35      267.156     0.591830
      9691.85      270.568     0.582916
      9692.35      274.373     0.588565
      9692.85      277.837     0.588865
      9693.35      279.627     0.657411
      9693.85      284.844     0.589308
      9694.35      288.069     0.588817
      9694.85      290.759     0.592120
      9695.35      293.442     0.589372
      9695.85      296.103     0.589183
      9696.34      298.043     0.591279
      9696.84      299.597     0.590657
      9697.33      300.481     0.587891
      9697.83      301.879     0.588824
      9698.33      302.755     0.594157
      9698.83      300.959     0.656986
      9699.33      302.745     0.588251
      9699.84      302.366     0.591550
      9700.35      300.135     0.586958
      9700.85      299.012     0.591965
      9701.71      296.635     0.590581
      9702.58      292.305     0.586270
      9703.49      286.440     0.656945
      9704.41      282.691     0.589132
      9705.32      276.406     0.654561
      9706.25      275.013     0.583761
      9707.20      273.620     0.581398
      9708.17      272.453     0.582145
      9709.10      270.299     0.654727
      9710.06      273.461     0.586895
      9711.04      274.893     0.584378
      9712.03      277.099     0.579609
      9713.02      280.007     0.581406
      9714.03      284.331     0.587498
      9715.03      286.855     0.587801
      9716.06      286.189     0.652984
      9717.11      288.874     0.583648
      9718.15      286.421     0.653493
      9719.20      286.844     0.580014
      9720.28      284.982     0.586347
      9721.35      283.559     0.582482
      9722.43      280.763     0.652169
      9723.50      281.510     0.581355
      9724.61      281.606     0.581345
      9725.71      279.707     0.648470
      9726.82      281.251     0.579685
      9727.95      282.135     0.581127
      9729.08      281.710     0.649660
      9730.22      284.301     0.580858
      9731.37      286.021     0.580103
      9732.55      286.040     0.650318
      9733.73      290.590     0.579204
      9734.89      293.290     0.581902
      9736.09      295.470     0.578725
      9737.29      297.313     0.578461
      9738.48      298.977     0.582636
      9739.70      299.003     0.579995
      9740.94      298.539     0.577702
      9742.17      296.649     0.581446
      9743.40      293.139     0.576004
      9744.67      289.040     0.575687
      9745.95      284.132     0.575022
      9747.23      279.406     0.575142
      9748.53      274.500     0.579034
      9749.84      272.729     0.576413
      9751.13      270.373     0.576627
      9752.43      269.780     0.569507
      9753.76      267.060     0.577101
      9755.09      269.747     0.571624
      9756.42      270.181     0.573050
      9757.79      268.849     0.572602
      9759.14      267.435     0.571647
      9760.52      264.488     0.567239
      9761.91      262.203     0.567381
      9763.29      260.796     0.567178
      9764.67      262.145     0.568082
      9766.09      265.270     0.570457
      9767.50      270.160     0.569562
      9768.91      275.056     0.570512
      9770.34      279.329     0.573246
      9771.79      282.488     0.571778
      9773.26      283.233     0.635102
      9774.73      284.672     0.634068
      9776.20      287.666     0.572759
      9777.70      288.728     0.568596
      9779.19      289.776     0.570348
      9780.68      291.342     0.566158
      9782.21      292.990     0.569212
      9783.72      293.541     0.570466
      9785.25      292.448     0.568526
      9786.80      289.938     0.565561
      9788.35      286.604     0.562832
      9789.93      282.415     0.565519
      9791.50      279.412     0.564878
      9793.05      276.718     0.564711
      9794.64      274.075     0.628322
      9796.22      275.483     0.562423
      9797.83      275.989     0.563019
      9799.46      275.120     0.562518
      9801.09      271.253     0.571614
      9802.73      271.641     0.562576
      9804.38      270.927     0.562242
      9806.02      271.446     0.565408
      9809.35      267.724     0.563193
      9811.03      268.427     0.561573
      9812.70      268.200     0.559642
      9814.39      265.918     0.561235
      9816.24      263.999     0.569250
      9817.96      260.878     0.588778
      9819.68      259.194     0.604235
      9821.39      259.357     0.604184
      9823.13      261.782     0.589797
      9824.88      264.907     0.617172
      9826.62      272.067     0.605681
      9828.42      276.329     0.587543
      9830.20      278.755     0.604514
      9832.00      279.573     0.562117
      9833.78      277.493     0.641926
      9835.58      277.679     0.603759
      9837.40      276.072     0.557767
      9839.21      273.329     0.580873
      9841.07      271.429     0.602636
      9842.91      270.494     0.603845
      9844.78      270.495     0.578706
      9846.65      269.038     0.659909
      9848.53      271.104     0.552039
      9850.39      269.445     0.600912
      9854.18      269.411     0.547872
      9856.10      270.762     0.596229
      9858.03      274.456     0.587944
      9859.96      276.474     0.659954
      9861.91      282.109     0.563870
      9863.85      283.647     0.602214
      9865.81      285.651     0.547545
      9867.75      285.320     0.560395
      9869.76      284.074     0.579331
      9871.73      281.485     0.603109
      9873.75      280.495     0.554584
      9875.74      276.655     0.595666
      9877.76      272.734     0.592196
      9879.77      268.049     0.551876
      9881.81      262.442     0.588699
      9883.86      256.604     0.645852
      9885.93      254.264     0.588633
      9888.00      253.181     0.565187
      9890.06      252.360     0.586214
      9892.14      253.318     0.587781
      9894.23      254.054     0.564879
      9896.33      255.801     0.589736
      9898.43      257.686     0.588868
      9900.57      261.278     0.556488
      9902.71      265.167     0.581997
      9906.97      270.884     0.557271
      9909.14      268.985     0.631829
      9911.31      270.036     0.587954
      9913.51      269.898     0.584376
      9915.72      268.359     0.584267
      9917.92      266.854     0.533157
      9920.12      264.491     0.547377
      9922.34      262.624     0.568844
      9924.58      262.070     0.581119
      9926.81      262.850     0.546035
      9929.06      263.051     0.560930
      9931.33      264.142     0.526159
      9933.59      264.506     0.542699
      9935.84      263.454     0.579563
      9938.13      264.279     0.524797
      9940.41      263.819     0.535409
      9942.73      263.840     0.577921
      9945.06      265.079     0.579716
      9947.37      266.687     0.533339
      9949.69      267.989     0.557027
      9952.02      269.390     0.577804
      9954.37      271.383     0.533048
      9956.73      270.240     0.604388
      9959.13      269.306     0.618611
      9961.50      268.323     0.575485
      9963.87      264.741     0.543785
      9968.69      255.970     0.573299
      9971.10      253.423     0.567794
      9973.52      252.819     0.570205
      9975.95      253.172     0.569870
      9978.40      253.511     0.535583
      9980.86      252.742     0.569200
      9983.30      253.560     0.517260
      9985.78      253.094     0.614110
      9988.25      255.911     0.547343
      9990.74      255.637     0.570284
      9993.25      254.164     0.565582
      9998.28      252.401     0.562793
      10000.8      253.405     0.514237
      10003.4      252.308     0.563328
      10005.9      250.148     0.610593
      10008.5      250.706     0.562379
      10011.0      251.701     0.533112
      10013.6      252.588     0.546017
      10016.2      253.593     0.562768
      10018.8      254.341     0.560840
      10029.2      258.437     0.560345
      10031.9      259.431     0.511698
      10034.5      259.374     0.535675
      10039.9      258.935     0.559817
      10042.5      261.601     0.558442
      10045.2      261.889     0.561427
      10047.9      258.161     0.606070
      10050.6      257.181     0.509150
      10053.3      253.791     0.553987
      10056.1      251.660     0.553818
      10058.8      249.345     0.553084
      10061.6      247.993     0.516576
      10064.3      245.715     0.581323
      10067.1      246.877     0.553146
      10069.9      246.779     0.549685
      10072.6      247.833     0.548587
      10075.4      249.348     0.546375
      10078.2      249.597     0.549285
      10081.0      250.081     0.549731
      10083.8      249.349     0.548755
      10086.7      247.973     0.546261
      10089.5      246.921     0.547695
      10092.4      246.949     0.542047
      10100.9      247.818     0.544064
      10103.8      247.268     0.542996
      10106.7      246.309     0.543872
      10109.6      245.874     0.542102
      10112.5      245.918     0.540356
      10115.4      247.209     0.511282
      10118.3      247.705     0.542194
      10121.3      247.692     0.539715
      10124.2      249.342     0.507600
      10127.2      250.068     0.540101
