# Supplementary material for: High-accuracy transmission and fluorescence XAFS of zinc at 10 K, 50 K, 100 K and 150 K using the hybrid technique
Source: J Synchrotron Radiat. 2023 Jan 1;30(Pt 1):147–68. doi: 10.1107/S1600577522010293 (PMC9814049; doi:10.1107/S1600577522010293)
Supplement: Supplementary file 1 [file s-30-00147-sup1.zip › John2022JSRSuppInfo/Zn_chi_k_100K_transmission.dat]

#------------------------
#   k         chi         dchi         e0
  0.0000000      -0.54436551       0.42552586E-03    9661.3300
  0.35824469      -0.53686630       0.42648307E-03    9661.3300
  0.50921280      -0.46052298       0.49246662E-03    9661.3300
  0.62470481      -0.39147640       0.55384034E-03    9661.3300
  0.72376356      -0.32847224       0.60938098E-03    9661.3300
  0.72737338      -0.32518979       0.61220861E-03    9661.3300
  0.81080903      -0.27302311       0.65852574E-03    9661.3300
  0.88790186      -0.22906677       0.69764998E-03    9661.3300
  0.95881601      -0.19502711       0.72804425E-03    9661.3300
  1.0235562      -0.16842005       0.75190588E-03    9661.3300
  1.0868509      -0.14121656       0.77623070E-03    9661.3300
  1.1455145      -0.10770595       0.80620258E-03    9661.3300
  1.2024063      -0.64464458E-01   0.84494296E-03    9661.3300
  1.2556829      -0.15891728E-01   0.88866421E-03    9661.3300
  1.3077909       0.35482496E-01   0.93520976E-03    9661.3300
  1.3569360       0.84310372E-01   0.97988952E-03    9661.3300
  1.4034296       0.13144605       0.10236990E-02    9661.3300
  1.4484315       0.17611136       0.10657476E-02    9661.3300
  1.4929542       0.21842946       0.11062119E-02    9661.3300
  1.5361871       0.25558710       0.11423582E-02    9661.3300
  1.5782361       0.28179022       0.11681166E-02    9661.3300
  1.6200021       0.28915161       0.11745470E-02    9661.3300
  1.6599293       0.27239355       0.11570110E-02    9661.3300
  1.6989184       0.23333842       0.11179856E-02    9661.3300
  1.7362785       0.18274812       0.10698690E-02    9661.3300
  1.7735900       0.13026520       0.10209649E-02    9661.3300
  1.8094089       0.83523557E-01   0.97834301E-03    9661.3300
  1.8445324       0.47785277E-01   0.94622713E-03    9661.3300
  1.8796963       0.22749082E-01   0.92382230E-03    9661.3300
  1.9142144       0.79423338E-02   0.91066219E-03    9661.3300
  1.9481209      -0.74022251E-03   0.90293290E-03    9661.3300
  1.9821082      -0.56866573E-02   0.89852556E-03    9661.3300
  2.0148725      -0.76307441E-02   0.89683871E-03    9661.3300
  2.0471125      -0.72495526E-02   0.89716336E-03    9661.3300
  2.0782225      -0.49674666E-02   0.89915830E-03    9661.3300
  2.1101153      -0.20599996E-02   0.90176698E-03    9661.3300
  2.1409215      -0.89984894E-03   0.90279753E-03    9661.3300
  2.1718937      -0.29217021E-02   0.90097060E-03    9661.3300
  2.2024305      -0.81277008E-02   0.89633993E-03    9661.3300
  2.2319629      -0.17211011E-01   0.88814812E-03    9661.3300
  2.2605304      -0.27869015E-01   0.87860889E-03    9661.3300
  2.2893135      -0.39590342E-01   0.86836770E-03    9661.3300
  2.3177391      -0.51568966E-01   0.85772683E-03    9661.3300
  2.3458203      -0.62446974E-01   0.84815071E-03    9661.3300
  2.3735693      -0.71645358E-01   0.84011603E-03    9661.3300
  2.4009977      -0.78454804E-01   0.83395952E-03    9661.3300
  2.4281162      -0.82956754E-01   0.82988205E-03    9661.3300
  2.4549352      -0.85575534E-01   0.82770437E-03    9661.3300
  2.4814643      -0.86938704E-01   0.82637923E-03    9661.3300
  2.5071905      -0.87603978E-01   0.82585203E-03    9661.3300
  2.5331725      -0.88274519E-01   0.82532294E-03    9661.3300
  2.5588906      -0.88437434E-01   0.82506340E-03    9661.3300
  2.5843528      -0.87747662E-01   0.82565558E-03    9661.3300
  2.6100684      -0.86262972E-01   0.82697342E-03    9661.3300
  2.6355331      -0.83600440E-01   0.82932992E-03    9661.3300
  2.6602619      -0.79498634E-01   0.83305501E-03    9661.3300
  2.6842750      -0.74843377E-01   0.83709216E-03    9661.3300
  2.7085588      -0.68929517E-01   0.84235922E-03    9661.3300
  2.7321475      -0.62519014E-01   0.84800184E-03    9661.3300
  2.7560095      -0.54775828E-01   0.85494492E-03    9661.3300
  2.7796667      -0.46567688E-01   0.86212038E-03    9661.3300
  2.8035914      -0.37590809E-01   0.87013769E-03    9661.3300
  2.8268504      -0.28414098E-01   0.87830307E-03    9661.3300
  2.8499196      -0.19016468E-01   0.88664202E-03    9661.3300
  2.8728035      -0.93907394E-02   0.89523784E-03    9661.3300
  2.8955066       0.73825901E-03   0.90423526E-03    9661.3300
  2.9180330       0.11098662E-01   0.91347474E-03    9661.3300
  2.9403869       0.21455192E-01   0.92281868E-03    9661.3300
  2.9625721       0.31012129E-01   0.93133736E-03    9661.3300
  2.9845924       0.39936803E-01   0.93938981E-03    9661.3300
  3.0064515       0.47850333E-01   0.94648488E-03    9661.3300
  3.0281527       0.54703167E-01   0.95268864E-03    9661.3300
  3.0492701       0.60300043E-01   0.95773640E-03    9661.3300
  3.0706687       0.64420279E-01   0.96150614E-03    9661.3300
  3.0914957       0.66542527E-01   0.96339211E-03    9661.3300
  3.1126041       0.66992555E-01   0.96378250E-03    9661.3300
  3.1335703       0.65586124E-01   0.96255734E-03    9661.3300
  3.1543971       0.62757518E-01   0.95999197E-03    9661.3300
  3.1754997       0.58574866E-01   0.95624154E-03    9661.3300
  3.1964631       0.53051378E-01   0.95129700E-03    9661.3300
  3.2168828       0.46596013E-01   0.94546225E-03    9661.3300
  3.2517047       0.34209649E-01   0.93430463E-03    9661.3300
  3.2869545       0.19241018E-01   0.92073871E-03    9661.3300
  3.3226187       0.39662835E-02   0.90697561E-03    9661.3300
  3.3586841      -0.10360735E-01   0.89429782E-03    9661.3300
  3.3939804      -0.20934962E-01   0.88502346E-03    9661.3300
  3.4296772      -0.27473929E-01   0.87925624E-03    9661.3300
  3.4657621      -0.31293747E-01   0.87578117E-03    9661.3300
  3.5022230      -0.32957007E-01   0.87437411E-03    9661.3300
  3.5368275      -0.33220933E-01   0.87405387E-03    9661.3300
  3.5721966      -0.31966652E-01   0.87500192E-03    9661.3300
  3.6079450      -0.27444297E-01   0.87925210E-03    9661.3300
  3.6437021      -0.19930257E-01   0.88589492E-03    9661.3300
  3.6791117      -0.10550004E-01   0.89426528E-03    9661.3300
  3.7148888      -0.69681255E-03   0.90301318E-03    9661.3300
  3.7499754       0.77541570E-02   0.91049343E-03    9661.3300
  3.7857747       0.13985537E-01   0.91629146E-03    9661.3300
  3.8219239       0.16509988E-01   0.91859260E-03    9661.3300
  3.8570555       0.15441445E-01   0.91764754E-03    9661.3300
  3.8928792       0.11179066E-01   0.91384824E-03    9661.3300
  3.9290430       0.59407243E-02   0.90915736E-03    9661.3300
  3.9645466       0.19528999E-02   0.90562545E-03    9661.3300
  4.0000625      -0.80195486E-03   0.90321697E-03    9661.3300
  4.0352658      -0.29082511E-02   0.90132248E-03    9661.3300
  4.0708081      -0.44652500E-02   0.89994330E-03    9661.3300
  4.1063617      -0.48953977E-02   0.89957799E-03    9661.3300
  4.1412939      -0.39214908E-02   0.90043571E-03    9661.3300
  4.1768746      -0.14047818E-02   0.90272305E-03    9661.3300
  4.2121547       0.20020301E-02   0.90580577E-03    9661.3300
  4.2474501       0.56842269E-02   0.90912307E-03    9661.3300
  4.2827604       0.97345213E-02   0.91275333E-03    9661.3300
  4.3186918       0.15232934E-01   0.91770063E-03    9661.3300
  4.3543267       0.22998633E-01   0.92470905E-03    9661.3300
  4.3893739       0.31761016E-01   0.93260188E-03    9661.3300
  4.4250315       0.38881724E-01   0.93911133E-03    9661.3300
  4.4601104       0.42825964E-01   0.94249086E-03    9661.3300
  4.4952069       0.45683840E-01   0.94525938E-03    9661.3300
  4.5306096       0.44736782E-01   0.94443152E-03    9661.3300
  4.5663115       0.40747007E-01   0.94081292E-03    9661.3300
  4.6014517       0.33341154E-01   0.93423318E-03    9661.3300
  4.6363257       0.22771393E-01   0.92467383E-03    9661.3300
  4.6720606       0.10343852E-01   0.91349451E-03    9661.3300
  4.7075242      -0.32690621E-02   0.90120249E-03    9661.3300
  4.7432750      -0.16206955E-01   0.88966505E-03    9661.3300
  4.7787582      -0.26821994E-01   0.88031006E-03    9661.3300
  4.8147960      -0.34133348E-01   0.87367294E-03    9661.3300
  4.8497560      -0.36172976E-01   0.87202622E-03    9661.3300
  4.8847339      -0.34841323E-01   0.87326947E-03    9661.3300
  4.9202616      -0.32106617E-01   0.87571944E-03    9661.3300
  4.9552704      -0.29858503E-01   0.87782739E-03    9661.3300
  4.9905584      -0.28822086E-01   0.87877719E-03    9661.3300
  5.0263803      -0.31665411E-01   0.87616140E-03    9661.3300
  5.0614313      -0.35468872E-01   0.87283216E-03    9661.3300
  5.0967551      -0.41684871E-01   0.86730382E-03    9661.3300
  5.1326013      -0.47409541E-01   0.86220110E-03    9661.3300
  5.1676921      -0.49535015E-01   0.86033550E-03    9661.3300
  5.2025462      -0.45792953E-01   0.86365168E-03    9661.3300
  5.2381685      -0.36004522E-01   0.87241761E-03    9661.3300
  5.2733018      -0.21707045E-01   0.88521624E-03    9661.3300
  5.3082026      -0.67574489E-02   0.89858940E-03    9661.3300
  5.3433656       0.66304320E-02   0.91059150E-03    9661.3300
  5.3787856       0.17277797E-01   0.92016748E-03    9661.3300
  5.4144578       0.24836572E-01   0.92694777E-03    9661.3300
  5.4498964       0.30058334E-01   0.93168839E-03    9661.3300
  5.4853448       0.33507126E-01   0.93477882E-03    9661.3300
  5.5208028       0.36480463E-01   0.93754947E-03    9661.3300
  5.5560345       0.39870891E-01   0.94060564E-03    9661.3300
  5.5910443       0.44024993E-01   0.94444312E-03    9661.3300
  5.6267672       0.47027241E-01   0.94712710E-03    9661.3300
  5.6618021       0.46883231E-01   0.94700749E-03    9661.3300
  5.6968515       0.42700308E-01   0.94319126E-03    9661.3300
  5.7323719       0.34526571E-01   0.93585775E-03    9661.3300
  5.7676736       0.24282944E-01   0.92667378E-03    9661.3300
  5.8034376       0.12603388E-01   0.91618149E-03    9661.3300
  5.8389825       0.30762171E-02   0.90772541E-03    9661.3300
  5.8736434      -0.37012252E-02   0.90162572E-03    9661.3300
  5.9089876      -0.74090011E-02   0.89830599E-03    9661.3300
  5.9439014      -0.90232396E-02   0.89683863E-03    9661.3300
  5.9792683      -0.98728839E-02   0.89612388E-03    9661.3300
  6.0148628      -0.93517063E-02   0.89659609E-03    9661.3300
  6.0500314      -0.98664912E-02   0.89621911E-03    9661.3300
  6.0854271      -0.11420889E-01   0.89480177E-03    9661.3300
  6.1210461      -0.12094483E-01   0.89422413E-03    9661.3300
  6.1558208      -0.12587180E-01   0.89377296E-03    9661.3300
  6.1912463      -0.12532513E-01   0.89389711E-03    9661.3300
  6.2262599      -0.11368029E-01   0.89485927E-03    9661.3300
  6.2614961      -0.94613630E-02   0.89656985E-03    9661.3300
  6.2965350      -0.93547080E-02   0.89679244E-03    9661.3300
  6.3315869      -0.13376703E-01   0.89316549E-03    9661.3300
  6.3672686      -0.19967501E-01   0.88728155E-03    9661.3300
  6.4025468      -0.25986874E-01   0.88192189E-03    9661.3300
  6.4376318      -0.29639801E-01   0.87867480E-03    9661.3300
  6.4725265      -0.29392169E-01   0.87891909E-03    9661.3300
  6.5076367      -0.23618781E-01   0.88412374E-03    9661.3300
  6.5427586      -0.12368557E-01   0.89414314E-03    9661.3300
  6.5776929       0.58257169E-03   0.90578782E-03    9661.3300
  6.6132349       0.11529524E-01   0.91562105E-03    9661.3300
  6.6483898       0.17541831E-01   0.92101751E-03    9661.3300
  6.6837518       0.19279546E-01   0.92260019E-03    9661.3300
  6.7187327       0.18075989E-01   0.92155610E-03    9661.3300
  6.7539202       0.13765684E-01   0.91770827E-03    9661.3300
  6.7891183       0.74699853E-02   0.91208255E-03    9661.3300
  6.8241348       0.78407073E-03   0.90613761E-03    9661.3300
  6.8597362      -0.49055709E-02   0.90104348E-03    9661.3300
  6.8947740      -0.74005871E-02   0.89886279E-03    9661.3300
  6.9303904      -0.71607094E-02   0.89903663E-03    9661.3300
  6.9654488      -0.57786216E-02   0.90027856E-03    9661.3300
  7.0008928      -0.68817867E-02   0.89936124E-03    9661.3300
  7.0355998      -0.94240111E-02   0.89706914E-03    9661.3300
  7.0708774      -0.13114982E-01   0.89379096E-03    9661.3300
  7.1057955      -0.12641914E-01   0.89435296E-03    9661.3300
  7.1412765      -0.95792357E-02   0.89707385E-03    9661.3300
  7.1763995       0.13114914E-02   0.90679698E-03    9661.3300
  7.2117147       0.14126780E-01   0.91828132E-03    9661.3300
  7.2468577       0.25448835E-01   0.92838991E-03    9661.3300
  7.2818312       0.33081173E-01   0.93528581E-03    9661.3300
  7.3169955       0.37319447E-01   0.93915262E-03    9661.3300
  7.3518134       0.39002921E-01   0.94070032E-03    9661.3300
  7.3873537       0.38029389E-01   0.93980625E-03    9661.3300
  7.4223709       0.34643124E-01   0.93675905E-03    9661.3300
  7.4579261       0.28629215E-01   0.93134970E-03    9661.3300
  7.4927883       0.20660755E-01   0.92428837E-03    9661.3300
  7.5280109       0.90521721E-02   0.91392935E-03    9661.3300
  7.5630695      -0.23573338E-02   0.90367321E-03    9661.3300
  7.5981387      -0.13646551E-01   0.89361772E-03    9661.3300
  7.6335614      -0.23653776E-01   0.88483734E-03    9661.3300
  7.6689913      -0.30700441E-01   0.87844518E-03    9661.3300
  7.7040883      -0.33718064E-01   0.87581885E-03    9661.3300
  7.7390261      -0.33808484E-01   0.87584417E-03    9661.3300
  7.7741439      -0.32326756E-01   0.87711930E-03    9661.3300
  7.8094390      -0.30371006E-01   0.87887858E-03    9661.3300
  7.8444085      -0.26962422E-01   0.88196928E-03    9661.3300
  7.8795551      -0.20989578E-01   0.88730039E-03    9661.3300
  7.9150421      -0.12358414E-01   0.89498755E-03    9661.3300
  7.9503706      -0.13929865E-02   0.90479821E-03    9661.3300
  7.9852149       0.79760084E-02   0.91309855E-03    9661.3300
  8.0202343       0.13446304E-01   0.91816356E-03    9661.3300
  8.0555893       0.13968158E-01   0.91864387E-03    9661.3300
  8.0907897       0.13413102E-01   0.91815385E-03    9661.3300
  8.1263211       0.11878266E-01   0.91677830E-03    9661.3300
  8.1620188       0.82414006E-02   0.91365538E-03    9661.3300
  8.1970817       0.28126465E-02   0.90884197E-03    9661.3300
  8.2323134      -0.38873404E-02   0.90281882E-03    9661.3300
  8.2677118      -0.88134913E-02   0.89846649E-03    9661.3300
  8.3028016      -0.88412573E-02   0.89852322E-03    9661.3300
  8.3380578      -0.72873189E-02   0.89992694E-03    9661.3300
  8.3734784      -0.57873735E-02   0.90124488E-03    9661.3300
  8.4085940      -0.41348008E-02   0.90269241E-03    9661.3300
  8.4438738      -0.33136178E-02   0.90346131E-03    9661.3300
  8.4786979      -0.24799525E-02   0.90425108E-03    9661.3300
  8.5139948      -0.22106533E-02   0.90449416E-03    9661.3300
  8.5489928      -0.15247457E-02   0.90513107E-03    9661.3300
  8.5844583       0.10323049E-02   0.90745215E-03    9661.3300
  8.6199299       0.50319930E-02   0.91103339E-03    9661.3300
  8.6549534       0.98854188E-02   0.91540650E-03    9661.3300
  8.6898358       0.14743240E-01   0.91970959E-03    9661.3300
  8.7250291       0.19982349E-01   0.92445387E-03    9661.3300
  8.7600809       0.24655879E-01   0.92868220E-03    9661.3300
  8.7954397       0.27725859E-01   0.93142937E-03    9661.3300
  8.8311019       0.26904979E-01   0.93071952E-03    9661.3300
  8.8660298       0.21136310E-01   0.92554648E-03    9661.3300
  8.9011149       0.11821572E-01   0.91720973E-03    9661.3300
  8.9362088       0.16876121E-02   0.90831673E-03    9661.3300
  8.9717493      -0.70659270E-02   0.90046952E-03    9661.3300
  9.0070042      -0.12185260E-01   0.89598143E-03    9661.3300
  9.0419768      -0.12748115E-01   0.89550010E-03    9661.3300
  9.0772475      -0.11555630E-01   0.89660496E-03    9661.3300
  9.1125253      -0.11307198E-01   0.89683203E-03    9661.3300
  9.1478103      -0.11774247E-01   0.89647286E-03    9661.3300
  9.1828171      -0.10371187E-01   0.89774896E-03    9661.3300
  9.2179750      -0.70213703E-02   0.90074694E-03    9661.3300
  9.2529994      -0.33955274E-02   0.90400076E-03    9661.3300
  9.2880327      -0.35026953E-02   0.90395790E-03    9661.3300
  9.3233558      -0.60528787E-02   0.90169205E-03    9661.3300
  9.3584056      -0.95856694E-02   0.89840925E-03    9661.3300
  9.3938823      -0.11211658E-01   0.89721821E-03    9661.3300
  9.4293644      -0.11388047E-01   0.89713343E-03    9661.3300
  9.4640216      -0.12379170E-01   0.89618472E-03    9661.3300
  9.4999310      -0.13802886E-01   0.89495068E-03    9661.3300
  9.5343317      -0.14097632E-01   0.89468726E-03    9661.3300
  9.5699772      -0.12159985E-01   0.89646226E-03    9661.3300
  9.6054905      -0.84759943E-02   0.89978874E-03    9661.3300
  9.6395145      -0.51573623E-02   0.90282471E-03    9661.3300
  9.6747726      -0.26556487E-02   0.90504376E-03    9661.3300
  9.7099026      -0.12325621E-02   0.90621180E-03    9661.3300
  9.7449059       0.48168482E-03   0.90784242E-03    9661.3300
  9.7797840       0.33990132E-02   0.91058834E-03    9661.3300
  9.8158724       0.73908477E-02   0.91389701E-03    9661.3300
  9.8518286       0.11479663E-01   0.91773804E-03    9661.3300
  9.8863295       0.15613726E-01   0.92154765E-03    9661.3300
  9.9220303       0.19965268E-01   0.92545433E-03    9661.3300
  9.9562879       0.23792037E-01   0.92885946E-03    9661.3300
  9.9917388       0.25652436E-01   0.93052720E-03    9661.3300
  10.027064       0.24195803E-01   0.92910329E-03    9661.3300
  10.062266       0.20322312E-01   0.92587549E-03    9661.3300
  10.096048       0.14001242E-01   0.92029017E-03    9661.3300
  10.132302       0.75555998E-02   0.91453456E-03    9661.3300
  10.167139       0.10974888E-02   0.90881641E-03    9661.3300
  10.203141      -0.44458226E-02   0.90395078E-03    9661.3300
  10.237737      -0.84028788E-02   0.90038104E-03    9661.3300
  10.273492      -0.98570917E-02   0.89913346E-03    9661.3300
  10.309122      -0.10060658E-01   0.89900749E-03    9661.3300
  10.343364      -0.85838743E-02   0.90033022E-03    9661.3300
  10.378754      -0.63307524E-02   0.90238934E-03    9661.3300
  10.414025      -0.35402330E-02   0.90501846E-03    9661.3300
  10.449176      -0.17353219E-02   0.90652350E-03    9661.3300
  10.484209      -0.19149201E-02   0.90640705E-03    9661.3300
  10.519126      -0.34603188E-02   0.90507246E-03    9661.3300
  10.553927      -0.58237848E-02   0.90293299E-03    9661.3300
  10.589851      -0.90205147E-02   0.90006427E-03    9661.3300
  10.624420      -0.11012043E-01   0.89822910E-03    9661.3300
  10.660106      -0.89076002E-02   0.90031511E-03    9661.3300
  10.694449      -0.67626030E-02   0.90227300E-03    9661.3300
  10.729902      -0.40524388E-02   0.90470656E-03    9661.3300
  10.765238      -0.39679529E-02   0.90485184E-03    9661.3300
  10.800459      -0.59778498E-02   0.90311350E-03    9661.3300
  10.835565      -0.73259306E-02   0.90200100E-03    9661.3300
  10.870558      -0.66521253E-02   0.90258946E-03    9661.3300
  10.905438      -0.41031354E-02   0.90506591E-03    9661.3300
  10.940208      -0.22295192E-02   0.90670610E-03    9661.3300
  10.976060      -0.56794184E-03   0.90805250E-03    9661.3300
  11.010606       0.20791226E-02   0.91046631E-03    9661.3300
  11.046230       0.52161262E-02   0.91335871E-03    9661.3300
  11.080558       0.80980016E-02   0.91594943E-03    9661.3300
  11.115958       0.10169842E-01   0.91781426E-03    9661.3300
  11.151245       0.10861684E-01   0.91838668E-03    9661.3300
  11.186421       0.10481843E-01   0.91810441E-03    9661.3300
  11.221487       0.10357475E-01   0.91803253E-03    9661.3300
  11.256443       0.10163869E-01   0.91784200E-03    9661.3300
  11.291292       0.10084794E-01   0.91782091E-03    9661.3300
  11.326033       0.88951575E-02   0.91683215E-03    9661.3300
  11.361820       0.64365158E-02   0.91468535E-03    9661.3300
  11.396346       0.32085623E-02   0.91179861E-03    9661.3300
  11.431914      -0.71632469E-03   0.90832643E-03    9661.3300
  11.467371      -0.36262564E-02   0.90577828E-03    9661.3300
  11.501580      -0.41586565E-02   0.90530496E-03    9661.3300
  11.536823      -0.28097701E-02   0.90654652E-03    9661.3300
  11.571959      -0.68880497E-03   0.90845515E-03    9661.3300
  11.606988       0.10471498E-02   0.90999572E-03    9661.3300
  11.641912       0.14769846E-02   0.91058479E-03    9661.3300
  11.676731       0.39417211E-03   0.90948881E-03    9661.3300
  11.711447      -0.20237650E-02   0.90733724E-03    9661.3300
  11.747175      -0.36117836E-02   0.90595024E-03    9661.3300
  11.781684      -0.63917252E-02   0.90353602E-03    9661.3300
  11.817200      -0.87014588E-02   0.90155219E-03    9661.3300
  11.885710      -0.10588540E-01   0.89988373E-03    9661.3300
  11.922014      -0.94601596E-02   0.90091266E-03    9661.3300
  11.957113      -0.94078420E-02   0.90114954E-03    9661.3300
  11.992109      -0.10348623E-01   0.90020227E-03    9661.3300
  12.027004      -0.10548894E-01   0.90006842E-03    9661.3300
  12.061797      -0.10053317E-01   0.90043448E-03    9661.3300
  12.097573      -0.64445288E-02   0.90360764E-03    9661.3300
  12.132164      -0.37526428E-02   0.90608435E-03    9661.3300
  12.166657      -0.21128848E-02   0.90768873E-03    9661.3300
  12.202126       0.83681837E-04   0.90952594E-03    9661.3300
  12.237491       0.16715446E-02   0.91096434E-03    9661.3300
  12.272755       0.37358311E-02   0.91280617E-03    9661.3300
  12.307918       0.51128303E-02   0.91404657E-03    9661.3300
  12.342981       0.64936120E-02   0.91532952E-03    9661.3300
  12.377944       0.76715366E-02   0.91640969E-03    9661.3300
  12.412809       0.89221544E-02   0.91755401E-03    9661.3300
  12.447576       0.10699077E-01   0.91917288E-03    9661.3300
  12.482246       0.11867602E-01   0.92025241E-03    9661.3300
  12.517867       0.11374560E-01   0.91978451E-03    9661.3300
  12.552343       0.10649278E-01   0.91923453E-03    9661.3300
  12.587765       0.93953417E-02   0.91806274E-03    9661.3300
  12.623088       0.71087017E-02   0.91607984E-03    9661.3300
  12.657278       0.46863198E-02   0.91445530E-03    9661.3300
  12.692407       0.22391069E-02   0.91178792E-03    9661.3300
  12.727439       0.88187080E-03   0.91064096E-03    9661.3300
  12.763402       0.65163551E-03   0.91057099E-03    9661.3300
  12.798240       0.15493699E-04   0.90994125E-03    9661.3300
  12.832983      -0.47894052E-03   0.90951878E-03    9661.3300
  12.868650      -0.68392645E-03   0.90940082E-03    9661.3300
  12.903204      -0.72248652E-03   0.90936471E-03    9661.3300
  12.938678      -0.16384980E-02   0.90860176E-03    9661.3300
  12.974055      -0.31263610E-02   0.90733742E-03    9661.3300
  13.008329      -0.41421954E-02   0.90643855E-03    9661.3300
  13.043517      -0.46742294E-02   0.90615280E-03    9661.3300
  13.078610      -0.48379501E-02   0.90587546E-03    9661.3300
  13.113609      -0.37169066E-02   0.90686501E-03    9661.3300
  13.148515      -0.27426923E-02   0.90778668E-03    9661.3300
  13.184322      -0.24151646E-02   0.90812056E-03    9661.3300
  13.219042      -0.27598416E-02   0.90782895E-03    9661.3300
  13.254658      -0.28627250E-02   0.90784278E-03    9661.3300
  13.290179      -0.36460453E-02   0.90710559E-03    9661.3300
  13.324623      -0.29544765E-02   0.90779725E-03    9661.3300
  13.359958      -0.21068723E-02   0.90900566E-03    9661.3300
  13.395200      -0.20730875E-02   0.90865112E-03    9661.3300
  13.429374      -0.25658181E-02   0.90822488E-03    9661.3300
  13.464434      -0.25844569E-02   0.90823458E-03    9661.3300
  13.500373      -0.16066629E-02   0.90914456E-03    9661.3300
  13.535249      -0.90199967E-04   0.91053331E-03    9661.3300
  13.571001       0.13263733E-02   0.91185484E-03    9661.3300
  13.605696       0.21759997E-02   0.91260740E-03    9661.3300
  13.640303       0.34123803E-02   0.91382694E-03    9661.3300
  13.675780       0.43509861E-02   0.91462060E-03    9661.3300
  13.711165       0.48484370E-02   0.91506237E-03    9661.3300
  13.746459       0.55267242E-02   0.91573418E-03    9661.3300
  13.781663       0.53130898E-02   0.91555444E-03    9661.3300
  13.816777       0.38313121E-02   0.91426847E-03    9661.3300
  13.851802       0.24768534E-02   0.91356034E-03    9661.3300
  13.886739       0.83553462E-03   0.91169714E-03    9661.3300
  13.921588      -0.23655654E-03   0.91079965E-03    9661.3300
  13.956350      -0.59302597E-03   0.91052333E-03    9661.3300
  13.991961      -0.77969175E-03   0.91033742E-03    9661.3300
  14.026549      -0.44073624E-03   0.91069798E-03    9661.3300
  14.061983      -0.16122930E-03   0.91101004E-03    9661.3300
  14.097328      -0.19893772E-03   0.91107303E-03    9661.3300
  14.132584      -0.24614565E-03   0.91097689E-03    9661.3300
  14.167753      -0.10942476E-02   0.91083014E-03    9661.3300
  14.202834      -0.10569352E-02   0.91035028E-03    9661.3300
  14.237829      -0.16673249E-02   0.91000559E-03    9661.3300
  14.272739      -0.19602483E-02   0.90960025E-03    9661.3300
  14.307563      -0.22133588E-02   0.90953607E-03    9661.3300
  14.342302      -0.14842554E-02   0.91036769E-03    9661.3300
  14.377869      -0.10485612E-02   0.91053711E-03    9661.3300
  14.413348      -0.13417405E-02   0.91029806E-03    9661.3300
  14.447833      -0.18876884E-02   0.90990099E-03    9661.3300
  14.483140      -0.25935092E-02   0.90945668E-03    9661.3300
  14.518362      -0.33480886E-02   0.90866521E-03    9661.3300
  14.553498      -0.34190948E-02   0.90872779E-03    9661.3300
  14.588549      -0.34822161E-02   0.90864646E-03    9661.3300
  14.623517      -0.31911027E-02   0.90893328E-03    9661.3300
  14.658401      -0.22855920E-02   0.90975599E-03    9661.3300
  14.693203      -0.19394487E-02   0.91014889E-03    9661.3300
  14.728811      -0.11088035E-02   0.91100527E-03    9661.3300
  14.763446      -0.95365145E-03   0.91110090E-03    9661.3300
  14.798885      -0.33669978E-03   0.91167419E-03    9661.3300
  14.833357       0.10121370E-02   0.91293561E-03    9661.3300
  14.868630       0.22350857E-02   0.91421276E-03    9661.3300
  14.903819       0.27363010E-02   0.91463788E-03    9661.3300
  14.938925       0.37831409E-02   0.91559928E-03    9661.3300
  14.973949       0.42835359E-02   0.91614042E-03    9661.3300
  15.008891       0.44881629E-02   0.91624098E-03    9661.3300
  15.043753       0.37396982E-02   0.91606327E-03    9661.3300
  15.079402       0.32057293E-02   0.91513698E-03    9661.3300
  15.114100       0.24209991E-02   0.91443641E-03    9661.3300
  15.148719       0.15049290E-02   0.91375546E-03    9661.3300
  15.184121       0.94930197E-03   0.91329176E-03    9661.3300
  15.219442       0.11724933E-02   0.91356017E-03    9661.3300
  15.254680       0.10346212E-02   0.91342066E-03    9661.3300
  15.289837       0.98340933E-03   0.91342006E-03    9661.3300
  15.324059       0.61451037E-03   0.91319003E-03    9661.3300
  15.359058      -0.69447817E-03   0.91204628E-03    9661.3300
  15.394827      -0.77864538E-03   0.91199249E-03    9661.3300
  15.429665      -0.81595915E-03   0.91205510E-03    9661.3300
  15.465271      -0.52156147E-03   0.91234737E-03    9661.3300
  15.499951      -0.57927706E-03   0.91232381E-03    9661.3300
  15.534553      -0.13469784E-03   0.91279337E-03    9661.3300
  15.569919      -0.12522035E-02   0.91194688E-03    9661.3300
  15.605205      -0.22085388E-02   0.91102823E-03    9661.3300
  15.639574      -0.19703389E-02   0.91126883E-03    9661.3300
  15.675539      -0.16505000E-02   0.91162926E-03    9661.3300
  15.710588      -0.18147275E-02   0.91159985E-03    9661.3300
  15.745559      -0.20308549E-02   0.91137499E-03    9661.3300
  15.780453      -0.20296019E-02   0.91142554E-03    9661.3300
  15.815269      -0.18149761E-02   0.91162243E-03    9661.3300
  15.850835      -0.15058106E-02   0.91197424E-03    9661.3300
  15.885497      -0.11038125E-02   0.91238808E-03    9661.3300
  15.920907      -0.12016806E-02   0.91306404E-03    9661.3300
  15.956237      -0.14100595E-02   0.91222729E-03    9661.3300
  15.990671      -0.12693571E-02   0.91240041E-03    9661.3300
  16.025848      -0.46611500E-03   0.91314650E-03    9661.3300
  16.060948       0.10549282E-02   0.91497033E-03    9661.3300
  16.095971       0.77009771E-03   0.91448313E-03    9661.3300
  16.130918       0.25180601E-02   0.91609190E-03    9661.3300
  16.165790       0.26219923E-02   0.91612983E-03    9661.3300
  16.201395       0.23951630E-02   0.91598120E-03    9661.3300
  16.236116       0.19922880E-02   0.91558623E-03    9661.3300
  16.271567       0.12709670E-02   0.91501270E-03    9661.3300
  16.306138       0.80864588E-03   0.91463767E-03    9661.3300
  16.341437       0.44906882E-03   0.91435851E-03    9661.3300
  16.376660       0.54177515E-03   0.91451745E-03    9661.3300
  16.411808       0.39417691E-03   0.91482563E-03    9661.3300
  16.446880       0.59567260E-04   0.91418409E-03    9661.3300
  16.481878       0.39622703E-03   0.91450467E-03    9661.3300
  16.516801       0.52683053E-03   0.91466895E-03    9661.3300
  16.552443       0.38050081E-03   0.91454932E-03    9661.3300
  16.587218       0.20539903E-03   0.91443853E-03    9661.3300
  16.622708      -0.20110726E-04   0.91424067E-03    9661.3300
  16.658122      -0.33024416E-03   0.91421702E-03    9661.3300
  16.692677      -0.26145425E-03   0.91422762E-03    9661.3300
  16.727944      -0.46219079E-03   0.91404617E-03    9661.3300
  16.763136      -0.14710997E-02   0.91322160E-03    9661.3300
  16.797475      -0.89753127E-03   0.91372310E-03    9661.3300
  16.833300      -0.78526869E-03   0.91390366E-03    9661.3300
  16.868272      -0.29533566E-03   0.91491052E-03    9661.3300
  16.903172      -0.63106257E-03   0.91406068E-03    9661.3300
  16.938000      -0.70632985E-03   0.91389206E-03    9661.3300
  16.973529      -0.15529704E-03   0.91457872E-03    9661.3300
  17.008983       0.13548852E-03   0.91538336E-03    9661.3300
  17.043595       0.59053851E-03   0.91573657E-03    9661.3300
  17.078903       0.49966750E-03   0.91530954E-03    9661.3300
  17.114139       0.14582094E-03   0.91516472E-03    9661.3300
  17.149302      -0.45685362E-03   0.91453936E-03    9661.3300
  17.184394      -0.65593878E-03   0.91443953E-03    9661.3300
  17.219414      -0.84762228E-04   0.91504471E-03    9661.3300
  17.254362      -0.36025138E-03   0.91496626E-03    9661.3300
  17.289241       0.90482601E-04   0.91511670E-03    9661.3300
  17.324804       0.60520682E-03   0.91585794E-03    9661.3300
  17.360295       0.73344368E-03   0.91591300E-03    9661.3300
  17.394961       0.94664455E-03   0.91620872E-03    9661.3300
  17.430309       0.10595385E-02   0.91626963E-03    9661.3300
  17.464836       0.73073511E-03   0.91611661E-03    9661.3300
  17.500043       0.76592678E-03   0.91604956E-03    9661.3300
  17.535180       0.55959021E-03   0.91593612E-03    9661.3300
  17.570246       0.48572400E-03   0.91590964E-03    9661.3300
  17.605242       0.74024587E-03   0.91636128E-03    9661.3300
  17.640911       0.46543471E-03   0.91610211E-03    9661.3300
  17.675767      -0.43452503E-04   0.91545180E-03    9661.3300
  17.711294       0.55652469E-03   0.91617666E-03    9661.3300
  17.746013       0.19051345E-03   0.91609359E-03    9661.3300
  17.781399      -0.51255901E-03   0.91529981E-03    9661.3300
  17.816716       0.56961926E-04   0.91600167E-03    9661.3300
  17.851229       0.20730274E-03   0.91600717E-03    9661.3300
  17.886407       0.67278305E-04   0.91593835E-03    9661.3300
  17.921517       0.36373800E-03   0.91615581E-03    9661.3300
  17.956558       0.23397508E-03   0.91623369E-03    9661.3300
  17.991531      -0.32351482E-03   0.91577008E-03    9661.3300
  18.027162      -0.21956639E-03   0.91595075E-03    9661.3300
  18.061998      -0.38134406E-03   0.91575870E-03    9661.3300
  18.097490      -0.67978259E-03   0.91545433E-03    9661.3300
  18.132191      -0.61118808E-03   0.91560338E-03    9661.3300
  18.167547      -0.76298623E-03   0.91648010E-03    9661.3300
  18.202833      -0.67305290E-03   0.91559488E-03    9661.3300
  18.237334       0.11289022E-03   0.91654181E-03    9661.3300
  18.272486      -0.14954211E-02   0.91507733E-03    9661.3300
  18.307570      -0.96637102E-03   0.91557696E-03    9661.3300
  18.342588      -0.37181500E-03   0.91605265E-03    9661.3300
  18.378251      -0.71700387E-03   0.91572928E-03    9661.3300
  18.413845      -0.27895416E-03   0.91620545E-03    9661.3300
  18.448661      -0.12346043E-03   0.91637511E-03    9661.3300
  18.483411      -0.45973162E-03   0.91615417E-03    9661.3300
  18.518803       0.14829517E-03   0.91667424E-03    9661.3300
  18.553422       0.21838375E-03   0.91677024E-03    9661.3300
  18.588680       0.24040734E-03   0.91683779E-03    9661.3300
  18.623872       0.35991629E-03   0.91693928E-03    9661.3300
  18.658998       0.30513430E-03   0.91703756E-03    9661.3300
  18.694058      -0.90167104E-04   0.91668912E-03    9661.3300
  18.729052      -0.19570577E-03   0.91657200E-03    9661.3300
  18.763980      -0.22461762E-03   0.91662820E-03    9661.3300
  18.798844       0.70241999E-04   0.91705158E-03    9661.3300
  18.834339       0.50521453E-03   0.91739878E-03    9661.3300
  18.869767       0.91644691E-03   0.91781372E-03    9661.3300
  18.905128       0.55551056E-03   0.91789830E-03    9661.3300
  18.940424       0.47090536E-03   0.91752199E-03    9661.3300
  18.974963       0.43426254E-03   0.91750826E-03    9661.3300
  19.010129       0.62988054E-03   0.91783315E-03    9661.3300
  19.045230       0.22328388E-04   0.91723096E-03    9661.3300
  19.080266      -0.96395537E-04   0.91713409E-03    9661.3300
  19.115238      -0.44041121E-03   0.91680678E-03    9661.3300
  19.150830      -0.56254133E-03   0.91679192E-03    9661.3300
  19.185674      -0.57573201E-03   0.91681234E-03    9661.3300
  19.220454      -0.80901978E-03   0.91669462E-03    9661.3300
  19.255852      -0.10208372E-02   0.91656412E-03    9661.3300
  19.290505      -0.96475273E-03   0.91668752E-03    9661.3300
  19.325775      -0.11158274E-02   0.91652012E-03    9661.3300
  19.360980      -0.83140528E-03   0.91676644E-03    9661.3300
  19.396121      -0.68504094E-03   0.91697337E-03    9661.3300
  19.431198      -0.66616902E-03   0.91699825E-03    9661.3300
  19.466213      -0.70923934E-03   0.91703274E-03    9661.3300
  19.501164      -0.59437178E-03   0.91717598E-03    9661.3300
  19.536053      -0.82197789E-03   0.91700447E-03    9661.3300
  19.571549      -0.98858044E-03   0.91690323E-03    9661.3300
  19.606313      -0.15453467E-02   0.91646930E-03    9661.3300
  19.641682      -0.16159545E-02   0.91648676E-03    9661.3300
  19.676321      -0.22376940E-02   0.91582253E-03    9661.3300
  19.711565       0.27100991E-02   0.92021039E-03    9661.3300
  19.746745       0.27200598E-02   0.92041372E-03    9661.3300
  19.781863       0.26239343E-02   0.92022813E-03    9661.3300
  19.816919       0.22989718E-02   0.91995261E-03    9661.3300
  19.851912       0.20618130E-02   0.92006030E-03    9661.3300
  19.886844       0.20466611E-02   0.91986661E-03    9661.3300
  19.921715       0.18969187E-02   0.91975014E-03    9661.3300
  19.956525       0.24341386E-02   0.92033754E-03    9661.3300
  19.991275       0.16787039E-02   0.92132916E-03    9661.3300
  20.026618       0.11359153E-02   0.92051753E-03    9661.3300
  20.061246       0.97084322E-03   0.91947858E-03    9661.3300
  20.096465       0.12172336E-02   0.91938655E-03    9661.3300
  20.131624       0.95143241E-03   0.91911359E-03    9661.3300
  20.166721       0.67869467E-03   0.91898028E-03    9661.3300
  20.201757       0.24094670E-03   0.91864852E-03    9661.3300
  20.236732       0.17443265E-03   0.91930436E-03    9661.3300
  20.271647       0.10145850E-03   0.91909551E-03    9661.3300
  20.307147       0.91975406E-04   0.91911785E-03    9661.3300
  20.341941      -0.31738758E-03   0.91849277E-03    9661.3300
  20.376676      -0.31939239E-03   0.91868363E-03    9661.3300
  20.411993      -0.57615850E-03   0.91870364E-03    9661.3300
  20.446609      -0.23802645E-03   0.91867756E-03    9661.3300
  20.481806      -0.27997958E-03   0.91865640E-03    9661.3300
  20.516942      -0.24278806E-03   0.91870307E-03    9661.3300
  20.552018      -0.80372503E-04   0.91954437E-03    9661.3300
  20.587034      -0.29060672E-03   0.91876613E-03    9661.3300
  20.621991      -0.73735732E-03   0.91836941E-03    9661.3300
  20.656889      -0.13813950E-02   0.91779282E-03    9661.3300
  20.691728      -0.14757785E-02   0.91780065E-03    9661.3300
  20.727140      -0.14081096E-02   0.91800919E-03    9661.3300
  20.762492      -0.10007622E-02   0.91833868E-03    9661.3300
  20.797784      -0.85303978E-03   0.91940189E-03    9661.3300
  20.833016      -0.77516428E-03   0.91905016E-03    9661.3300
  20.868188      -0.10454693E-02   0.91854026E-03    9661.3300
  20.903302      -0.72576449E-03   0.91875319E-03    9661.3300
  20.938356      -0.85330453E-03   0.91891942E-03    9661.3300
  20.972727      -0.11874170E-02   0.91843993E-03    9661.3300
  21.008913      -0.96481692E-03   0.91896511E-03    9661.3300
  21.043791      -0.86265392E-03   0.91905983E-03    9661.3300
  21.078612      -0.90132858E-03   0.91886773E-03    9661.3300
  21.113996      -0.50649431E-03   0.91959814E-03    9661.3300
  21.148701      -0.25339848E-04   0.92096855E-03    9661.3300
  21.183349       0.23328558E-03   0.92024184E-03    9661.3300
  21.219175      -0.10421882E-03   0.91967594E-03    9661.3300
  21.253709       0.23599111E-04   0.91987299E-03    9661.3300
  21.288801       0.11009723E-04   0.92016944E-03    9661.3300
  21.323836      -0.48056841E-03   0.91958667E-03    9661.3300
  21.358813      -0.77374148E-03   0.91934393E-03    9661.3300
  21.393734      -0.54222937E-03   0.91973854E-03    9661.3300
  21.428597      -0.53038609E-03   0.91981330E-03    9661.3300
  21.464014      -0.38753008E-03   0.91996392E-03    9661.3300
  21.498763       0.54344903E-03   0.92093451E-03    9661.3300
  21.534064       0.44197553E-03   0.92086488E-03    9661.3300
  21.568701       0.63551916E-03   0.92142028E-03    9661.3300
  21.603888       0.18386899E-02   0.92207121E-03    9661.3300
  21.639018       0.13943649E-02   0.92172468E-03    9661.3300
  21.674091       0.11809713E-02   0.92212430E-03    9661.3300
  21.709107       0.11455625E-02   0.92158869E-03    9661.3300
  21.744067       0.89264491E-03   0.92145262E-03    9661.3300
  21.778970       0.67980029E-03   0.92129694E-03    9661.3300
  21.814419       0.86386028E-03   0.92158459E-03    9661.3300
  21.849210       0.62963744E-03   0.92139006E-03    9661.3300
  21.883946       0.88867098E-03   0.92171316E-03    9661.3300
  21.919225       0.79763173E-03   0.92247081E-03    9661.3300
  21.954446       0.34145110E-03   0.92130910E-03    9661.3300
