# Supplementary material for: High-accuracy transmission and fluorescence XAFS of zinc at 10 K, 50 K, 100 K and 150 K using the hybrid technique
Source: J Synchrotron Radiat. 2023 Jan 1;30(Pt 1):147–68. doi: 10.1107/S1600577522010293 (PMC9814049; doi:10.1107/S1600577522010293)
Supplement: Supplementary file 1 [file s-30-00147-sup1.zip › John2022JSRSuppInfo/Zn-murho-100K-transmission.dat]

#  Energy(eV)   dE_rel(eV)   [u/p]_tot(cm^2/g)   d[u/p]_tot%   d[u/p]_rel%   d[u/p]_scat%   [u/p]_pe(cm^2/g)    d[u/p]_pe%
      9211.05    0.0400000         -NaN         -NaN      5.65571          NaN         -NaN         -NaN
      9211.05    0.0400000         -NaN         -NaN      1.07392          NaN         -NaN         -NaN
      9211.06    0.0400000     -5.07825      201.979      1.90610      66.8094     -6.90569      201.979
      9211.06    0.0400000         -NaN         -NaN      11.7142          NaN         -NaN         -NaN
      9261.06    0.0400000         -NaN         -NaN      8.76770          NaN         -NaN         -NaN
      9311.01    0.0400000      7.29182      100.750      1.09494      42.8757      5.48409      100.750
      9360.97    0.0400000     -24.1917      217.760      1.65270      141.793     -25.9897      217.760
      9410.89    0.0400000         -NaN         -NaN      7.09180          NaN         -NaN         -NaN
      9211.03    0.0400000      39.5600    0.0426052  0.000220912    0.0274077      37.7325    0.0426052
      9261.07    0.0400000      38.9939    0.0437091  0.000280392    0.0234156      37.1764    0.0437091
      9311.01    0.0400000      38.5320    0.0413627  0.000188137    0.0279449      36.7242    0.0413627
      9360.95    0.0400000      38.1887    0.0395896  7.04361e-05    0.0306875      36.3907    0.0395896
      9410.86    0.0400000      37.5615    0.0482100  0.000436937    0.0126862      35.7730    0.0482100
      9420.84    0.0400000      37.4908    0.0405479  0.000176790    0.0274879      35.7042    0.0405479
      9430.83    0.0400000      37.4273    0.0402177  0.000160256    0.0280115      35.6426    0.0402177
      9440.83    0.0400000      37.4001    0.0424490  0.000263324    0.0230764      35.6173    0.0424490
      9450.84    0.0400000      37.4063    0.0397748  0.000132607    0.0288130      35.6255    0.0397748
      9460.89    0.0400000      36.9064    0.0391294  0.000106296    0.0290194      35.1274    0.0391294
      9470.92    0.0400000      36.5876    0.0396451  0.000155526    0.0274564      34.8106    0.0396451
      9480.89    0.0400000      36.4826    0.0389389  0.000111948    0.0285467      34.7074    0.0389389
      9490.90    0.0400000      36.4038    0.0407762  0.000216880    0.0248260      34.6306    0.0407762
      9500.86    0.0400000      36.2596    0.0389685  0.000124374    0.0280688      34.4882    0.0389685
      9510.90    0.0400000      36.1627    0.0417283  0.000259586    0.0221675      34.3933    0.0417283
      9520.91    0.0400000      36.1289    0.0396295  0.000169469    0.0265951      34.3613    0.0396295
      9530.87    0.0400000      36.0312    0.0406562  0.000220229    0.0243294      34.2656    0.0406562
      9540.88    0.0400000      35.9335    0.0385090  0.000104019    0.0282621      34.1698    0.0385090
      9550.87    0.0400000      35.9393    0.0422263  0.000281034    0.0204269      34.1774    0.0422263
      9560.88    0.0400000      35.8600    0.0382403  8.31635e-05    0.0285860      34.1000    0.0382403
      9570.86    0.0400000      35.9435    0.0467842  0.000413730   0.00994795      34.1854    0.0467842
      9580.86    0.0400000      35.7349    0.0442871  0.000348069    0.0131845      33.9786    0.0442871
      9590.86    0.0400000      35.6004    0.0390065  0.000151665    0.0267485      33.8460    0.0390065
      9600.90    0.0400000      35.5607    0.0428982  0.000308598    0.0176615      33.8081    0.0428982
      9610.88    0.0400000      35.6022    0.0407239  0.000232066    0.0233215      33.8515    0.0407239
      9620.87    0.0400000      35.7033    0.0380643  7.41629e-05    0.0285987      33.9544    0.0380643
      9621.35    0.0400000      35.6957    0.0414875  0.000259118    0.0217668      33.9470    0.0414875
      9621.85    0.0400000      35.7406    0.0434249  0.000322420    0.0164370      33.9920    0.0434249
      9622.36    0.0400000      35.7252    0.0388700  0.000138877    0.0272398      33.9766    0.0388700
      9622.85    0.0400000      35.7447    0.0382657  9.23815e-05    0.0283359      33.9962    0.0382657
      9623.35    0.0400000      35.7642    0.0382665  9.13208e-05    0.0283713      34.0158    0.0382665
      9623.85    0.0400000      35.7541    0.0387290  0.000128475    0.0275477      34.0058    0.0387290
      9624.35    0.0400000      35.8077    0.0382604  8.81445e-05    0.0284633      34.0595    0.0382604
      9624.84    0.0400000      35.7965    0.0378792  3.61959e-05    0.0290814      34.0484    0.0378792
      9625.35    0.0400000      35.8382    0.0388547  0.000133554    0.0274831      34.0902    0.0388547
      9625.85    0.0400000      35.8326    0.0379993  5.46273e-05    0.0289500      34.0847    0.0379993
      9626.36    0.0400000      35.8592    0.0414902  0.000256245    0.0221093      34.1114    0.0414902
      9626.86    0.0400000      35.8769    0.0401939  0.000203616    0.0249991      34.1292    0.0401939
      9627.36    0.0400000      35.9005    0.0495161  0.000480799    0.0208764      34.1528    0.0495161
      9627.86    0.0400000      35.9253    0.0380190  4.82037e-05    0.0290897      34.1777    0.0380190
      9628.35    0.0400000      35.9103    0.0394756  0.000167703    0.0264779      34.1629    0.0394756
      9628.85    0.0400000      35.9754    0.0447397  0.000358211    0.0119369      34.2280    0.0447397
      9629.33    0.0400000      35.9509    0.0381603  6.69674e-05    0.0289027      34.2036    0.0381603
      9629.84    0.0400000      36.0073    0.0394291  0.000162129    0.0267544      34.2601    0.0394291
      9630.33    0.0400000      35.9998    0.0404725  0.000212930    0.0246705      34.2527    0.0404725
      9630.83    0.0400000      36.0500    0.0381896  6.25605e-05    0.0290397      34.3030    0.0381896
      9631.32    0.0400000      36.0562    0.0397585  0.000178098    0.0262211      34.3092    0.0397585
      9631.82    0.0400000      36.0913    0.0390963  0.000139445    0.0275330      34.3444    0.0390963
      9632.32    0.0400000      36.1430    0.0382508  6.29446e-05    0.0291119      34.3963    0.0382508
      9632.81    0.0400000      36.1643    0.0389388  0.000125942    0.0279574      34.4177    0.0389388
      9633.31    0.0400000      36.1721    0.0400729  0.000190407    0.0258320      34.4255    0.0400729
      9633.81    0.0400000      36.2506    0.0408844  0.000224702    0.0243027      34.5041    0.0408844
      9634.31    0.0400000      36.2756    0.0385050  8.34746e-05    0.0289302      34.5292    0.0385050
      9634.81    0.0400000      36.3118    0.0405378  0.000208345    0.0251641      34.5655    0.0405378
      9635.32    0.0400000      36.3611    0.0389686  0.000119457    0.0282817      34.6149    0.0389686
      9635.82    0.0400000      36.3447    0.0387492  0.000102614    0.0286392      34.5986    0.0387492
      9636.33    0.0400000      36.4377    0.0457988  0.000382828   0.00748032      34.6917    0.0457988
      9636.83    0.0400000      36.4785    0.0394999  0.000150271    0.0275396      34.7325    0.0394999
      9637.32    0.0400000      36.5360    0.0385021  6.34522e-05    0.0294304      34.7902    0.0385021
      9637.83    0.0400000      36.6234    0.0399712  0.000172242    0.0269262      34.8776    0.0399712
      9638.35    0.0400000      36.6603    0.0406806  0.000206142    0.0255729      34.9147    0.0406806
      9638.85    0.0400000      36.7182    0.0386419  6.68422e-05    0.0295384      34.9726    0.0386419
      9639.36    0.0400000      36.8005    0.0386440  5.97868e-05    0.0296920      35.0550    0.0386440
      9639.85    0.0400000      36.8636    0.0385484  3.38017e-05    0.0299759      35.1182    0.0385484
      9640.35    0.0400000      36.9677    0.0459938  0.000382678   0.00866062      35.2225    0.0459938
      9640.85    0.0400000      37.0139    0.0389585  8.25549e-05    0.0295569      35.2687    0.0389585
      9641.35    0.0400000      37.1014    0.0410367  0.000211249    0.0257245      35.3563    0.0410367
      9641.84    0.0400000      37.2312    0.0743276  0.000970823    0.0669057      35.4862    0.0743276
      9642.34    0.0400000      37.3060    0.0407374  0.000191574    0.0267680      35.5610    0.0407374
      9642.85    0.0400000      37.3803    0.0400930  0.000153783    0.0281949      35.6355    0.0400930
      9643.35    0.0400000      37.4402    0.0508744  0.000503696    0.0229104      35.6955    0.0508744
      9643.85    0.0400000      37.5917    0.0396767  0.000115822    0.0293955      35.8471    0.0396767
      9644.35    0.0400000      37.7032    0.0398370  0.000123016    0.0293200      35.9586    0.0398370
      9644.85    0.0400000      37.8204    0.0425487  0.000258418    0.0238032      36.0759    0.0425487
      9645.33    0.0400000      37.9497    0.0394216  6.63266e-05    0.0305625      36.2053    0.0394216
      9645.83    0.0400000      38.0832    0.0397436  9.41983e-05    0.0302460      36.3389    0.0397436
      9646.34    0.0400000      38.2133    0.0437825  0.000296792    0.0214488      36.4691    0.0437825
      9646.85    0.0400000      38.3589    0.0395695  4.69712e-05    0.0311076      36.6149    0.0395695
      9647.35    0.0400000      38.5114    0.0405937  0.000141812    0.0295084      36.7674    0.0405937
      9647.84    0.0400000      38.6607    0.0449624  0.000329743    0.0189292      36.9168    0.0449624
      9648.34    0.0400000      38.8230    0.0405961  0.000127921    0.0301398      37.0792    0.0405961
      9648.84    0.0400000      39.0216    0.0411873  0.000160300    0.0293842      37.2779    0.0411873
      9649.34    0.0400000      39.2439    0.0454332  0.000336352    0.0188905      37.5003    0.0454332
      9649.84    0.0400000      39.5051    0.0402593  3.23740e-05    0.0321610      37.7616    0.0402593
      9650.33    0.0400000      39.7489    0.0480698  0.000411030   0.00672719      38.0054    0.0480698
      9650.83    0.0400000      40.0016    0.0406725  5.26572e-05    0.0324118      38.2582    0.0406725
      9651.34    0.0400000      40.3104    0.0409824  7.04033e-05    0.0324652      38.5671    0.0409824
      9651.85    0.0400000      40.5903    0.0415666  0.000115401    0.0319157      38.8471    0.0415666
      9652.35    0.0400000      40.9754    0.0416033  9.39123e-05    0.0326595      39.2323    0.0416033
      9652.84    0.0400000      41.3825    0.0435232  0.000212524    0.0294382      39.6395    0.0435232
      9653.34    0.0400000      41.8095    0.0422240  0.000102033    0.0332079      40.0666    0.0422240
      9653.84    0.0400000      42.3142    0.0433334  0.000167232    0.0319705      40.5714    0.0433334
      9654.34    0.0400000      42.9285    0.0436177  0.000159839    0.0327264      41.1857    0.0436177
      9654.84    0.0400000      43.5524    0.0450192  0.000222869    0.0308873      41.8098    0.0450192
      9655.34    0.0400000      44.3561    0.0478105  0.000329951    0.0249233      42.6136    0.0478105
      9655.84    0.0400000      45.2198    0.0444349  9.38267e-05    0.0361998      43.4773    0.0444349
      9656.34    0.0400000      46.4144    0.0466871  0.000216777    0.0336713      44.6721    0.0466871
      9656.84    0.0400000      47.7094    0.0520187  0.000424861    0.0180243      45.9672    0.0520187
      9657.33    0.0400000      49.4140    0.0473823  0.000102288    0.0395532      47.6718    0.0473823
      9657.82    0.0400000      51.5192    0.0487707  8.74984e-05    0.0415454      49.7771    0.0487707
      9658.32    0.0400000      54.4945    0.0526751  0.000267906    0.0384829      52.7525    0.0526751
      9658.82    0.0400000      58.6476    0.0543378  0.000159809    0.0460566      56.9057    0.0543378
      9659.33    0.0400000      64.8399    0.0606054  0.000345164    0.0436536      63.0981    0.0606054
      9659.83    0.0400000      74.4483    0.0671231  0.000330551    0.0532623      72.7066    0.0671231
      9660.33    0.0400000      90.0480    0.0811293  0.000653791    0.0416118      88.3064    0.0811293
      9660.83    0.0400000      112.781    0.0987452  0.000896752    0.0336596      111.040    0.0987452
      9661.33    0.0400000      140.550     0.119625   0.00105264    0.0515135      138.809     0.119625
      9661.82    0.0400000      167.763     0.140501   0.00109222    0.0850595      166.022     0.140501
      9662.32    0.0400000      191.286     0.158675  0.000627999     0.143728      189.545     0.158675
      9662.82    0.0400000      211.374     0.174877  0.000868345     0.149886      209.633     0.174877
      9663.33    0.0400000      228.602     0.188641  0.000534446     0.179313      226.861     0.188641
      9663.35    0.0400000      229.543     0.189370  0.000437168     0.182685      227.802     0.189370
      9663.84    0.0400000      242.747     0.200059  0.000333720     0.195790      241.006     0.200059
      9664.34    0.0400000      252.813     0.208243  0.000256564     0.205259      251.072     0.208243
      9664.84    0.0400000      259.470     0.213680  0.000309081     0.210066      257.729     0.213680
      9665.33    0.0400000      263.787     0.217231  0.000531789     0.209249      262.046     0.217231
      9665.84    0.0400000      268.159     0.220807  0.000358731     0.216548      266.418     0.220807
      9666.34    0.0400000      274.610     0.226120  0.000231988     0.223643      272.870     0.226120
      9666.85    0.0400000      283.962     0.233877  0.000573674     0.225458      282.222     0.233877
      9667.35    0.0400000      294.956     0.243093  0.000518716     0.236279      293.215     0.243093
      9667.86    0.0400000      306.667     0.253035  0.000672139     0.242761      304.927     0.253035
      9668.36    0.0400000      317.671     0.262544  0.000295446     0.259770      315.931     0.262544
      9668.85    0.0400000      328.264     0.271928  0.000415769     0.267657      326.524     0.271928
      9669.34    0.0400000      338.190     0.280907  0.000373416     0.277377      336.450     0.280907
      9669.84    0.0400000      347.468     0.289507  0.000485032     0.284404      345.728     0.289507
      9670.34    0.0400000      355.398     0.297065  0.000118900     0.295855      353.658     0.297065
      9670.84    0.0400000      360.391     0.301959  0.000609498     0.294768      358.651     0.301959
      9671.35    0.0400000      360.260     0.301762  0.000275412     0.299542      358.521     0.301762
      9671.85    0.0400000      353.705     0.295414  0.000453355     0.290926      351.966     0.295414
      9672.35    0.0400000      341.266     0.283654  0.000372076     0.280177      339.526     0.283654
      9672.84    0.0400000      325.986     0.269915  0.000751881     0.258118      324.247     0.269915
      9673.34    0.0400000      310.468     0.256298  0.000749468     0.243917      308.728     0.256298
      9673.83    0.0400000      296.811     0.244630  0.000301197     0.241580      295.072     0.244630
      9674.32    0.0400000      286.388     0.235891  0.000427306     0.230743      284.649     0.235891
      9674.82    0.0400000      279.059     0.229786  0.000155436     0.228000      277.320     0.229786
      9675.32    0.0400000      274.670     0.226160  8.85951e-05     0.224709      272.932     0.226160
      9675.82    0.0400000      272.072     0.224013  0.000157467     0.222166      270.333     0.224013
      9676.33    0.0400000      270.592     0.222788  0.000244818     0.220134      268.853     0.222788
      9676.83    0.0400000      270.018     0.222327  8.67652e-05     0.220857      268.280     0.222327
      9677.33    0.0400000      270.150     0.222432  0.000398995     0.217504      268.412     0.222432
      9677.82    0.0400000      270.855     0.223005  0.000249974     0.220296      269.117     0.223005
      9678.33    0.0400000      271.782     0.223778  0.000250701     0.221070      270.044     0.223778
      9678.83    0.0400000      272.263     0.224177  0.000345470     0.220195      270.525     0.224177
      9679.34    0.0400000      271.899     0.223870  0.000305974     0.220467      270.160     0.223870
      9679.85    0.0400000      270.669     0.222860  0.000383652     0.218217      268.931     0.222860
      9680.35    0.0400000      268.371     0.220935  7.51934e-05     0.219499      266.633     0.220935
      9680.84    0.0400000      265.631     0.218664  0.000211378     0.216313      263.893     0.218664
      9681.34    0.0400000      262.595     0.216224  0.000694379     0.203360      260.857     0.216224
      9681.84    0.0400000      259.482     0.213669  0.000113857     0.212011      257.744     0.213669
      9682.34    0.0400000      256.661     0.211385  0.000361355     0.206886      254.924     0.211385
      9682.84    0.0400000      254.296     0.209489  0.000745038     0.194316      252.559     0.209489
      9683.34    0.0400000      252.581     0.208052  0.000506762     0.200354      250.844     0.208052
      9683.84    0.0400000      251.493     0.207141  0.000152655     0.205179      249.756     0.207141
      9684.34    0.0400000      250.919     0.206717  0.000725350     0.192080      249.182     0.206717
      9684.84    0.0400000      250.686     0.206495  7.18185e-05     0.204970      248.949     0.206495
      9685.33    0.0400000      250.639     0.206478  5.24589e-05     0.205011      248.902     0.206478
      9685.83    0.0400000      250.590     0.206460  0.000648473     0.194537      248.853     0.206460
      9686.33    0.0400000      250.677     0.206500  0.000150424     0.204548      248.940     0.206500
      9686.83    0.0400000      250.996     0.206758  0.000289109     0.203315      249.259     0.206758
      9687.34    0.0400000      251.534     0.207200  0.000164230     0.205149      249.797     0.207200
      9687.85    0.0400000      252.395     0.207905  0.000142107     0.206026      250.658     0.207905
      9688.35    0.0400000      253.648     0.208959  0.000366748     0.204311      251.911     0.208959
      9688.84    0.0400000      255.050     0.210080  9.03055e-05     0.208509      253.313     0.210080
      9689.34    0.0400000      256.799     0.211522  0.000456909     0.205129      255.063     0.211522
      9689.83    0.0400000      258.683     0.213054  0.000200449     0.210747      256.947     0.213054
      9690.33    0.0400000      260.936     0.214925  0.000582834     0.205474      259.200     0.214925
      9690.83    0.0400000      263.317     0.216848  0.000238535     0.214191      261.581     0.216848
      9691.34    0.0400000      265.911     0.218995  0.000367208     0.214556      264.176     0.218995
      9691.84    0.0400000      268.559     0.221177  0.000334586     0.217310      266.823     0.221177
      9692.34    0.0400000      271.266     0.223404  0.000200308     0.221206      269.530     0.223404
      9692.84    0.0400000      274.036     0.225700  0.000407188     0.220695      272.301     0.225700
      9693.34    0.0400000      276.945     0.228098  0.000205955     0.225895      275.209     0.228098
      9693.84    0.0400000      279.917     0.230559  0.000123323     0.228975      278.182     0.230559
      9694.34    0.0400000      282.887     0.233055  0.000159163     0.231269      281.152     0.233055
      9694.84    0.0400000      285.634     0.235333  0.000182341     0.233395      283.899     0.235333
      9695.34    0.0400000      288.204     0.237495  0.000465546     0.231648      286.469     0.237495
      9695.84    0.0400000      290.492     0.239408  0.000107575     0.237959      288.757     0.239408
      9696.34    0.0400000      292.485     0.241092  0.000206926     0.239000      290.750     0.241092
      9696.83    0.0400000      294.124     0.242473  0.000125569     0.240955      292.389     0.242473
      9697.33    0.0400000      295.352     0.243523  0.000406262     0.238908      293.618     0.243523
      9697.82    0.0400000      296.022     0.244079  0.000184864     0.242192      294.287     0.244079
      9698.32    0.0400000      296.224     0.244245  0.000365004     0.240307      294.490     0.244245
      9698.82    0.0400000      295.909     0.243992  0.000289326     0.241079      294.174     0.243992
      9699.32    0.0400000      295.193     0.243385  0.000251846     0.240886      293.459     0.243385
      9699.83    0.0400000      294.099     0.242471  0.000354458     0.238662      292.365     0.242471
      9700.34    0.0400000      292.629     0.241244  0.000100519     0.239836      290.894     0.241244
      9700.84    0.0400000      290.894     0.239779  0.000167038     0.237989      289.160     0.239779
      9701.70    0.0400000      287.544     0.236966  0.000153243     0.235249      285.810     0.236966
      9702.58    0.0400000      283.469     0.233521  4.48560e-05     0.232241      281.735     0.233521
      9703.48    0.0400000      279.299     0.230024  0.000438757     0.224522      277.565     0.230024
      9704.40    0.0400000      275.386     0.226815  8.73728e-05     0.225372      273.652     0.226815
      9705.31    0.0400000      272.509     0.224483  0.000216690     0.222142      270.776     0.224483
      9706.24    0.0400000      270.753     0.223050  0.000339178     0.219146      269.020     0.223050
      9707.19    0.0400000      269.747     0.222200  0.000132566     0.220501      268.014     0.222200
      9708.16    0.0400000      269.337     0.221885  0.000514748     0.214493      267.604     0.221885
      9709.09    0.0400000      269.309     0.221836  0.000166216     0.219907      267.577     0.221836
      9710.05    0.0400000      269.700     0.222107  7.07881e-05     0.220693      267.968     0.222107
      9711.03    0.0400000      270.997     0.223246  0.000969210     0.199673      269.265     0.223246
      9712.02    0.0400000      273.124     0.224988  0.000188262     0.222911      271.392     0.224988
      9713.01    0.0400000      275.767     0.227176  0.000353763     0.223118      274.035     0.227176
      9714.02    0.0400000      278.536     0.229457  0.000490457     0.222865      276.804     0.229457
      9715.02    0.0400000      280.907     0.231405  7.08995e-05     0.230047      279.175     0.231405
      9716.05    0.0400000      282.653     0.232925  6.81655e-05     0.231585      280.922     0.232925
      9717.10    0.0400000      283.357     0.233523  0.000234150     0.231104      281.626     0.233523
      9718.13    0.0400000      283.051     0.233273  5.66618e-05     0.231966      281.320     0.233273
      9719.19    0.0400000      281.848     0.232276  0.000163936     0.230451      280.117     0.232276
      9720.27    0.0400000      280.366     0.231042  0.000165007     0.229199      278.636     0.231042
      9721.34    0.0400000      279.230     0.230108  0.000136635     0.228444      277.499     0.230108
      9722.42    0.0400000      278.433     0.229460  0.000244131     0.226892      276.703     0.229460
      9723.50    0.0400000      277.811     0.228942  0.000344585     0.225058      276.081     0.228942
      9724.60    0.0400000      277.339     0.228553  9.06203e-05     0.227109      275.609     0.228553
      9725.71    0.0400000      277.178     0.228424  0.000153564     0.226640      275.448     0.228424
      9726.81    0.0400000      277.405     0.228608  0.000153211     0.226828      275.676     0.228608
      9727.94    0.0400000      278.057     0.229161  0.000296139     0.225969      276.328     0.229161
      9729.07    0.0400000      278.955     0.229917  0.000265747     0.227112      277.226     0.229917
      9730.21    0.0400000      279.927     0.230731  0.000234396     0.228280      278.198     0.230731
      9731.36    0.0400000      280.998     0.231623  0.000292861     0.228507      279.269     0.231623
      9732.54    0.0400000      282.468     0.232854  0.000144736     0.231162      280.740     0.232854
      9733.72    0.0400000      284.568     0.234621  0.000181767     0.232681      282.840     0.234621
      9734.89    0.0400000      286.944     0.236615  5.45754e-05     0.235332      285.217     0.236615
      9736.09    0.0400000      288.860     0.238252  0.000771293     0.224141      287.132     0.238252
      9737.28    0.0400000      289.890     0.239065  0.000379745     0.234806      288.162     0.239065
      9738.48    0.0400000      290.616     0.239732  0.000247642     0.237239      288.888     0.239732
      9739.70    0.0400000      290.279     0.239456  0.000236165     0.237077      288.552     0.239456
      9740.94    0.0400000      289.093     0.238453  8.48186e-05     0.237091      287.367     0.238453
      9742.17    0.0400000      286.957     0.236687  0.000275944     0.233844      285.231     0.236687
      9743.40    0.0400000      283.943     0.234145  0.000103094     0.232683      282.216     0.234145
      9744.67    0.0400000      280.409     0.231186  0.000239674     0.228684      278.683     0.231186
      9745.94    0.0400000      276.547     0.227940  0.000111068     0.226401      274.821     0.227940
      9747.23    0.0400000      272.873     0.224899  0.000119570     0.223295      271.147     0.224899
      9748.52    0.0400000      269.846     0.222429  0.000145273     0.220653      268.121     0.222429
      9749.84    0.0400000      267.736     0.220649  0.000116347     0.219031      266.011     0.220649
      9751.13    0.0400000      267.092     0.220169  0.000527508     0.212404      265.367     0.220169
      9752.43    0.0400000      267.384     0.220425  0.000294091     0.217131      265.659     0.220425
      9753.76    0.0400000      268.061     0.220987  0.000116798     0.219369      266.337     0.220987
      9755.08    0.0400000      268.604     0.221465  0.000747307     0.207090      266.879     0.221465
      9756.42    0.0400000      268.808     0.221640  0.000663980     0.210094      267.084     0.221640
      9757.79    0.0400000      267.933     0.220893  7.98031e-05     0.219440      266.209     0.220893
      9759.14    0.0400000      266.794     0.219968  0.000334142     0.216087      265.070     0.219968
      9760.51    0.0400000      264.984     0.218478  0.000368186     0.214011      263.260     0.218478
      9761.91    0.0400000      263.309     0.217094  0.000291762     0.213781      261.586     0.217094
      9763.29    0.0400000      262.633     0.216543  0.000328583     0.212686      260.910     0.216543
      9764.67    0.0400000      263.579     0.217317  0.000136171     0.215558      261.856     0.217317
      9766.09    0.0400000      266.195     0.219486  0.000100976     0.217936      264.473     0.219486
      9767.50    0.0400000      270.056     0.222689  0.000357539     0.218486      268.334     0.222689
      9768.91    0.0400000      274.094     0.226040  0.000404651     0.221090      272.372     0.226040
      9770.34    0.0400000      277.696     0.229038  0.000149618     0.227285      275.974     0.229038
      9771.79    0.0400000      280.535     0.231413  9.78814e-05     0.229957      278.814     0.231413
      9773.26    0.0400000      282.517     0.233066  0.000335726     0.229383      280.796     0.233066
      9774.73    0.0400000      283.851     0.234195  8.02127e-05     0.232824      282.131     0.234195
      9776.21    0.0400000      284.693     0.234896  0.000107954     0.233417      282.973     0.234896
      9777.70    0.0400000      285.401     0.235518  0.000482860     0.229262      283.681     0.235518
      9779.19    0.0400000      286.222     0.236207  0.000352203     0.232330      284.503     0.236207
      9780.68    0.0400000      287.253     0.237100  0.000580871     0.228618      285.534     0.237100
      9782.21    0.0400000      287.962     0.237689  0.000312602     0.234399      286.242     0.237689
      9783.72    0.0400000      287.803     0.237558  0.000247981     0.235038      286.084     0.237558
      9785.24    0.0400000      286.530     0.236474  0.000172744     0.234618      284.812     0.236474
      9786.79    0.0400000      284.156     0.234490  0.000209874     0.232313      282.438     0.234490
      9788.34    0.0400000      281.214     0.232035  4.82143e-05     0.230740      279.496     0.232035
      9789.92    0.0400000      277.877     0.229247  0.000173644     0.227325      276.159     0.229247
      9791.50    0.0400000      275.133     0.226986  0.000279225     0.223980      273.415     0.226986
      9793.05    0.0400000      273.149     0.225325  0.000345105     0.221369      271.431     0.225325
      9794.64    0.0400000      272.004     0.224373  0.000306673     0.220968      270.287     0.224373
      9796.22    0.0400000      271.436     0.223893  0.000284100     0.220783      269.719     0.223893
      9797.83    0.0400000      271.075     0.223606  0.000327467     0.219889      269.358     0.223606
      9799.46    0.0400000      271.086     0.223615  0.000156591     0.221771      269.370     0.223615
      9801.08    0.0400000      270.814     0.223414  0.000281456     0.220330      269.098     0.223414
      9802.72    0.0400000      270.255     0.222939  0.000157904     0.221080      268.539     0.222939
      9804.38    0.0400000      269.935     0.222680  0.000349355     0.218609      268.219     0.222680
      9806.01    0.0400000      269.665     0.222452  0.000176149     0.220451      267.950     0.222452
      9807.68    0.0400000      269.542     0.222370  0.000478974     0.215820      267.827     0.222370
      9809.34    0.0400000      269.722     0.222494  0.000302040     0.219124      268.007     0.222494
      9811.02    0.0400000      270.102     0.222809  0.000360884     0.218553      268.387     0.222809
      9812.70    0.0400000      269.988     0.222750  0.000427171     0.217294      268.274     0.222750
      9814.39    0.0400000      268.745     0.221710  7.71291e-05     0.220272      267.032     0.221710
      9816.12    0.0400000      266.799     0.220098  0.000400408     0.215090      265.086     0.220098
      9817.84    0.0400000      265.011     0.218621  0.000108972     0.217026      263.298     0.218621
      9819.56    0.0400000      263.869     0.217679  0.000173832     0.215652      262.156     0.217679
      9821.28    0.0400000      263.788     0.217618  0.000309619     0.214063      262.076     0.217618
      9823.02    0.0400000      265.209     0.218805  0.000485535     0.211995      263.497     0.218805
      9824.77    0.0400000      268.116     0.221199  0.000147284     0.219399      266.405     0.221199
      9826.52    0.0400000      271.481     0.224007  0.000374673     0.219543      269.770     0.224007
      9828.31    0.0400000      274.293     0.226351  0.000356688     0.222231      272.582     0.226351
      9830.09    0.0400000      275.762     0.227574  0.000362087     0.223390      274.051     0.227574
      9831.89    0.0400000      276.065     0.227832  0.000176263     0.225878      274.355     0.227832
      9833.68    0.0400000      275.570     0.227429  6.86069e-05     0.226055      273.860     0.227429
      9835.49    0.0400000      274.230     0.226316  0.000110174     0.224770      272.520     0.226316
      9837.31    0.0400000      272.352     0.224757  0.000260096     0.221954      270.642     0.224757
      9839.13    0.0400000      270.369     0.223121  0.000283206     0.220011      268.660     0.223121
      9840.99    0.0400000      268.654     0.221694  0.000280823     0.218595      266.946     0.221694
      9842.83    0.0400000      267.806     0.221004  0.000283309     0.217863      266.098     0.221004
      9844.71    0.0400000      267.693     0.220896  0.000117798     0.219272      265.985     0.220896
      9846.57    0.0400000      267.888     0.221058  4.80713e-05     0.219699      266.181     0.221058
      9848.46    0.0400000      267.409     0.220679  0.000254248     0.217891      265.701     0.220679
      9850.32    0.0400000      266.545     0.219955  0.000250033     0.217207      264.837     0.219955
      9852.22    0.0400000      265.367     0.218983  0.000204968     0.216697      263.660     0.218983
      9854.11    0.0400000      265.311     0.218975  0.000662238     0.207337      263.605     0.218975
      9856.04    0.0400000      265.948     0.219495  0.000138593     0.217739      264.242     0.219495
      9857.96    0.0400000      268.689     0.221760  0.000604084     0.212019      266.983     0.221760
      9859.90    0.0400000      271.940     0.224460  0.000291588     0.221261      270.234     0.224460
      9861.84    0.0400000      274.783     0.226813  0.000105122     0.225294      273.078     0.226813
      9863.78    0.0400000      276.632     0.228367  0.000130355     0.226727      274.928     0.228367
      9865.74    0.0400000      277.566     0.229161  0.000386397     0.224601      275.861     0.229161
      9867.69    0.0400000      277.812     0.229376  0.000483487     0.222934      276.108     0.229376
      9869.69    0.0400000      277.342     0.228976  0.000290225     0.225857      275.638     0.228976
      9871.67    0.0400000      276.226     0.228042  0.000181149     0.226051      274.523     0.228042
      9873.69    0.0400000      274.406     0.226518  0.000132279     0.224854      272.703     0.226518
      9875.68    0.0400000      272.068     0.224594  0.000619669     0.214538      270.365     0.224594
      9877.70    0.0400000      268.757     0.221854  0.000756142     0.207185      267.055     0.221854
      9879.72    0.0400000      265.505     0.219140  0.000329904     0.215309      263.803     0.219140
      9881.75    0.0400000      262.288     0.216484  8.39286e-05     0.214986      260.586     0.216484
      9883.81    0.0400000      259.413     0.214152  0.000742292     0.199437      257.712     0.214152
      9885.88    0.0400000      257.328     0.212399  0.000114283     0.210729      255.627     0.212399
      9887.94    0.0400000      256.318     0.211582  0.000193095     0.209328      254.617     0.211582
      9890.00    0.0400000      256.086     0.211418  0.000525524     0.203371      254.386     0.211418
      9892.08    0.0400000      256.270     0.211552  0.000111710     0.209889      254.570     0.211552
      9894.18    0.0400000      256.575     0.211805  0.000331388     0.207815      254.875     0.211805
      9896.27    0.0400000      257.264     0.212384  0.000399930     0.207200      255.565     0.212384
      9898.38    0.0400000      258.629     0.213507  0.000393837     0.208466      256.930     0.213507
      9900.52    0.0400000      260.690     0.215201  0.000276479     0.212064      258.992     0.215201
      9902.66    0.0400000      263.364     0.217412  0.000378660     0.212740      261.666     0.217412
      9904.78    0.0400000      265.613     0.219250  0.000101000     0.217698      263.916     0.219250
      9906.92    0.0400000      266.828     0.220302  0.000247513     0.217588      265.131     0.220302
      9909.09    0.0400000      266.731     0.220224  0.000503026     0.213055      265.034     0.220224
      9911.26    0.0400000      266.350     0.219907  0.000200517     0.217671      264.654     0.219907
      9913.46    0.0400000      265.709     0.219371  0.000114096     0.217756      264.013     0.219371
      9915.68    0.0400000      264.513     0.218414  0.000419016     0.213010      262.818     0.218414
      9917.87    0.0400000      262.851     0.217047  0.000242469     0.214349      261.156     0.217047
      9920.08    0.0400000      260.856     0.215384  0.000126862     0.213667      259.161     0.215384
      9922.31    0.0400000      259.326     0.214130  0.000246909     0.211344      257.632     0.214130
      9924.53    0.0400000      259.083     0.213949  0.000265857     0.210930      257.389     0.213949
      9926.77    0.0400000      259.252     0.214090  0.000419993     0.208553      257.559     0.214090
      9929.03    0.0400000      259.404     0.214206  0.000467070     0.207669      257.711     0.214206
      9931.28    0.0400000      259.596     0.214352  0.000195746     0.212103      257.903     0.214352
      9933.55    0.0400000      259.568     0.214336  0.000375818     0.209646      257.875     0.214336
      9935.80    0.0400000      259.544     0.214326  0.000441523     0.208351      257.852     0.214326
      9938.09    0.0400000      259.370     0.214179  0.000123052     0.212474      257.679     0.214179
      9940.37    0.0400000      259.304     0.214128  0.000339670     0.210050      257.613     0.214128
      9942.69    0.0400000      259.721     0.214479  0.000344409     0.210331      258.030     0.214479
      9945.02    0.0400000      260.510     0.215131  0.000241400     0.212421      258.820     0.215131
      9947.33    0.0400000      261.522     0.215974  0.000201456     0.213688      259.832     0.215974
      9949.64    0.0400000      262.531     0.216794  0.000462683     0.210435      260.842     0.216794
      9951.98    0.0400000      263.635     0.217721  0.000451410     0.211634      261.946     0.217721
      9954.32    0.0400000      264.590     0.218523  0.000222553     0.216058      262.901     0.218523
      9956.69    0.0400000      265.126     0.218963  8.38269e-05     0.217482      263.437     0.218963
      9959.09    0.0400000      264.652     0.218574  0.000247821     0.215834      262.964     0.218574
      9961.45    0.0400000      262.906     0.217121  6.20076e-05     0.215702      261.219     0.217121
      9963.83    0.0400000      260.249     0.214917  0.000157719     0.212989      258.562     0.214917
      9966.22    0.0400000      257.384     0.212591  0.000152754     0.210679      255.697     0.212591
      9968.65    0.0400000      254.876     0.210509  0.000265620     0.207442      253.190     0.210509
      9971.07    0.0400000      253.308     0.209235  0.000141976     0.207369      251.622     0.209235
      9973.48    0.0400000      252.913     0.208911  0.000149564     0.206988      251.227     0.208911
      9975.92    0.0400000      252.966     0.208963  9.39837e-05     0.207367      251.281     0.208963
      9978.37    0.0400000      252.777     0.208804  0.000237578     0.206055      251.092     0.208804
      9980.83    0.0400000      252.402     0.208508  0.000394676     0.203327      250.718     0.208508
      9983.28    0.0400000      252.509     0.208599  0.000178173     0.206446      250.825     0.208599
      9985.75    0.0400000      253.111     0.209092  0.000384668     0.204117      251.428     0.209092
      9988.22    0.0400000      253.781     0.209646  0.000140234     0.207795      252.098     0.209646
      9990.70    0.0400000      253.498     0.209423  0.000385717     0.204436      251.816     0.209423
      9993.21    0.0400000      252.590     0.208674  0.000244507     0.205842      250.908     0.208674
      9995.71    0.0400000      251.436     0.207682  9.63568e-05     0.206066      249.755     0.207682
      9998.25    0.0400000      250.764     0.207197  0.000434312     0.201167      249.083     0.207197
      10000.8    0.0400000      250.461     0.206963  0.000364024     0.202318      248.781     0.206963
      10003.3    0.0400000      249.957     0.206526  0.000139078     0.204655      248.277     0.206526
      10005.9    0.0400000      249.334     0.206019  0.000264222     0.202903      247.654     0.206019
      10008.4    0.0400000      249.009     0.205747  0.000112558     0.204032      247.330     0.205747
      10011.0    0.0400000      249.239     0.205945  0.000165407     0.203872      247.560     0.205945
      10013.6    0.0400000      249.910     0.206503  0.000207030     0.204057      248.231     0.206503
      10016.1    0.0400000      250.497     0.207004  0.000247021     0.204118      248.819     0.207004
      10018.7    0.0400000      250.868     0.207301  0.000444509     0.201051      249.190     0.207301
      10021.3    0.0400000      250.966     0.207350  0.000213122     0.204850      249.289     0.207350
      10023.9    0.0400000      251.137     0.207514  0.000223331     0.204908      249.461     0.207514
      10026.5    0.0400000      251.611     0.207939  0.000137010     0.206094      249.935     0.207939
      10029.2    0.0400000      252.345     0.208469  0.000197649     0.206137      250.669     0.208469
      10031.9    0.0400000      253.100     0.209141  0.000340512     0.204949      251.425     0.209141
      10034.5    0.0400000      253.877     0.209809  0.000124471     0.208059      252.202     0.209809
      10037.2    0.0400000      254.696     0.210486  7.59116e-05     0.208976      253.022     0.210486
      10039.8    0.0400000      255.393     0.211054  0.000178877     0.208920      253.719     0.211054
      10042.5    0.0400000      255.588     0.211212  4.86572e-05     0.209787      253.914     0.211212
      10045.2    0.0400000      254.955     0.210652  0.000117454     0.208950      253.282     0.210652
      10047.9    0.0400000      253.722     0.209693  0.000129951     0.207910      252.050     0.209693
      10050.5    0.0400000      251.892     0.208197  0.000136716     0.206356      250.220     0.208197
      10053.3    0.0400000      250.017     0.206647  0.000117854     0.204910      248.345     0.206647
      10056.0    0.0400000      248.153     0.205120  0.000193234     0.202793      246.482     0.205120
      10058.8    0.0400000      246.511     0.203786  0.000371501     0.198928      244.840     0.203786
      10061.5    0.0400000      245.275     0.202754  0.000314811     0.198852      243.605     0.202754
      10064.3    0.0400000      244.652     0.202251  3.46660e-05     0.200792      242.983     0.202251
      10067.1    0.0400000      244.342     0.202006  0.000277653     0.198644      242.672     0.202006
      10069.8    0.0400000      244.455     0.202098  0.000127095     0.200265      242.787     0.202098
      10072.6    0.0400000      244.753     0.202349  0.000360446     0.197662      243.085     0.202349
      10075.4    0.0400000      245.182     0.202736  0.000662000     0.190114      243.515     0.202736
      10078.2    0.0400000      245.369     0.202858  0.000224082     0.200183      243.702     0.202858
      10081.0    0.0400000      245.068     0.202617  0.000277876     0.199262      243.401     0.202617
      10083.8    0.0400000      244.432     0.202102  0.000343200     0.197715      242.766     0.202102
      10086.6    0.0400000      243.599     0.201404  0.000107567     0.199679      241.933     0.201404
      10089.5    0.0400000      242.554     0.200535  0.000169243     0.198373      240.888     0.200535
      10092.3    0.0400000      241.815     0.199909  8.04773e-05     0.198299      240.150     0.199909
      10095.2    0.0400000      242.074     0.200172  0.000136924     0.198256      240.409     0.200172
      10098.0    0.0400000      242.350     0.200407  0.000181504     0.198135      240.686     0.200407
      10100.9    0.0400000      242.757     0.200740  0.000155840     0.198690      241.094     0.200740
      10103.8    0.0400000      242.523     0.200563  0.000104891     0.198845      240.860     0.200563
      10106.7    0.0400000      241.781     0.199962  0.000148552     0.197960      240.118     0.199962
      10109.6    0.0400000      241.201     0.199505  0.000151323     0.197477      239.539     0.199505
      10112.5    0.0400000      241.115     0.199427  0.000350790     0.194846      239.454     0.199427
      10115.4    0.0400000      241.487     0.199782  0.000670143     0.186671      239.826     0.199782
      10118.3    0.0400000      241.694     0.199939  0.000576955     0.189924      240.034     0.199939
      10121.3    0.0400000      241.843     0.200022  0.000233536     0.197198      240.183     0.200022
      10124.2    0.0400000      242.240     0.200356  0.000118032     0.198563      240.581     0.200356
      10127.2    0.0400000      242.746     0.200794  0.000264847     0.197587      241.088     0.200794
      10130.1    0.0400000      243.201     0.201168  0.000457136     0.194429      241.542     0.201168
      10133.1    0.0400000      243.451     0.201372  0.000280491     0.197960      241.793     0.201372
      10136.1    0.0400000      243.368     0.201289  0.000175609     0.199080      241.711     0.201289
      10139.1    0.0400000      243.029     0.201020  0.000231639     0.198233      241.372     0.201020
      10142.1    0.0400000      242.753     0.200799  0.000190531     0.198447      241.096     0.200799
      10145.1    0.0400000      242.461     0.200551  0.000142232     0.198601      240.806     0.200551
      10148.1    0.0400000      242.200     0.200344  7.90797e-05     0.198744      240.545     0.200344
      10151.1    0.0400000      241.673     0.199925  0.000127065     0.198072      240.018     0.199925
      10154.2    0.0400000      240.835     0.199246  8.81731e-05     0.197599      239.181     0.199246
      10157.2    0.0400000      239.824     0.198409  0.000247848     0.195387      238.171     0.198409
      10160.3    0.0400000      238.643     0.197441  5.85614e-05     0.195890      236.989     0.197441
      10163.4    0.0400000      237.706     0.196680  0.000221161     0.193953      236.053     0.196680
      10166.4    0.0400000      237.348     0.196382  0.000197489     0.193907      235.695     0.196382
      10169.5    0.0400000      237.432     0.196456  0.000217626     0.193766      235.780     0.196456
      10172.6    0.0400000      237.701     0.196677  9.43676e-05     0.194979      236.050     0.196677
      10175.7    0.0400000      237.879     0.196817  0.000102950     0.195077      236.228     0.196817
      10178.8    0.0400000      237.745     0.196757  0.000582744     0.186390      236.095     0.196757
      10181.9    0.0400000      237.255     0.196316  0.000311669     0.192335      235.605     0.196316
      10185.0    0.0400000      236.449     0.195652  0.000106998     0.193879      234.800     0.195652
      10188.2    0.0400000      235.835     0.195150  0.000444981     0.188488      234.187     0.195150
      10191.3    0.0400000      234.948     0.194435  0.000263654     0.191138      233.300     0.194435
      10194.5    0.0400000      234.166     0.193810  0.000113597     0.191982      232.519     0.193810
      10200.7    0.0400000      233.271     0.193071  0.000214359     0.190370      231.625     0.193071
      10204.0    0.0400000      233.300     0.193096  0.000242552     0.190057      231.654     0.193096
      10207.2    0.0400000      233.083     0.192962  0.000543008     0.183602      231.438     0.192962
      10210.4    0.0400000      232.633     0.192561  9.37453e-05     0.190830      230.989     0.192561
      10213.6    0.0400000      232.360     0.192344  0.000161026     0.190161      230.716     0.192344
      10216.8    0.0400000      232.250     0.192231  0.000187456     0.189803      230.607     0.192231
      10220.1    0.0400000      232.866     0.192719  0.000216972     0.189984      231.223     0.192719
      10223.3    0.0400000      233.272     0.193068  6.24534e-05     0.191468      231.629     0.193068
      10226.5    0.0400000      233.432     0.193230  0.000626437     0.181211      231.790     0.193230
      10229.8    0.0400000      233.715     0.193427  0.000151979     0.191330      232.073     0.193427
      10233.1    0.0400000      233.856     0.193543  0.000154027     0.191430      232.215     0.193543
      10236.4    0.0400000      234.108     0.193746  0.000255750     0.190545      232.467     0.193746
      10239.7    0.0400000      234.199     0.193820  9.55947e-05     0.192090      232.559     0.193820
      10243.0    0.0400000      234.291     0.193904  0.000107391     0.192113      232.652     0.193904
      10246.3    0.0400000      234.336     0.193944  0.000178407     0.191624      232.698     0.193944
      10249.6    0.0400000      234.398     0.193998  0.000321274     0.189808      232.760     0.193998
      10252.9    0.0400000      234.583     0.194153  0.000184191     0.191782      232.945     0.194153
      10256.2    0.0400000      234.626     0.194194  0.000341258     0.189660      232.989     0.194194
      10259.6    0.0400000      234.277     0.193896  7.00719e-05     0.192277      232.640     0.193896
      10262.9    0.0400000      233.882     0.193591  0.000332665     0.189195      232.245     0.193591
      10266.3    0.0400000      233.357     0.193145  0.000160869     0.190971      231.721     0.193145
      10269.7    0.0400000      232.596     0.192530  0.000215033     0.189814      230.961     0.192530
      10273.0    0.0400000      231.811     0.192016   0.00103285     0.160083      230.176     0.192016
      10276.4    0.0400000      231.015     0.191238  0.000190429     0.188768      229.381     0.191238
      10279.8    0.0400000      230.472     0.190804  4.31298e-05     0.189239      228.839     0.190804
      10283.3    0.0400000      230.183     0.190597  0.000445075     0.183767      228.550     0.190597
      10286.7    0.0400000      229.807     0.190269  0.000168488     0.187996      228.175     0.190269
      10290.1    0.0400000      229.465     0.189989  0.000110087     0.188145      227.833     0.189989
      10293.6    0.0400000      229.183     0.189769  0.000301220     0.185820      227.552     0.189769
      10297.0    0.0400000      228.946     0.189570  0.000102503     0.187765      227.316     0.189570
      10300.5    0.0400000      228.502     0.189215  0.000122512     0.187286      226.872     0.189215
      10304.0    0.0400000      227.927     0.188754  0.000268571     0.185286      226.297     0.188754
      10307.4    0.0400000      227.467     0.188375  0.000179791     0.185973      225.838     0.188375
      10310.9    0.0400000      227.111     0.188126  0.000477210     0.180383      225.483     0.188126
      10314.4    0.0400000      226.841     0.187868  0.000210198     0.185139      225.213     0.187868
      10317.9    0.0400000      226.863     0.187878  4.51166e-05     0.186285      225.236     0.187878
      10321.4    0.0400000      226.850     0.187876  9.37506e-05     0.186101      225.224     0.187876
      10325.0    0.0400000      226.684     0.187746  9.98128e-05     0.185938      225.058     0.187746
      10328.5    0.0400000      226.370     0.187488  7.92939e-05     0.185777      224.745     0.187488
      10332.1    0.0400000      226.106     0.187292  0.000239717     0.184195      224.482     0.187292
      10335.7    0.0400000      225.686     0.186935  0.000176676     0.184544      224.062     0.186935
      10339.2    0.0400000      225.608     0.186884  0.000247791     0.183673      223.985     0.186884
      10342.8    0.0400000      225.558     0.186950  0.000819485     0.166309      223.935     0.186950
      10346.4    0.0400000      225.323     0.186659  0.000202256     0.184001      223.700     0.186659
      10349.9    0.0400000      224.976     0.186372  8.75012e-05     0.184613      223.354     0.186372
      10353.5    0.0400000      224.729     0.186172  0.000119548     0.184231      223.108     0.186172
      10357.2    0.0400000      224.700     0.186152  0.000106113     0.184294      223.079     0.186152
      10360.8    0.0400000      224.798     0.186237  5.50547e-05     0.184602      223.178     0.186237
      10364.5    0.0400000      224.867     0.186302  0.000250246     0.183047      223.247     0.186302
      10368.1    0.0400000      224.814     0.186251  0.000207157     0.183533      223.195     0.186251
      10371.7    0.0400000      224.847     0.186303  0.000297569     0.182338      223.229     0.186303
      10375.4    0.0400000      224.805     0.186253  0.000243508     0.183088      223.187     0.186253
      10379.1    0.0400000      224.664     0.186133  0.000154716     0.183929      223.047     0.186133
      10382.8    0.0400000      224.565     0.186062  0.000225537     0.183124      222.948     0.186062
      10386.5    0.0400000      224.264     0.185813  0.000159894     0.183562      222.648     0.185813
      10390.2    0.0400000      223.682     0.185339  0.000120876     0.183381      222.067     0.185339
      10393.9    0.0400000      223.127     0.185002  0.000782070     0.165932      221.513     0.185002
      10397.6    0.0400000      222.510     0.184395  0.000178606     0.181952      220.896     0.184395
      10401.3    0.0400000      222.021     0.184003  0.000201803     0.181312      220.407     0.184003
      10405.0    0.0400000      221.690     0.183738  0.000272311     0.180117      220.077     0.183738
      10408.8    0.0400000      221.391     0.183483  0.000136684     0.181393      219.779     0.183483
      10412.5    0.0400000      221.216     0.183348  0.000133814     0.181277      219.604     0.183348
      10416.3    0.0400000      221.020     0.183199  0.000209113     0.180412      219.409     0.183199
      10420.1    0.0400000      220.754     0.182998  0.000268452     0.179420      219.144     0.182998
      10423.9    0.0400000      220.486     0.182761  6.72397e-05     0.181053      218.876     0.182761
      10427.7    0.0400000      220.041     0.182538  0.000847397     0.159886      218.432     0.182538
      10431.5    0.0400000      219.793     0.182206  6.42034e-05     0.180505      218.184     0.182206
      10435.3    0.0400000      219.401     0.181929  0.000475619     0.173954      217.793     0.181929
      10439.1    0.0400000      219.080     0.181626  8.53030e-05     0.179831      217.472     0.181626
      10442.9    0.0400000      218.768     0.181404  0.000395727     0.175401      217.161     0.181404
      10446.7    0.0400000      218.671     0.181363  0.000579415     0.170174      217.065     0.181363
      10450.6    0.0400000      218.504     0.181168  0.000139819     0.179026      216.898     0.181168
      10454.5    0.0400000      218.177     0.180900  5.53638e-05     0.179216      216.572     0.180900
      10458.3    0.0400000      217.802     0.180609  0.000231482     0.177505      216.198     0.180609
      10462.2    0.0400000      217.385     0.180308  0.000482945     0.172054      215.781     0.180308
      10466.1    0.0400000      216.959     0.179926  9.54258e-05     0.178062      215.356     0.179926
      10470.0    0.0400000      216.682     0.179723  0.000335348     0.174928      215.079     0.179723
      10473.9    0.0400000      216.407     0.179487  0.000183180     0.176930      214.805     0.179487
      10477.8    0.0400000      216.209     0.179326  0.000111185     0.177365      214.608     0.179326
      10481.7    0.0400000      216.145     0.179271  4.99706e-05     0.177587      214.545     0.179271
      10485.6    0.0400000      215.959     0.179134  0.000174160     0.176662      214.359     0.179134
      10489.6    0.0400000      215.871     0.179084  0.000326631     0.174437      214.272     0.179084
      10493.5    0.0400000      215.645     0.178882  0.000223350     0.175852      214.046     0.178882
      10497.5    0.0400000      215.512     0.178773  8.87466e-05     0.176932      213.914     0.178773
      10501.4    0.0400000      215.543     0.178807  0.000172281     0.176349      213.946     0.178807
      10505.4    0.0400000      215.540     0.178842  0.000461130     0.171120      213.943     0.178842
      10509.4    0.0400000      215.381     0.178702  0.000432065     0.171731      213.785     0.178702
      10513.4    0.0400000      215.340     0.178669  0.000298411     0.174517      213.745     0.178669
      10517.4    0.0400000      215.182     0.178555  0.000360853     0.173216      213.587     0.178555
      10521.4    0.0400000      214.960     0.178349  8.86884e-05     0.176504      213.366     0.178349
      10525.4    0.0400000      214.534     0.178110  0.000728467     0.160750      212.941     0.178110
      10529.5    0.0400000      214.149     0.177684  7.16747e-05     0.175910      212.557     0.177684
      10533.5    0.0400000      213.718     0.177326  8.03920e-05     0.175510      212.126     0.177326
      10537.5    0.0400000      213.259     0.176977  0.000275602     0.173163      211.668     0.176977
      10541.6    0.0400000      212.871     0.176662  0.000252898     0.173187      211.281     0.176662
      10545.7    0.0400000      212.651     0.176492  6.35201e-05     0.174737      211.060     0.176492
      10549.8    0.0400000      212.353     0.176240  7.22420e-05     0.174449      210.764     0.176240
      10553.9    0.0400000      212.076     0.176017  8.55624e-05     0.174164      210.487     0.176017
      10557.9    0.0400000      211.738     0.175757  0.000209499     0.172846      210.150     0.175757
      10562.0    0.0400000      211.195     0.175314  0.000141099     0.173090      209.608     0.175314
      10566.2    0.0400000      210.906     0.175077  9.82179e-05     0.173146      209.319     0.175077
      10570.3    0.0400000      210.634     0.174870  7.89579e-05     0.173036      209.048     0.174870
      10574.5    0.0400000      210.427     0.174702  0.000120755     0.172624      208.841     0.174702
      10578.6    0.0400000      210.151     0.174478  0.000125851     0.172361      208.566     0.174478
      10582.7    0.0400000      209.983     0.174351  0.000182110     0.171729      208.399     0.174351
      10586.9    0.0400000      209.481     0.173969  0.000359155     0.168521      207.897     0.173969
      10591.1    0.0400000      209.013     0.173567  0.000174076     0.171016      207.430     0.173567
      10595.2    0.0400000      208.803     0.173396  7.06393e-05     0.171581      207.220     0.173396
      10599.5    0.0400000      208.598     0.173240  0.000227760     0.170051      207.017     0.173240
      10603.7    0.0400000      208.299     0.173016  0.000284269     0.168969      206.718     0.173016
      10607.9    0.0400000      207.990     0.172751  6.93319e-05     0.170935      206.410     0.172751
      10612.1    0.0400000      207.727     0.172541  0.000195438     0.169743      206.147     0.172541
      10616.3    0.0400000      207.509     0.172358  9.74363e-05     0.170401      205.930     0.172358
      10620.6    0.0400000      207.306     0.172203  9.80717e-05     0.170240      205.728     0.172203
      10624.8    0.0400000      207.129     0.172064  0.000202910     0.169170      205.551     0.172064
      10629.1    0.0400000      206.842     0.171997  0.000820127     0.149268      205.265     0.171997
      10633.4    0.0400000      206.532     0.171591  0.000216093     0.168525      204.956     0.171591
      10637.6    0.0400000      206.303     0.171409  9.54022e-05     0.169452      204.727     0.171409
      10641.9    0.0400000      206.205     0.171329  9.00417e-05     0.169400      204.630     0.171329
      10646.2    0.0400000      206.255     0.171469  0.000584137     0.159416      204.681     0.171469
      10650.5    0.0400000      205.933     0.171147  0.000308244     0.166629      204.359     0.171147
      10654.8    0.0400000      206.030     0.171231  0.000353701     0.165810      204.457     0.171231
      10659.1    0.0400000      205.789     0.171017  0.000221317     0.167872      204.217     0.171017
      10663.5    0.0400000      205.475     0.170766  0.000256609     0.167112      203.903     0.170766
      10667.8    0.0400000      205.132     0.170473  0.000108498     0.168426      203.561     0.170473
      10672.2    0.0400000      204.719     0.170145  9.01069e-05     0.168202      203.148     0.170145
      10676.5    0.0400000      204.365     0.169859  0.000122721     0.167706      202.796     0.169859
      10680.9    0.0400000      204.028     0.169587  0.000154556     0.167167      202.460     0.169587
      10685.3    0.0400000      203.784     0.169398  0.000178649     0.166735      202.216     0.169398
      10689.7    0.0400000      203.492     0.169251  0.000599076     0.156464      201.924     0.169251
      10694.1    0.0400000      203.164     0.168901  0.000224695     0.165670      201.597     0.168901
      10698.5    0.0400000      202.971     0.168743  0.000140337     0.166436      201.405     0.168743
      10702.9    0.0400000      202.739     0.168557  0.000151895     0.166147      201.174     0.168557
      10707.4    0.0400000      202.445     0.168314  5.72297e-05     0.166495      200.880     0.168314
      10711.8    0.0400000      202.152     0.168079  7.64580e-05     0.166181      200.588     0.168079
      10716.3    0.0400000      201.844     0.167822  2.97940e-05     0.166070      200.281     0.167822
      10720.8    0.0400000      201.520     0.167607  0.000391675     0.161189      199.957     0.167607
      10725.2    0.0400000      201.279     0.167394  0.000270807     0.163436      199.717     0.167394
      10729.7    0.0400000      200.979     0.167143  0.000134926     0.164859      199.417     0.167143
      10734.2    0.0400000      200.518     0.166776  0.000218209     0.163592      198.957     0.166776
      10738.6    0.0400000      200.381     0.166657  0.000105752     0.164580      198.821     0.166657
      10743.2    0.0400000      200.142     0.166472  0.000194127     0.163585      198.582     0.166472
      10747.7    0.0400000      199.984     0.166462  0.000659412     0.150949      198.425     0.166462
      10752.2    0.0400000      199.662     0.166073  0.000138015     0.163749      198.104     0.166073
      10756.7    0.0400000      199.393     0.165826  9.76430e-05     0.163789      197.835     0.165826
      10761.3    0.0400000      199.245     0.165741  9.62165e-05     0.163711      197.688     0.165741
      10765.9    0.0400000      199.045     0.165691  0.000559762     0.154091      197.489     0.165691
      10770.4    0.0400000      198.884     0.165542  0.000529544     0.154997      197.329     0.165542
      10775.0    0.0400000      198.611     0.165237  0.000146140     0.162830      197.056     0.165237
      10779.6    0.0400000      198.285     0.165004  0.000340121     0.159666      196.731     0.165004
      10784.2    0.0400000      197.913     0.164674  0.000169835     0.162028      196.360     0.164674
      10788.8    0.0400000      197.620     0.164446  0.000230286     0.161048      196.068     0.164446
      10793.4    0.0400000      197.482     0.164348  0.000191107     0.161459      195.931     0.164348
      10798.0    0.0400000      197.178     0.164130  0.000431842     0.156517      195.627     0.164130
      10802.6    0.0400000      197.017     0.163938  9.94651e-05     0.161866      195.466     0.163938
      10807.3    0.0400000      196.864     0.163868  0.000294714     0.159400      195.314     0.163868
      10812.0    0.0400000      196.636     0.163663  0.000275917     0.159525      195.087     0.163663
      10816.6    0.0400000      196.432     0.163513  0.000288659     0.159145      194.884     0.163513
      10821.3    0.0400000      196.203     0.163312  0.000145253     0.160885      194.655     0.163312
      10825.9    0.0400000      195.894     0.163085  0.000315421     0.158195      194.347     0.163085
      10830.6    0.0400000      195.653     0.162859  5.95406e-05     0.160971      194.107     0.162859
      10835.3    0.0400000      195.365     0.162634  7.90302e-05     0.160659      193.819     0.162634
      10840.0    0.0400000      195.104     0.162424  0.000159293     0.159850      193.559     0.162424
      10844.7    0.0400000      194.908     0.162306  0.000374946     0.156081      193.364     0.162306
      10849.5    0.0400000      194.605     0.162050  0.000299646     0.157437      193.062     0.162050
      10854.2    0.0400000      194.263     0.161724  0.000181306     0.158902      192.720     0.161724
      10859.0    0.0400000      194.132     0.161652  0.000170322     0.158950      192.590     0.161652
      10863.7    0.0400000      193.820     0.161443  0.000391405     0.154776      192.279     0.161443
      10868.5    0.0400000      193.440     0.161090  0.000121023     0.158832      191.899     0.161090
      10873.3    0.0400000      193.306     0.161016  0.000359232     0.155112      191.767     0.161016
      10878.0    0.0400000      193.098     0.160814  0.000134892     0.158440      191.559     0.160814
      10882.8    0.0400000      192.828     0.160600  0.000166437     0.157922      191.290     0.160600
      10887.6    0.0400000      192.645     0.160435  0.000110091     0.158247      191.107     0.160435
      10892.4    0.0400000      192.380     0.160254  0.000275341     0.156036      190.843     0.160254
      10897.2    0.0400000      192.034     0.159973  0.000257119     0.156058      190.497     0.159973
      10902.1    0.0400000      191.811     0.159804  0.000310829     0.154904      190.276     0.159804
      10906.9    0.0400000      191.544     0.159570  0.000210193     0.156348      190.009     0.159570
      10911.8    0.0400000      191.246     0.159313  7.05170e-05     0.157337      189.712     0.159313
      10916.6    0.0400000      191.024     0.159144  0.000190183     0.156170      189.491     0.159144
      10921.5    0.0400000      190.756     0.159132  0.000740056     0.138817      189.224     0.159132
      10926.4    0.0400000      190.536     0.158745  0.000105422     0.156565      189.004     0.158745
      10931.2    0.0400000      190.453     0.158722  0.000339270     0.153185      188.922     0.158722
      10936.1    0.0400000      189.910     0.158268  0.000274776     0.154006      188.380     0.158268
      10941.0    0.0400000      189.776     0.158159  0.000267673     0.154018      188.246     0.158159
      10945.9    0.0400000      189.654     0.158042  0.000177531     0.155197      188.125     0.158042
      10950.9    0.0400000      189.350     0.157785  5.82735e-05     0.155840      187.822     0.157785
      10955.9    0.0400000      189.196     0.157672  0.000130288     0.155289      187.668     0.157672
      10960.8    0.0400000      188.994     0.157507  0.000119885     0.155205      187.467     0.157507
      10965.7    0.0400000      188.699     0.157277  0.000207404     0.154045      187.173     0.157277
      10970.7    0.0400000      188.578     0.157168  7.13972e-05     0.155160      187.053     0.157168
      10975.6    0.0400000      188.362     0.156992  3.49965e-05     0.155107      186.837     0.156992
      10980.6    0.0400000      188.132     0.156809  6.55669e-05     0.154823      186.608     0.156809
      10985.6    0.0400000      187.921     0.156631  9.82578e-05     0.154469      186.398     0.156631
      10990.6    0.0400000      187.679     0.156457  7.34881e-05     0.154431      186.156     0.156457
      10995.6    0.0400000      187.372     0.156203  0.000107546     0.153973      185.851     0.156203
      11000.6    0.0400000      187.122     0.155989  6.41794e-05     0.153998      185.601     0.155989
      11005.6    0.0400000      186.886     0.155807  0.000123014     0.153456      185.366     0.155807
      11010.6    0.0400000      186.712     0.155692  0.000233914     0.152042      185.193     0.155692
      11015.7    0.0400000      186.560     0.155553  8.56190e-05     0.153452      185.041     0.155553
      11020.8    0.0400000      186.403     0.155429  5.90895e-05     0.153451      184.885     0.155429
      11025.9    0.0400000      186.103     0.155261  0.000429889     0.147248      184.586     0.155261
      11031.0    0.0400000      185.856     0.154993  0.000191842     0.151917      184.339     0.154993
      11036.0    0.0400000      185.622     0.154801  0.000119321     0.152463      184.106     0.154801
      11041.1    0.0400000      185.427     0.154667  0.000273567     0.150324      183.912     0.154667
      11046.2    0.0400000      185.084     0.154369  0.000152675     0.151725      183.570     0.154369
      11051.3    0.0400000      184.833     0.154159  5.32650e-05     0.152187      183.319     0.154159
      11056.4    0.0400000      184.539     0.153912  0.000100583     0.151696      183.027     0.153912
      11061.6    0.0400000      184.283     0.153716  0.000108619     0.151442      182.771     0.153716
      11066.7    0.0400000      184.053     0.153528  4.59132e-05     0.151571      182.541     0.153528
      11071.8    0.0400000      183.782     0.153320  0.000150329     0.150682      182.272     0.153320
      11077.0    0.0400000      183.511     0.153106  0.000174754     0.150200      182.001     0.153106
      11082.1    0.0400000      183.295     0.152939  0.000211864     0.149550      181.786     0.152939
      11087.3    0.0400000      183.036     0.152714  0.000145007     0.150118      181.528     0.152714
      11092.5    0.0400000      182.857     0.152561  5.58250e-05     0.150558      181.350     0.152561
      11097.7    0.0400000      182.654     0.152405  0.000119781     0.150026      181.147     0.152405
      11102.9    0.0400000      182.427     0.152217  6.36234e-05     0.150178      180.921     0.152217
      11108.1    0.0400000      182.190     0.152031  0.000165840     0.149206      180.685     0.152031
      11113.3    0.0400000      181.981     0.151864  0.000205836     0.148536      180.477     0.151864
      11118.5    0.0400000      181.710     0.151644  9.74550e-05     0.149415      180.206     0.151644
      11123.8    0.0400000      181.447     0.151432  8.92813e-05     0.149251      179.943     0.151432
      11129.0    0.0400000      181.116     0.151169  4.62990e-05     0.149180      179.614     0.151169
      11134.3    0.0400000      180.870     0.150979  0.000149236     0.148311      179.369     0.150979
      11139.5    0.0400000      180.530     0.150674  5.54767e-05     0.148647      179.029     0.150674
      11144.8    0.0400000      181.192     0.151202  0.000139140     0.148635      179.692     0.151202
      11150.1    0.0400000      180.961     0.151045  0.000218173     0.147521      179.462     0.151045
      11155.4    0.0400000      180.710     0.150814  0.000109736     0.148487      179.212     0.150814
      11160.7    0.0400000      180.419     0.150574  8.65697e-05     0.148397      178.921     0.150574
      11166.0    0.0400000      180.142     0.150407  0.000333874     0.144677      178.645     0.150407
      11171.3    0.0400000      179.907     0.150172  0.000223620     0.146546      178.411     0.150172
      11176.6    0.0400000      179.647     0.149959  0.000130757     0.147447      178.152     0.149959
      11181.9    0.0400000      179.511     0.149862  0.000192534     0.146670      178.016     0.149862
      11187.2    0.0400000      179.143     0.149883  0.000768751     0.126408      177.649     0.149883
      11192.6    0.0400000      178.808     0.149540  0.000691691     0.130391      177.315     0.149540
      11197.9    0.0400000      178.547     0.149147  0.000370198     0.142472      177.055     0.149147
      11203.3    0.0400000      178.354     0.148923  6.20977e-05     0.146845      176.862     0.148923
      11208.7    0.0400000      178.070     0.148679  4.43951e-05     0.146662      176.579     0.148679
      11214.1    0.0400000      177.786     0.148462  0.000127188     0.145956      176.296     0.148462
      11219.5    0.0400000      177.472     0.148212  5.10723e-05     0.146167      175.983     0.148212
      11224.9    0.0400000      177.225     0.148142  0.000484857     0.137910      175.736     0.148142
      11230.3    0.0400000      176.976     0.147905  0.000414234     0.139943      175.488     0.147905
      11235.8    0.0400000      176.734     0.147708  0.000401106     0.140117      175.247     0.147708
      11241.2    0.0400000      176.426     0.147400  0.000243323     0.143384      174.940     0.147400
      11246.6    0.0400000      176.190     0.147240  0.000326231     0.141561      174.705     0.147240
      11252.1    0.0400000      175.906     0.147049  0.000412717     0.139083      174.421     0.147049
      11257.5    0.0400000      175.730     0.146837  0.000229519     0.143033      174.246     0.146837
      11263.0    0.0400000      175.483     0.146632  0.000213874     0.143065      174.000     0.146632
      11268.5    0.0400000      175.251     0.146440  0.000196587     0.143116      173.769     0.146440
      11274.0    0.0400000      175.040     0.146395  0.000484994     0.136027      173.559     0.146395
      11279.5    0.0400000      174.764     0.146051  0.000174833     0.143001      173.283     0.146051
      11285.0    0.0400000      174.448     0.145787  0.000133822     0.143174      172.968     0.145787
      11290.5    0.0400000      174.097     0.145494  0.000101253     0.143144      172.617     0.145494
      11296.0    0.0400000      173.841     0.145299  0.000137870     0.142638      172.363     0.145299
      11301.6    0.0400000      173.611     0.145132  0.000195127     0.141798      172.133     0.145132
      11307.2    0.0400000      173.440     0.144980  8.64576e-05     0.142718      171.963     0.144980
      11312.8    0.0400000      173.223     0.144973  0.000531773     0.132716      171.747     0.144973
      11318.4    0.0400000      172.995     0.144701  0.000376406     0.137643      171.519     0.144701
      11324.0    0.0400000      172.706     0.144408  0.000197142     0.141028      171.231     0.144408
      11329.6    0.0400000      172.519     0.144236  0.000111894     0.141784      171.045     0.144236
      11335.2    0.0400000      172.256     0.144068  0.000286314     0.139140      170.783     0.144068
      11340.7    0.0400000      171.960     0.143787  8.76515e-05     0.141498      170.488     0.143787
      11346.5    0.0400000      171.749     0.143669  0.000297698     0.138487      170.277     0.143669
      11352.1    0.0400000      171.525     0.143482  0.000282897     0.138603      170.054     0.143482
      11357.7    0.0400000      171.278     0.143243  0.000145955     0.140462      169.808     0.143243
      11363.4    0.0400000      171.100     0.143163  0.000329142     0.137245      169.631     0.143163
      11369.0    0.0400000      170.941     0.143203  0.000596044     0.127978      169.473     0.143203
      11374.6    0.0400000      170.744     0.142857  0.000292436     0.137757      169.277     0.142857
      11380.4    0.0400000      170.438     0.142551  6.21651e-05     0.140379      168.971     0.142551
      11386.0    0.0400000      170.220     0.142382  9.70961e-05     0.140008      168.754     0.142382
      11391.7    0.0400000      169.973     0.142232  0.000281063     0.137346      168.508     0.142232
      11397.4    0.0400000      169.645     0.141932  0.000101852     0.139517      168.181     0.141932
      11403.1    0.0400000      169.351     0.141689  8.94756e-05     0.139355      167.887     0.141689
      11408.8    0.0400000      169.147     0.141551  8.04166e-05     0.139269      167.684     0.141551
      11414.5    0.0400000      168.905     0.141359  0.000147606     0.138522      167.443     0.141359
      11420.3    0.0400000      168.682     0.141175  0.000145327     0.138359      167.221     0.141175
      11426.0    0.0400000      168.596     0.141122  0.000196163     0.137676      167.135     0.141122
      11431.8    0.0400000      168.330     0.140904  0.000193792     0.137486      166.870     0.140904
      11437.5    0.0400000      168.119     0.140796  0.000349677     0.134257      166.661     0.140796
      11443.3    0.0400000      168.074     0.140675  0.000100507     0.138248      166.616     0.140675
      11449.1    0.0400000      167.753     0.140415  4.52144e-05     0.138274      166.295     0.140415
      11454.9    0.0400000      167.470     0.140286  0.000362904     0.133369      166.014     0.140286
      11460.7    0.0400000      167.218     0.139981  6.54216e-05     0.137753      165.762     0.139981
      11466.5    0.0400000      166.929     0.139755  9.29912e-05     0.137365      165.474     0.139755
      11472.3    0.0400000      166.646     0.139526  7.23715e-05     0.137255      165.192     0.139526
      11478.2    0.0400000      166.428     0.139362  0.000119540     0.136759      164.974     0.139362
      11484.0    0.0400000      166.142     0.139127  7.24210e-05     0.136850      164.690     0.139127
      11489.8    0.0400000      165.940     0.138971  7.38914e-05     0.136683      164.489     0.138971
      11495.7    0.0400000      165.675     0.138901  0.000436549     0.129660      164.224     0.138901
      11501.6    0.0400000      165.350     0.138493  0.000128388     0.135792      163.900     0.138493
