# Supplementary material for: High-accuracy transmission and fluorescence XAFS of zinc at 10 K, 50 K, 100 K and 150 K using the hybrid technique
Source: J Synchrotron Radiat. 2023 Jan 1;30(Pt 1):147–68. doi: 10.1107/S1600577522010293 (PMC9814049; doi:10.1107/S1600577522010293)
Supplement: Supplementary file 1 [file s-30-00147-sup1.zip › John2022JSRSuppInfo/Zn_chi_k_298K_transmission.dat]

#------------------------
#   k         chi         dchi         e0
  0.11443707      -0.52428396       0.23534763E-03    9660.2000
  0.37954481      -0.47181160       0.22325138E-03    9660.2000
  0.52690783      -0.35335189       0.24295544E-03    9660.2000
  0.63921067      -0.26304526       0.24502822E-03    9660.2000
  0.73453979      -0.18995557       0.25896963E-03    9660.2000
  0.81884500      -0.12827537       0.27471107E-03    9660.2000
  0.89524609      -0.77912598E-01   0.29226549E-03    9660.2000
  0.96562103      -0.40032104E-01   0.30720107E-03    9660.2000
  1.0312043      -0.15772938E-01   0.31726926E-03    9660.2000
  1.0928590       0.31798896E-02   0.32598379E-03    9660.2000
  1.1512164       0.23743228E-01   0.33444895E-03    9660.2000
  1.2067550       0.52901250E-01   0.34764185E-03    9660.2000
  1.2598476       0.87105375E-01   0.36279918E-03    9660.2000
  1.3107916       0.12513348       0.38091712E-03    9660.2000
  1.3598283       0.15924219       0.39629663E-03    9660.2000
  1.4071572       0.19110230       0.41233135E-03    9660.2000
  1.4538463       0.21815128       0.42538961E-03    9660.2000
  1.4973337       0.24324634       0.43886114E-03    9660.2000
  1.5412936       0.26330719       0.44951560E-03    9660.2000
  1.5832069       0.27814136       0.45718802E-03    9660.2000
  1.6240390       0.28353548       0.45972745E-03    9660.2000
  1.6638693       0.27613999       0.45660036E-03    9660.2000
  1.7027682       0.24953360       0.44285697E-03    9660.2000
  1.7407981       0.21327035       0.42493206E-03    9660.2000
  1.7780147       0.16878424       0.40363567E-03    9660.2000
  1.8144682       0.12360587       0.38250408E-03    9660.2000
  1.8502036       0.84372206E-01   0.36438247E-03    9660.2000
  1.8852617       0.53716933E-01   0.35095726E-03    9660.2000
  1.9196797       0.32936553E-01   0.34190118E-03    9660.2000
  1.9534914       0.18786668E-01   0.33578526E-03    9660.2000
  1.9867277       0.49434290E-02   0.33003723E-03    9660.2000
  2.0200655      -0.15146239E-02   0.32735012E-03    9660.2000
  2.0522239      -0.51856663E-02   0.32592466E-03    9660.2000
  2.0838861      -0.61115169E-02   0.32562608E-03    9660.2000
  2.1150744      -0.52498678E-02   0.32606648E-03    9660.2000
  2.1458094      -0.46755173E-02   0.32619670E-03    9660.2000
  2.1761104      -0.52823139E-02   0.32599056E-03    9660.2000
  2.2059952      -0.81733183E-02   0.32479068E-03    9660.2000
  2.2354806      -0.13141263E-01   0.32311508E-03    9660.2000
  2.2645821      -0.20406444E-01   0.31977359E-03    9660.2000
  2.2933143      -0.29486233E-01   0.31604757E-03    9660.2000
  2.3216909      -0.39197315E-01   0.31160864E-03    9660.2000
  2.3497249      -0.48953387E-01   0.30762617E-03    9660.2000
  2.3774284      -0.58062087E-01   0.30373744E-03    9660.2000
  2.4048127      -0.65768255E-01   0.30080110E-03    9660.2000
  2.4324271      -0.71200397E-01   0.29829192E-03    9660.2000
  2.4591991      -0.75298562E-01   0.29659065E-03    9660.2000
  2.4856827      -0.77895979E-01   0.29562954E-03    9660.2000
  2.5118871      -0.79196941E-01   0.29492133E-03    9660.2000
  2.5378210      -0.79910985E-01   0.29480289E-03    9660.2000
  2.5634925      -0.79884945E-01   0.29467604E-03    9660.2000
  2.5889095      -0.78743335E-01   0.29517828E-03    9660.2000
  2.6140793      -0.77065699E-01   0.29582930E-03    9660.2000
  2.6390091      -0.73672519E-01   0.29738501E-03    9660.2000
  2.6637056      -0.70169473E-01   0.29854579E-03    9660.2000
  2.6881752      -0.65300650E-01   0.30051963E-03    9660.2000
  2.7124241      -0.60178343E-01   0.30278732E-03    9660.2000
  2.7364581      -0.53996241E-01   0.30557806E-03    9660.2000
  2.7602828      -0.47882023E-01   0.30792362E-03    9660.2000
  2.7843740      -0.40680638E-01   0.31080229E-03    9660.2000
  2.8073258      -0.33576536E-01   0.31377759E-03    9660.2000
  2.8310167      -0.25596261E-01   0.31734880E-03    9660.2000
  2.8540522      -0.18387005E-01   0.32049522E-03    9660.2000
  2.8769033      -0.10322506E-01   0.32378639E-03    9660.2000
  2.8995742      -0.27606892E-02   0.32717709E-03    9660.2000
  2.9220693       0.52430978E-02   0.33071144E-03    9660.2000
  2.9443926       0.12213755E-01   0.33373403E-03    9660.2000
  2.9665478       0.19125508E-01   0.33675234E-03    9660.2000
  2.9885389       0.24866103E-01   0.33932612E-03    9660.2000
  3.0103692       0.30205322E-01   0.34202724E-03    9660.2000
  3.0320424       0.34201947E-01   0.34352223E-03    9660.2000
  3.0535618       0.37633736E-01   0.34532776E-03    9660.2000
  3.0749306       0.39789287E-01   0.34652748E-03    9660.2000
  3.0961519       0.41390479E-01   0.34709329E-03    9660.2000
  3.1172287       0.41514628E-01   0.34722674E-03    9660.2000
  3.1385813       0.41210026E-01   0.34723431E-03    9660.2000
  3.1593751       0.40192066E-01   0.34703389E-03    9660.2000
  3.1800329       0.38754105E-01   0.34694621E-03    9660.2000
  3.2005574       0.36883861E-01   0.34578700E-03    9660.2000
  3.2209512       0.34492958E-01   0.34494910E-03    9660.2000
  3.2412166       0.32110141E-01   0.34387897E-03    9660.2000
  3.2893442       0.24005971E-01   0.34052847E-03    9660.2000
  3.3602433       0.76574675E-02   0.33350681E-03    9660.2000
  3.4300590      -0.67077376E-02   0.32700826E-03    9660.2000
  3.4981074      -0.15470084E-01   0.32341313E-03    9660.2000
  3.5685287      -0.19690345E-01   0.32124529E-03    9660.2000
  3.6411854      -0.17284149E-01   0.32221339E-03    9660.2000
  3.7127731      -0.93923646E-02   0.32555196E-03    9660.2000
  3.7826601      -0.19471234E-02   0.32912280E-03    9660.2000
  3.8512792       0.33367033E-03   0.32984773E-03    9660.2000
  3.9220373      -0.30902349E-02   0.32835662E-03    9660.2000
  3.9918694      -0.65581740E-02   0.32719962E-03    9660.2000
  4.0634023      -0.82083879E-02   0.32622883E-03    9660.2000
  4.1336975      -0.79526282E-02   0.32671798E-03    9660.2000
  4.2031288      -0.50574063E-02   0.32774511E-03    9660.2000
  4.2741900       0.69359132E-03   0.33017085E-03    9660.2000
  4.3440890       0.94216035E-02   0.33439103E-03    9660.2000
  4.4161441       0.18838855E-01   0.33849260E-03    9660.2000
  4.4867504       0.24033684E-01   0.34080043E-03    9660.2000
  4.5562627       0.24581472E-01   0.34105678E-03    9660.2000
  4.6275611       0.18365476E-01   0.33852370E-03    9660.2000
  4.6980563       0.62646350E-02   0.33302466E-03    9660.2000
  4.7672345      -0.79929580E-02   0.32694733E-03    9660.2000
  4.8384014      -0.18945797E-01   0.32142049E-03    9660.2000
  4.9082697      -0.24242124E-01   0.31900365E-03    9660.2000
  4.9771574      -0.28671732E-01   0.31706667E-03    9660.2000
  5.0479590      -0.33697588E-01   0.31474687E-03    9660.2000
  5.1200837      -0.37791563E-01   0.31259152E-03    9660.2000
  5.1886831      -0.37179745E-01   0.31265785E-03    9660.2000
  5.2591272      -0.29475488E-01   0.31595785E-03    9660.2000
  5.3308515      -0.19322350E-01   0.32031064E-03    9660.2000
  5.3994411      -0.92544920E-02   0.32455350E-03    9660.2000
  5.4693257       0.43398602E-04   0.32848681E-03    9660.2000
  5.5406925       0.10997679E-01   0.33326643E-03    9660.2000
  5.6113852       0.19867868E-01   0.33700746E-03    9660.2000
  5.6809677       0.22891611E-01   0.33836567E-03    9660.2000
  5.7522131       0.19916686E-01   0.33681947E-03    9660.2000
  5.8223619       0.15963888E-01   0.33499331E-03    9660.2000
  5.8918977       0.13387498E-01   0.33368543E-03    9660.2000
  5.9625995       0.11714627E-01   0.33275688E-03    9660.2000
  6.0324727       0.96304668E-02   0.33263129E-03    9660.2000
  6.1017604       0.60748112E-02   0.33001312E-03    9660.2000
  6.1721800       0.11419294E-02   0.32758251E-03    9660.2000
  6.2441126      -0.38746895E-02   0.32479594E-03    9660.2000
  6.3129444      -0.10494904E-01   0.32213021E-03    9660.2000
  6.3832910      -0.17780271E-01   0.31849864E-03    9660.2000
  6.4546970      -0.23804491E-01   0.31557869E-03    9660.2000
  6.5235151      -0.23113014E-01   0.31579099E-03    9660.2000
  6.5934026      -0.15461238E-01   0.31875704E-03    9660.2000
  6.6647189      -0.59527981E-02   0.32271607E-03    9660.2000
  6.7350857       0.31373470E-03   0.32519992E-03    9660.2000
  6.8049172       0.36520132E-02   0.32662694E-03    9660.2000
  6.8757539       0.44270994E-02   0.32675205E-03    9660.2000
  6.9460566       0.63903720E-02   0.32756001E-03    9660.2000
  7.0154683       0.83069919E-02   0.32801057E-03    9660.2000
  7.0862330       0.11021024E-01   0.32914997E-03    9660.2000
  7.1561150       0.14288363E-01   0.33033318E-03    9660.2000
  7.2255024       0.16639568E-01   0.33137183E-03    9660.2000
  7.2958455       0.16842947E-01   0.33133419E-03    9660.2000
  7.3656945       0.16419223E-01   0.33065379E-03    9660.2000
  7.4364725       0.13136137E-01   0.32950612E-03    9660.2000
  7.5067576       0.74941404E-02   0.32653776E-03    9660.2000
  7.5762179       0.78164628E-03   0.32316539E-03    9660.2000
  7.6469311      -0.53999498E-02   0.32041555E-03    9660.2000
  7.7168267      -0.99173619E-02   0.31825739E-03    9660.2000
  7.7879448      -0.11960351E-01   0.31691303E-03    9660.2000
  7.8584193      -0.11864913E-01   0.31696076E-03    9660.2000
  7.9281022      -0.73921666E-02   0.31846269E-03    9660.2000
  7.9973418      -0.38029065E-02   0.31971854E-03    9660.2000
  8.0674480      -0.17675204E-04   0.32126012E-03    9660.2000
  8.1387205       0.20742607E-02   0.32267217E-03    9660.2000
  8.2077788       0.35058513E-02   0.32229452E-03    9660.2000
  8.2792668       0.46218428E-02   0.32251652E-03    9660.2000
  8.3487311       0.57475191E-02   0.32274035E-03    9660.2000
  8.4190224       0.70537980E-02   0.32335979E-03    9660.2000
  8.4888858       0.79602209E-02   0.32340710E-03    9660.2000
  8.5597091       0.79872935E-02   0.32332316E-03    9660.2000
  8.6297993       0.83973325E-02   0.32288550E-03    9660.2000
  8.6994755       0.75769951E-02   0.32244805E-03    9660.2000
  8.7700913       0.65446515E-02   0.32172271E-03    9660.2000
  8.8399950       0.41607261E-02   0.32050538E-03    9660.2000
  8.9094971       0.65611990E-03   0.31874942E-03    9660.2000
  8.9799198      -0.29590340E-02   0.31696777E-03    9660.2000
  9.0496497      -0.44818134E-02   0.31622617E-03    9660.2000
  9.1204261      -0.54073471E-02   0.31576598E-03    9660.2000
  9.1905149      -0.49047653E-02   0.31535945E-03    9660.2000
  9.2602147      -0.53553383E-02   0.31525885E-03    9660.2000
  9.3307974      -0.50468817E-02   0.31479912E-03    9660.2000
  9.4008501      -0.38376564E-02   0.31504349E-03    9660.2000
  9.4353345      -0.24297262E-02   0.31555829E-03    9660.2000
  9.4713526      -0.21748713E-02   0.31564124E-03    9660.2000
  9.5402361      -0.10467619E-02   0.31609117E-03    9660.2000
  9.6113512       0.44601616E-03   0.31607100E-03    9660.2000
  9.6805913       0.11125225E-02   0.31616448E-03    9660.2000
  9.7506828       0.24710475E-02   0.31644892E-03    9660.2000
  9.8216076       0.31170210E-02   0.31642249E-03    9660.2000
  9.8920238       0.37041529E-02   0.31660922E-03    9660.2000
  9.9619423       0.33651971E-02   0.31608100E-03    9660.2000
  10.032679       0.28453302E-02   0.31561834E-03    9660.2000
  10.102920       0.11302755E-02   0.31448405E-03    9660.2000
  10.172676      -0.17394808E-03   0.31369241E-03    9660.2000
  10.241958      -0.18965843E-02   0.31301649E-03    9660.2000
  10.312043      -0.25353528E-02   0.31229462E-03    9660.2000
  10.382917      -0.29427170E-02   0.31197936E-03    9660.2000
  10.452058      -0.27224991E-02   0.31172054E-03    9660.2000
  10.521989      -0.28322077E-02   0.31217210E-03    9660.2000
  10.592695      -0.21655175E-02   0.31123497E-03    9660.2000
  10.662931      -0.26349906E-02   0.31101710E-03    9660.2000
  10.732708      -0.23619649E-02   0.31088651E-03    9660.2000
  10.803247      -0.20244380E-02   0.31054426E-03    9660.2000
  10.873328      -0.12955480E-02   0.31053681E-03    9660.2000
  10.944157      -0.53914615E-03   0.31065122E-03    9660.2000
  11.013342       0.41821043E-04   0.31071746E-03    9660.2000
  11.084457       0.34814754E-03   0.31047949E-03    9660.2000
  11.153946       0.80223247E-03   0.31051059E-03    9660.2000
  11.224171       0.99737270E-03   0.31024201E-03    9660.2000
  11.293959       0.95989403E-03   0.30979519E-03    9660.2000
  11.364471       0.16660548E-03   0.30925889E-03    9660.2000
  11.434548       0.66847571E-03   0.30907201E-03    9660.2000
  11.504199      -0.43086677E-03   0.30959988E-03    9660.2000
  11.575693      -0.49995558E-03   0.30811266E-03    9660.2000
  11.645623      -0.16731596E-02   0.30747437E-03    9660.2000
  11.715137      -0.11519813E-02   0.30740554E-03    9660.2000
  11.785351      -0.11813555E-02   0.30718866E-03    9660.2000
  11.855150      -0.11364109E-02   0.30699113E-03    9660.2000
  11.925638      -0.13573197E-02   0.30695161E-03    9660.2000
  11.995712      -0.17310452E-02   0.30618308E-03    9660.2000
  12.065380      -0.16320253E-02   0.30599887E-03    9660.2000
  12.135726      -0.12376026E-02   0.30577874E-03    9660.2000
  12.205667      -0.11529439E-02   0.30581932E-03    9660.2000
  12.275209      -0.10026469E-02   0.30518851E-03    9660.2000
  12.346482      -0.51257284E-04   0.30557418E-03    9660.2000
  12.416290       0.88783661E-03   0.30549579E-03    9660.2000
  12.486757       0.39392104E-03   0.30492189E-03    9660.2000
  12.556829       0.84967528E-03   0.30505863E-03    9660.2000
  12.626511       0.28406743E-03   0.30446432E-03    9660.2000
  12.696843       0.19011171E-03   0.30422483E-03    9660.2000
  12.766787      -0.27190884E-03   0.30365770E-03    9660.2000
  12.836350       0.20199281E-05   0.30351453E-03    9660.2000
  12.906553      -0.25951550E-04   0.30329133E-03    9660.2000
  12.976376       0.12201351E-04   0.30308445E-03    9660.2000
  13.046829      -0.49854028E-03   0.30273318E-03    9660.2000
  13.117903       0.58166618E-04   0.30254776E-03    9660.2000
  13.187600      -0.50554949E-03   0.30195168E-03    9660.2000
  13.257918      -0.40692707E-03   0.30175908E-03    9660.2000
  13.327866      -0.37436288E-03   0.30154872E-03    9660.2000
  13.397448      -0.34130772E-03   0.30133805E-03    9660.2000
  13.467643      -0.42775576E-03   0.30086578E-03    9660.2000
  13.537475       0.28078236E-03   0.30106064E-03    9660.2000
  13.607910      -0.75175447E-04   0.30063166E-03    9660.2000
  13.677982      -0.12139039E-03   0.30028276E-03    9660.2000
  13.747698      -0.56765327E-03   0.29982952E-03    9660.2000
  13.818009       0.13820999E-03   0.29990576E-03    9660.2000
  13.888908      -0.79436118E-04   0.29951103E-03    9660.2000
  13.958508       0.87063019E-04   0.29921616E-03    9660.2000
  14.028696       0.42459391E-03   0.29942442E-03    9660.2000
  14.098535       0.48027636E-03   0.29886919E-03    9660.2000
  14.168030      -0.15830842E-03   0.29836282E-03    9660.2000
  14.238105       0.15236477E-03   0.29844733E-03    9660.2000
  14.308753      -0.15226945E-04   0.29794751E-03    9660.2000
  14.378142      -0.40915625E-04   0.29759882E-03    9660.2000
  14.448105      -0.38376420E-03   0.29728237E-03    9660.2000
  14.518632       0.10376908E-03   0.29729533E-03    9660.2000
  14.589716       0.39698197E-03   0.29714194E-03    9660.2000
  14.659563       0.60627858E-03   0.29685191E-03    9660.2000
  14.729078       0.29769685E-03   0.29642699E-03    9660.2000
  14.799151       0.47758606E-03   0.29647296E-03    9660.2000
  14.869775       0.50823695E-03   0.29613422E-03    9660.2000
  14.939188       0.82120251E-03   0.29586821E-03    9660.2000
  15.009153       0.85517738E-03   0.29575944E-03    9660.2000
  15.079662       0.64593011E-03   0.29547236E-03    9660.2000
  15.149843       0.37194478E-03   0.29516874E-03    9660.2000
  15.220560       0.98414935E-03   0.29497626E-03    9660.2000
  15.290094       0.64753237E-03   0.29465552E-03    9660.2000
  15.360166       0.61048422E-03   0.29441032E-03    9660.2000
  15.429919       0.32327809E-03   0.29398612E-03    9660.2000
  15.500204       0.36993702E-03   0.29376135E-03    9660.2000
  15.570171       0.38600456E-03   0.29387313E-03    9660.2000
  15.639826       0.39360805E-03   0.29317774E-03    9660.2000
  15.710005      -0.19001059E-03   0.29290520E-03    9660.2000
  15.780701       0.44238582E-03   0.29294247E-03    9660.2000
  15.851083       0.34745341E-03   0.29290865E-03    9660.2000
  15.921153       0.54998212E-03   0.29237546E-03    9660.2000
  15.990917       0.75669158E-03   0.29230216E-03    9660.2000
  16.061192       0.90857097E-03   0.29198464E-03    9660.2000
  16.131162       0.72865065E-03   0.29169713E-03    9660.2000
  16.200829       0.82127590E-03   0.29147812E-03    9660.2000
  16.271003       0.32390997E-03   0.29110884E-03    9660.2000
  16.341677       0.38833207E-03   0.29076642E-03    9660.2000
  16.412047       0.14654278E-03   0.29057589E-03    9660.2000
  16.482116       0.16883861E-03   0.29033731E-03    9660.2000
  16.551889      -0.24406674E-05   0.29027807E-03    9660.2000
  16.622156      -0.42987586E-04   0.28979237E-03    9660.2000
  16.692128      -0.44318061E-03   0.28944536E-03    9660.2000
  16.761808       0.13200318E-03   0.28934378E-03    9660.2000
  16.831977      -0.11384924E-03   0.28914895E-03    9660.2000
  16.901855       0.23089158E-03   0.28898797E-03    9660.2000
  16.972217      -0.22112474E-03   0.28851105E-03    9660.2000
  17.042288      -0.29364177E-03   0.28835874E-03    9660.2000
  17.112838      -0.35335842E-03   0.28820874E-03    9660.2000
  17.182336      -0.23231905E-03   0.28787494E-03    9660.2000
  17.252313      -0.75870732E-03   0.28749231E-03    9660.2000
  17.322763      -0.19162082E-03   0.28749799E-03    9660.2000
  17.392175      -0.67489245E-03   0.28724032E-03    9660.2000
  17.462812      -0.48652235E-03   0.28692093E-03    9660.2000
  17.533163      -0.98049879E-03   0.28665940E-03    9660.2000
  17.603233      -0.74070954E-03   0.28646673E-03    9660.2000
  17.673026      -0.10389428E-02   0.28625338E-03    9660.2000
  17.743282      -0.35209990E-03   0.28617064E-03    9660.2000
  17.813261      -0.50526957E-03   0.28622188E-03    9660.2000
  17.882966      -0.49697271E-03   0.28562538E-03    9660.2000
  17.953130       0.24299035E-03   0.28566863E-03    9660.2000
  18.023747       0.29688080E-03   0.28553995E-03    9660.2000
  18.094089       0.34105837E-03   0.28563811E-03    9660.2000
  18.164158       0.44727257E-03   0.28506294E-03    9660.2000
  18.233959      -0.13526870E-05   0.28526687E-03    9660.2000
  18.303493       0.90798144E-04   0.28445844E-03    9660.2000
  18.373476       0.45423456E-04   0.28453179E-03    9660.2000
  18.443904       0.28382070E-03   0.28433113E-03    9660.2000
  18.514064      -0.41245979E-03   0.28389856E-03    9660.2000
  18.583960      -0.12759045E-03   0.28359389E-03    9660.2000
  18.654295       0.26800905E-03   0.28377424E-03    9660.2000
  18.724366      -0.41708422E-03   0.28311356E-03    9660.2000
  18.794176      -0.51098834E-03   0.28305699E-03    9660.2000
  18.864422      -0.48324678E-03   0.28280066E-03    9660.2000
  18.934407       0.12932964E-04   0.28277399E-03    9660.2000
  19.004135       0.46059090E-04   0.28251795E-03    9660.2000
  19.074294      -0.75427628E-04   0.28245180E-03    9660.2000
  19.144880       0.36460250E-04   0.28209912E-03    9660.2000
  19.215207      -0.69173570E-03   0.28188178E-03    9660.2000
  19.285277       0.12910074E-04   0.28178836E-03    9660.2000
  19.355094       0.69385176E-04   0.28176376E-03    9660.2000
  19.424660       0.25923834E-03   0.28154270E-03    9660.2000
  19.495321       0.12015418E-03   0.28146757E-03    9660.2000
  19.565727      -0.25598974E-03   0.28087688E-03    9660.2000
  19.635880      -0.52518507E-03   0.28076926E-03    9660.2000
  19.705784      -0.55428129E-03   0.28037720E-03    9660.2000
  19.775440      -0.76453861E-03   0.28039707E-03    9660.2000
  19.845512      -0.85086448E-04   0.28017740E-03    9660.2000
  19.915338      -0.82793089E-03   0.28040801E-03    9660.2000
  19.985575      -0.40607087E-03   0.27978127E-03    9660.2000
  20.056218      -0.29682656E-03   0.27987594E-03    9660.2000
  20.125963       0.66936029E-03   0.27972332E-03    9660.2000
  20.196116       0.79864000E-03   0.27970784E-03    9660.2000
  20.266026       0.10205742E-02   0.27937136E-03    9660.2000
  20.336339       0.11380735E-02   0.27957928E-03    9660.2000
  20.406411       0.11549724E-02   0.27907718E-03    9660.2000
  20.476242       0.15364603E-02   0.27957700E-03    9660.2000
  20.546474       0.17885392E-03   0.27850904E-03    9660.2000
  20.616466       0.71529782E-03   0.27881641E-03    9660.2000
  20.686854       0.52792796E-03   0.27826162E-03    9660.2000
  20.757004      -0.37038002E-03   0.27821659E-03    9660.2000
  20.826917       0.91604371E-04   0.27781921E-03    9660.2000
  20.896597      -0.66961017E-03   0.27769333E-03    9660.2000
  20.967294       0.83615154E-04   0.27736416E-03    9660.2000
  21.037131      -0.20057861E-03   0.27769465E-03    9660.2000
  21.107358      -0.54251740E-03   0.27687025E-03    9660.2000
  21.177352      -0.11887670E-02   0.27699638E-03    9660.2000
  21.247115       0.39812859E-03   0.27686818E-03    9660.2000
  21.317264       0.32290036E-05   0.27693973E-03    9660.2000
  21.387183      -0.10375459E-03   0.27639797E-03    9660.2000
  21.456874      -0.36262262E-03   0.27650160E-03    9660.2000
  21.527556       0.51745596E-04   0.27597021E-03    9660.2000
  21.598007      -0.14183284E-03   0.27665562E-03    9660.2000
  21.667624       0.30798201E-04   0.27572391E-03    9660.2000
  21.737621       0.18682371E-03   0.27603817E-03    9660.2000
  21.807994       0.36665745E-03   0.27544679E-03    9660.2000
  21.878141      -0.63292693E-03   0.27536488E-03    9660.2000
  21.948063      -0.67336412E-03   0.27483380E-03    9660.2000
  22.018358      -0.42438368E-03   0.27527898E-03    9660.2000
  22.088429       0.22632618E-03   0.27479987E-03    9660.2000
  22.158279      -0.18804972E-03   0.27496937E-03    9660.2000
  22.227909       0.65901292E-03   0.27453636E-03    9660.2000
  22.297909      -0.32350413E-03   0.27468065E-03    9660.2000
  22.368861      -0.34057518E-03   0.27392153E-03    9660.2000
  22.439005      -0.13833465E-03   0.27435029E-03    9660.2000
  22.508930      -0.77649908E-04   0.27372297E-03    9660.2000
  22.578639       0.29389267E-03   0.27441766E-03    9660.2000
  22.648712       0.74671844E-03   0.27365671E-03    9660.2000
  22.718568      -0.23159331E-03   0.27390912E-03    9660.2000
  22.789360       0.17766594E-03   0.27313554E-03    9660.2000
  22.859359       0.27723393E-03   0.27364674E-03    9660.2000
  22.929145       0.60037176E-03   0.27285144E-03    9660.2000
  22.999288       0.48841423E-03   0.27353551E-03    9660.2000
