# Supplementary material for: High-accuracy transmission and fluorescence XAFS of zinc at 10 K, 50 K, 100 K and 150 K using the hybrid technique
Source: J Synchrotron Radiat. 2023 Jan 1;30(Pt 1):147–68. doi: 10.1107/S1600577522010293 (PMC9814049; doi:10.1107/S1600577522010293)
Supplement: Supplementary file 1 [file s-30-00147-sup1.zip › John2022JSRSuppInfo/Zn_chi_k_100K_fluorescence.dat]

#------------------------
#     k          chi        dchi             e0
 0.0886426    -3.80945235E-01     5.78000851E-04    9661.2998
 0.3690484    -3.52385163E-01     5.12094412E-04    9661.2998
 0.5168706    -2.39359736E-01     3.68996960E-04    9661.2998
 0.6309624    -1.43674150E-01     4.71173145E-04    9661.2998
 0.7291716    -6.24124855E-02     4.02562000E-04    9661.2998
 0.7327548    -5.79358265E-02     3.82674916E-04    9661.2998
 0.8156401     3.48251686E-03     3.95769166E-04    9661.2998
 0.8923156     4.94468287E-02     4.13832342E-04    9661.2998
 0.9629048     7.89019763E-02     4.40103904E-04    9661.2998
 1.0273874     9.71327722E-02     4.88613034E-04    9661.2998
 1.0904598     1.15466639E-01     4.74128552E-04    9661.2998
 1.1489390     1.43556267E-01     4.83632728E-04    9661.2998
 1.2056693     1.85047612E-01     5.65106864E-04    9661.2998
 1.2588077     2.33913407E-01     6.03371416E-04    9661.2998
 1.3107916     2.85666615E-01     6.84581930E-04    9661.2998
 1.3598284     3.33723962E-01     7.02223624E-04    9661.2998
 1.5807235     3.76277477E-01     2.91429041E-03    9661.2998
 1.6224254     3.73476505E-01     2.70712329E-03    9661.2998
 1.6622944     3.52397114E-01     2.79824738E-03    9661.2998
 1.7012293     3.11387002E-01     2.88432743E-03    9661.2998
 1.7385397     2.60297000E-01     2.66976305E-03    9661.2998
 1.7758037     2.04056606E-01     2.71877809E-03    9661.2998
 1.8115789     1.41340837E-01     2.87141441E-03    9661.2998
 1.8466611     8.37449878E-02     3.14974179E-03    9661.2998
 1.8817853     5.35605960E-02     2.68429029E-03    9661.2998
 1.9162657     2.67505124E-02     2.84377555E-03    9661.2998
 1.9501365     1.25200329E-02     2.58536357E-03    9661.2998
 1.9840893     2.27031484E-03     2.64032581E-03    9661.2998
 2.0168214    -3.25018191E-03     2.82120961E-03    9661.2998
 2.0490308    -5.70750376E-03     2.82178749E-03    9661.2998
 2.0801122    -1.62681696E-04     2.60836235E-03    9661.2998
 2.1119764     1.44327024E-03     2.80268118E-03    9661.2998
 2.1427557     6.42528990E-03     2.55058589E-03    9661.2998
 2.1737020     3.26968584E-04     2.79590697E-03    9661.2998
 2.2042136    -9.59462021E-03     2.69523612E-03    9661.2998
 2.2337224    -1.88356657E-02     2.54859077E-03    9661.2998
 2.2622676    -3.57625373E-02     2.79372511E-03    9661.2998
 2.2910290    -5.84584512E-02     2.79206759E-03    9661.2998
 2.3194337    -7.82664940E-02     2.76830513E-03    9661.2998
 2.3474946    -9.64501798E-02     2.55476357E-03    9661.2998
 2.3752241    -1.14535719E-01     2.64984998E-03    9661.2998
 2.4026334    -1.32825837E-01     2.98134587E-03    9661.2998
 2.4297338    -1.30921394E-01     2.53877509E-03    9661.2998
 2.4565351    -1.45620823E-01     2.90393620E-03    9661.2998
 2.4830470    -1.39548048E-01     2.72743450E-03    9661.2998
 2.5087571    -1.39992312E-01     2.50947732E-03    9661.2998
 2.5347228    -1.40986681E-01     2.71159201E-03    9661.2998
 2.5604255    -1.41269922E-01     2.67852866E-03    9661.2998
 2.5858727    -1.37556508E-01     2.49201851E-03    9661.2998
 2.6115732    -1.36826232E-01     2.56573153E-03    9661.2998
 2.6365266    -1.31832480E-01     2.70222896E-03    9661.2998
 2.6617384    -1.23350017E-01     2.47503701E-03    9661.2998
 2.6857383    -1.16442412E-01     2.69561866E-03    9661.2998
 2.7100089    -1.05315328E-01     2.67811213E-03    9661.2998
 2.7335851    -9.50969905E-02     2.69032200E-03    9661.2998
 2.7574346    -8.10036287E-02     2.53983191E-03    9661.2998
 2.7810798    -6.70594573E-02     2.69607292E-03    9661.2998
 2.8049924    -5.49068153E-02     2.69868947E-03    9661.2998
 2.8282399    -4.00721617E-02     2.69483309E-03    9661.2998
 2.8512979    -2.72943750E-02     2.68995366E-03    9661.2998
 2.8741708    -1.16565041E-02     2.68174382E-03    9661.2998
 2.8968630     1.66954007E-03     2.68809381E-03    9661.2998
 2.9193790     1.89268682E-02     2.68564024E-03    9661.2998
 2.9417226     3.23168300E-02     2.67571211E-03    9661.2998
 2.9638979     4.64431494E-02     2.49182363E-03    9661.2998
 2.9859085     5.61547466E-02     2.69868411E-03    9661.2998
 3.0077579     5.97251840E-02     2.90745520E-03    9661.2998
 3.0294497     7.57446215E-02     2.45093112E-03    9661.2998
 3.0505581     7.97713101E-02     2.53287819E-03    9661.2998
 3.0719478     8.38816315E-02     2.66996305E-03    9661.2998
 3.0927663     8.73013437E-02     2.44046678E-03    9661.2998
 3.1138661     8.63609463E-02     2.67712958E-03    9661.2998
 3.1348238     8.51884559E-02     2.66826036E-03    9661.2998
 3.1556423     8.04655403E-02     2.67834892E-03    9661.2998
 3.1767366     7.69611597E-02     2.66873138E-03    9661.2998
 3.1976919     7.00951070E-02     2.66893418E-03    9661.2998
 3.2181039     6.23711869E-02     2.62434944E-03    9661.2998
 3.2529125     4.82886434E-02     2.44076736E-03    9661.2998
 3.2881496     2.29909420E-02     2.76572304E-03    9661.2998
 3.3238008     1.25161279E-02     2.59222509E-03    9661.2998
 3.3598535    -1.11818388E-02     2.63563613E-03    9661.2998
 3.3951378    -2.74493955E-02     2.61380500E-03    9661.2998
 3.4308226    -3.94716337E-02     2.59817019E-03    9661.2998
 3.4668956    -4.34093401E-02     2.36698333E-03    9661.2998
 3.5033445    -4.49182317E-02     2.42972095E-03    9661.2998
 3.5379381    -4.59095053E-02     2.50630197E-03    9661.2998
 3.5732963    -4.22914810E-02     2.60134041E-03    9661.2998
 3.6090338    -3.58317234E-02     2.60029640E-03    9661.2998
 3.6447802    -2.76906900E-02     2.57782429E-03    9661.2998
 3.6801794    -1.45453494E-02     2.58326274E-03    9661.2998
 3.7159462    -8.72155942E-04     2.59895297E-03    9661.2998
 3.7510228     1.14520527E-02     2.45137699E-03    9661.2998
 3.7868123     1.56981740E-02     2.54718447E-03    9661.2998
 3.8229518     1.96195357E-02     2.36492371E-03    9661.2998
 3.8580739     1.58206504E-02     2.56891875E-03    9661.2998
 3.8938882     5.27194841E-03     2.75808410E-03    9661.2998
 3.9300427     5.91031741E-03     2.55553541E-03    9661.2998
 3.9655375    -6.10129209E-03     2.80011143E-03    9661.2998
 4.0010448    -1.84997695E-03     2.55538942E-03    9661.2998
 4.0362391    -3.40149156E-03     2.32202560E-03    9661.2998
 4.0717731    -5.23350388E-03     2.35489476E-03    9661.2998
 4.1073184    -7.38659780E-03     2.42287805E-03    9661.2998
 4.1422424    -9.20544192E-03     2.53419485E-03    9661.2998
 4.1778150    -1.22791864E-02     2.77700741E-03    9661.2998
 4.2130871    -9.07459995E-04     2.39525945E-03    9661.2998
 4.2483749     1.95370056E-03     2.46522971E-03    9661.2998
 4.2836776     5.70141571E-03     2.52343132E-03    9661.2998
 4.3196015     7.88972434E-03     2.62908777E-03    9661.2998
 4.3552289     2.30044946E-02     2.52473122E-03    9661.2998
 4.3902688     3.50472964E-02     2.52874312E-03    9661.2998
 4.4259191     3.95713374E-02     2.38664309E-03    9661.2998
 4.4960809     3.64936106E-02     2.51852931E-03    9661.2998
 4.5314765     4.19437289E-02     2.51126150E-03    9661.2998
 4.5671716     3.92430499E-02     2.51432438E-03    9661.2998
 4.6023054     3.34158987E-02     2.50424631E-03    9661.2998
 4.6371732     2.30304766E-02     2.50974251E-03    9661.2998
 4.6729016     8.66825692E-03     2.50055734E-03    9661.2998
 4.7083588    -4.90358751E-03     2.50129029E-03    9661.2998
 4.7441034    -2.12502014E-02     2.48374417E-03    9661.2998
 4.7795801    -4.04160507E-02     2.47444166E-03    9661.2998
 4.8156118    -4.69539836E-02     2.48534069E-03    9661.2998
 4.8505659    -5.10546900E-02     2.49427208E-03    9661.2998
 4.8855381    -5.12961671E-02     2.47058505E-03    9661.2998
 4.9210601    -4.37408462E-02     2.33918405E-03    9661.2998
 4.9560633    -4.33947891E-02     2.42371671E-03    9661.2998
 4.9913454    -3.70944515E-02     2.25240877E-03    9661.2998
 5.0271621    -4.39423211E-02     2.46653403E-03    9661.2998
 5.0622077    -4.77625355E-02     2.47578067E-03    9661.2998
 5.0975261    -5.43219931E-02     2.46401643E-03    9661.2998
 5.1333666    -5.97345568E-02     2.28116754E-03    9661.2998
 5.1684523    -6.34937659E-02     2.35979701E-03    9661.2998
 5.2033014    -6.19175434E-02     2.45773466E-03    9661.2998
 5.2389183    -4.53591086E-02     2.45093065E-03    9661.2998
 5.2740469    -2.56035849E-02     2.45955819E-03    9661.2998
 5.3089428    -3.61820706E-03     2.42504105E-03    9661.2998
 5.3441010     7.79193081E-03     2.50564050E-03    9661.2998
 5.3795161     2.36030407E-02     2.45668041E-03    9661.2998
 5.4151831     3.16558965E-02     2.45946064E-03    9661.2998
 5.4506173     3.17255296E-02     2.70893425E-03    9661.2998
 5.4860611     4.19079661E-02     2.46334425E-03    9661.2998
 5.5215144     4.76912111E-02     2.39868369E-03    9661.2998
 5.5567417     5.06320745E-02     2.45390739E-03    9661.2998
 5.5917468     5.99628501E-02     2.29340023E-03    9661.2998
 5.6274652     5.51403500E-02     2.68904632E-03    9661.2998
 5.6624961     6.26291856E-02     2.45232251E-03    9661.2998
 5.6975412     5.93593456E-02     2.46035634E-03    9661.2998
 5.7330570     5.25719263E-02     2.44872621E-03    9661.2998
 5.7683549     3.98951732E-02     2.45560869E-03    9661.2998
 5.8041143     2.38990411E-02     2.45934282E-03    9661.2998
 5.8396554     1.24581708E-02     2.45395931E-03    9661.2998
 5.8743124     2.88414489E-03     2.40356103E-03    9661.2998
 5.9096527    -1.67108097E-04     2.21316726E-03    9661.2998
 5.9445624    -2.36412976E-03     2.29006796E-03    9661.2998
 5.9799256    -6.21686643E-03     2.44458765E-03    9661.2998
 6.0155158    -6.18967600E-03     2.43425788E-03    9661.2998
 6.0506806    -7.84167461E-03     2.44124583E-03    9661.2998
 6.0860729    -9.57874022E-03     2.34146672E-03    9661.2998
 6.1216879    -1.21356770E-02     2.42482382E-03    9661.2998
 6.1564589    -1.01365987E-02     2.26064352E-03    9661.2998
 6.1918807    -1.26282228E-02     2.44291313E-03    9661.2998
 6.2268910    -9.69283190E-03     2.41399673E-03    9661.2998
 6.2621236    -7.17200246E-03     2.40935781E-03    9661.2998
 6.2971587    -7.08289165E-03     2.31888751E-03    9661.2998
 6.3322072    -1.26950610E-02     2.38111708E-03    9661.2998
 6.3678856    -1.91181246E-02     2.22559972E-03    9661.2998
 6.4031606    -2.79295202E-02     2.29509524E-03    9661.2998
 6.4382420    -3.34958769E-02     2.36155977E-03    9661.2998
 6.4731336    -3.15650590E-02     2.20463960E-03    9661.2998
 6.5082402    -2.43907794E-02     2.24862085E-03    9661.2998
 6.5433588    -1.01516051E-02     2.42158840E-03    9661.2998
 6.5782900     6.42519211E-03     2.43988167E-03    9661.2998
 6.6138291     1.96878854E-02     2.41950992E-03    9661.2998
 6.6489806     2.79542524E-02     2.33717822E-03    9661.2998
 6.6843395     3.05875428E-02     2.41069985E-03    9661.2998
 6.7193174     2.78938003E-02     2.23715859E-03    9661.2998
 6.7545018     2.29337513E-02     2.42148433E-03    9661.2998
 6.7896967     9.69285518E-03     2.58717150E-03    9661.2998
 6.8247104     7.94743281E-03     2.21989607E-03    9661.2998
 6.8603091     7.50037376E-04     2.27827858E-03    9661.2998
 6.8953438    -4.01109504E-03     2.34622159E-03    9661.2998
 6.9309573    -1.09011016E-03     2.19802652E-03    9661.2998
 6.9660130    -1.68102246E-03     2.26022466E-03    9661.2998
 7.0014539    -5.18674310E-03     2.42558541E-03    9661.2998
 7.0361581    -1.09258462E-02     2.41438835E-03    9661.2998
 7.0714331    -1.57773662E-02     2.41043884E-03    9661.2998
 7.1063485    -1.37277702E-02     2.32489314E-03    9661.2998
 7.1418266    -1.30966529E-02     2.39444012E-03    9661.2998
 7.1769471     3.98380589E-03     2.22186139E-03    9661.2998
 7.2122593     2.03122571E-02     2.42215698E-03    9661.2998
 7.2473998     3.41210030E-02     2.41689896E-03    9661.2998
 7.2823706     4.40869741E-02     2.42607971E-03    9661.2998
 7.3175325     5.03118448E-02     2.27953400E-03    9661.2998
 7.3523479     4.80107665E-02     2.41851527E-03    9661.2998
 7.3878856     4.82834466E-02     2.21531419E-03    9661.2998
 7.4229002     4.08778489E-02     2.42609670E-03    9661.2998
 7.4584527     3.55739780E-02     2.35428149E-03    9661.2998
 7.4933128     2.53148880E-02     2.42864783E-03    9661.2998
 7.5285330     1.28813414E-02     2.25482765E-03    9661.2998
 7.5635891    -3.39932111E-03     2.32020766E-03    9661.2998
 7.5986557    -1.71313509E-02     2.40095356E-03    9661.2998
 7.6340761    -3.06733064E-02     2.42311927E-03    9661.2998
 7.6695037    -3.90704013E-02     2.41369824E-03    9661.2998
 7.7045984    -4.89506274E-02     2.60661007E-03    9661.2998
 7.7395339    -4.28529158E-02     2.41242372E-03    9661.2998
 7.7746491    -4.17812616E-02     2.40122504E-03    9661.2998
 7.8099422    -3.97091396E-02     2.39964761E-03    9661.2998
 7.8449092    -3.37780081E-02     2.37920182E-03    9661.2998
 7.8800535    -3.04493103E-02     2.46647256E-03    9661.2998
 7.9155383    -1.50454091E-02     2.40175519E-03    9661.2998
 7.9508648     4.17288014E-04     2.40172190E-03    9661.2998
 8.0207243     1.76084004E-02     2.31868564E-03    9661.2998
 8.0560770     1.76632591E-02     2.39028409E-03    9661.2998
 8.0912752     1.92622691E-02     2.42149690E-03    9661.2998
 8.1268044     1.61624011E-02     2.40452401E-03    9661.2998
 8.1625004     1.21305287E-02     2.42375396E-03    9661.2998
 8.1975613     5.17738331E-03     2.20730365E-03    9661.2998
 8.2327909    -3.19453957E-03     2.27509835E-03    9661.2998
 8.2681866    -1.45355240E-02     2.39692954E-03    9661.2998
 8.3739471    -2.26186216E-02     2.39689345E-03    9661.2998
 8.4090614    -2.07946170E-02     2.54715350E-03    9661.2998
 8.4443388    -1.14270756E-02     2.40434054E-03    9661.2998
 8.4791613    -8.83948524E-03     2.23518023E-03    9661.2998
 8.5144558    -7.93205760E-03     2.31973175E-03    9661.2998
 8.5494518    -8.47861730E-03     2.40173517E-03    9661.2998
 8.5849161    -3.81426769E-03     2.22160947E-03    9661.2998
 8.6203852     2.34281551E-03     2.40931287E-03    9661.2998
 8.6554070     7.72992335E-03     2.40232470E-03    9661.2998
 8.6902876     1.46301696E-02     2.41724728E-03    9661.2998
 8.7254791     2.32301410E-02     2.28662416E-03    9661.2998
 8.7605295     2.85513438E-02     2.36823573E-03    9661.2998
 8.7958860     3.44308987E-02     2.21231254E-03    9661.2998
 8.8315468     3.25416327E-02     2.41867919E-03    9661.2998
 8.8664732     1.96432155E-02     2.62322323E-03    9661.2998
 8.9015560     1.25807757E-02     2.42630136E-03    9661.2998
 8.9721870    -1.30338268E-02     2.33329693E-03    9661.2998
 9.0074406    -1.90551598E-02     2.40567978E-03    9661.2998
 9.0424109    -2.17173267E-02     2.23400444E-03    9661.2998
 9.0776806    -2.10750625E-02     2.31376919E-03    9661.2998
 9.1129560    -2.15397179E-02     2.40756664E-03    9661.2998
 9.1482401    -2.10091975E-02     2.41999677E-03    9661.2998
 9.1832447    -1.76615790E-02     2.41877534E-03    9661.2998
 9.2184010    -1.27744600E-02     2.37566046E-03    9661.2998
 9.2534237    -5.83863771E-03     2.22374685E-03    9661.2998
 9.2884560    -6.96466258E-03     2.27987929E-03    9661.2998
 9.3237772    -9.20224283E-03     2.35672737E-03    9661.2998
 9.3588257    -1.20129678E-02     2.43418571E-03    9661.2998
 9.3943005    -1.52057428E-02     2.27422430E-03    9661.2998
 9.4297810    -1.74721703E-02     2.33905460E-03    9661.2998
 9.4644365    -1.99582241E-02     2.40645674E-03    9661.2998
 9.5003443    -2.67664604E-02     2.59376061E-03    9661.2998
 9.5347433    -2.15286352E-02     2.42203870E-03    9661.2998
 9.5703878    -1.66500807E-02     2.42760498E-03    9661.2998
 9.6058998    -1.21221654E-02     2.41837418E-03    9661.2998
 9.6399221    -8.21149908E-03     2.42968090E-03    9661.2998
 9.6751785    -4.27357620E-03     2.41162116E-03    9661.2998
 9.7453089     3.88105423E-03     2.42744829E-03    9661.2998
 9.8162727     1.56762861E-02     2.45135068E-03    9661.2998
 9.8522272     1.96656939E-02     2.44935811E-03    9661.2998
 9.8867264     2.27363408E-02     2.38888455E-03    9661.2998
 9.9224262     3.13706920E-02     2.22380366E-03    9661.2998
 9.9566822     2.86418349E-02     2.62013287E-03    9661.2998
 9.9921322     4.09527756E-02     2.39464501E-03    9661.2998
10.0274563     4.22659367E-02     2.23594322E-03    9661.2998
10.0626564     3.03248335E-02     2.43675523E-03    9661.2998
10.0964375     2.15789657E-02     2.44333153E-03    9661.2998
10.1326904     1.13489218E-02     2.44024000E-03    9661.2998
10.1675262     4.46146959E-03     2.44203443E-03    9661.2998
10.2035255    -3.06030223E-03     2.36255978E-03    9661.2998
10.2381210    -9.25607421E-03     2.43583811E-03    9661.2998
10.2738743    -1.20286858E-02     2.43286905E-03    9661.2998
10.3095026    -1.24405930E-02     2.37020059E-03    9661.2998
10.3437443    -1.21381674E-02     2.44210847E-03    9661.2998
10.3791332    -5.65440254E-03     2.26138439E-03    9661.2998
10.4144020    -2.37554824E-03     2.35584797E-03    9661.2998
10.4495516    -7.08915200E-03     2.63058976E-03    9661.2998
10.4845839     2.27083219E-03     2.26446521E-03    9661.2998
10.5194988    -3.27942107E-04     2.33938056E-03    9661.2998
10.5542994    -4.75074351E-03     2.43257498E-03    9661.2998
10.5902224    -7.66651845E-03     2.25378107E-03    9661.2998
10.6247902    -8.97806510E-03     2.34696106E-03    9661.2998
10.7302675    -2.01680022E-03     2.33830954E-03    9661.2998
10.7656031    -4.59166477E-03     2.44647614E-03    9661.2998
10.8008223    -7.37448130E-03     2.44773598E-03    9661.2998
10.8359270    -1.03139402E-02     2.44506774E-03    9661.2998
10.8709192    -8.53791554E-03     2.42893072E-03    9661.2998
10.9057980    -3.86265106E-03     2.25449726E-03    9661.2998
10.9764175     2.57631127E-05     2.40402250E-03    9661.2998
11.0109634     3.80924460E-03     2.46905070E-03    9661.2998
11.0465860     9.50723235E-03     2.30706763E-03    9661.2998
11.0809116     1.35141760E-02     2.38508871E-03    9661.2998
11.1163111     2.04094555E-02     2.24524620E-03    9661.2998
11.1515970     1.72881428E-02     2.46402831E-03    9661.2998
11.1867723     1.86527632E-02     2.46228371E-03    9661.2998
11.2218370     1.86178051E-02     2.46071722E-03    9661.2998
11.2567921     2.00623386E-02     2.28003459E-03    9661.2998
11.2916393     1.91640798E-02     2.38000089E-03    9661.2998
11.3263788     1.68118495E-02     2.46316381E-03    9661.2998
11.3621664     1.28619112E-02     2.28124624E-03    9661.2998
11.3966913     6.79022633E-03     2.45091389E-03    9661.2998
11.4322567     2.58815079E-03     2.46388838E-03    9661.2998
11.4677134    -1.33563613E-03     2.27855751E-03    9661.2998
11.5019217    -3.07366392E-03     2.36951839E-03    9661.2998
11.5371637    -2.23521679E-03     2.44397251E-03    9661.2998
11.5722980     3.31108202E-03     2.24863924E-03    9661.2998
11.6073256     2.70567811E-03     2.47498485E-03    9661.2998
11.6422491     3.44868656E-03     2.47665239E-03    9661.2998
11.6770678     7.33016466E-04     2.46646698E-03    9661.2998
11.7117834     4.62536671E-04     2.34170584E-03    9661.2998
11.7475100    -9.36602009E-04     2.48626620E-03    9661.2998
11.8860397    -1.43439760E-02     2.25299201E-03    9661.2998
11.9223433    -1.64406113E-02     2.46246299E-03    9661.2998
11.9574423    -1.46595547E-02     2.48145289E-03    9661.2998
11.9924374    -1.30446302E-02     2.46584462E-03    9661.2998
12.0273304    -1.48707749E-02     2.47558346E-03    9661.2998
12.0621233    -1.82585903E-02     2.56509078E-03    9661.2998
12.0978975    -6.82188151E-03     2.29645637E-03    9661.2998
12.1669798    -1.75732672E-02     2.48893653E-03    9661.2998
12.2024479    -9.69377812E-03     2.49632471E-03    9661.2998
12.2378120    -2.98145576E-03     2.27971841E-03    9661.2998
12.2730751    -6.49500231E-04     2.34068162E-03    9661.2998
12.3082371     3.81549634E-03     2.48605572E-03    9661.2998
12.3432989     6.38190843E-03     2.49323063E-03    9661.2998
12.3782606     9.15251765E-03     2.33307155E-03    9661.2998
12.4131250     9.95986257E-03     2.40984350E-03    9661.2998
12.4478922     1.54593997E-02     2.26945430E-03    9661.2998
12.4825611     1.60573404E-02     2.32558395E-03    9661.2998
12.5181808     1.50357103E-02     2.40937551E-03    9661.2998
12.5526562     1.33721270E-02     2.26854975E-03    9661.2998
12.5880766     1.21485852E-02     2.33560288E-03    9661.2998
12.6233988     8.02932028E-03     2.40919879E-03    9661.2998
12.6575880    -4.97366674E-03     2.67205620E-03    9661.2998
12.6927166     3.39474343E-03     2.32279045E-03    9661.2998
12.7277479    -1.45695114E-03     2.48960382E-03    9661.2998
12.7637091    -3.62142269E-03     2.47380883E-03    9661.2998
12.7985468    -1.02733970E-02     2.65116035E-03    9661.2998
12.8332891    -2.40712101E-03     2.40182946E-03    9661.2998
12.8689556    -3.87570728E-03     2.47021229E-03    9661.2998
12.9035091    -2.68711080E-03     2.47912761E-03    9661.2998
12.9389820    -4.22629807E-03     2.48606876E-03    9661.2998
12.9743576    -7.34063704E-03     2.45570857E-03    9661.2998
13.0086308    -7.08977785E-03     2.28516408E-03    9661.2998
13.0438185    -5.24488650E-03     2.35056877E-03    9661.2998
13.0789099    -8.27494264E-03     2.48152693E-03    9661.2998
13.1139088    -5.72640589E-03     2.48395605E-03    9661.2998
13.1488142    -4.92450455E-03     2.48782197E-03    9661.2998
13.1846199    -4.34974488E-03     2.41030590E-03    9661.2998
13.2193394    -5.97865088E-03     2.48013926E-03    9661.2998
13.2549553    -5.91353234E-03     2.49059987E-03    9661.2998
13.2904749    -5.31749427E-03     2.47846590E-03    9661.2998
13.3249178    -2.40431051E-03     2.26356857E-03    9661.2998
13.3602524    -4.48455801E-03     2.50428426E-03    9661.2998
13.3954926    -1.56275206E-03     2.39554909E-03    9661.2998
13.4296656    -3.78467469E-03     2.48976471E-03    9661.2998
13.4647264    -3.08985543E-03     2.48929230E-03    9661.2998
13.5006638     1.23218785E-03     2.39282823E-03    9661.2998
13.5355396     3.10232956E-03     2.48713861E-03    9661.2998
13.5712910     6.29136153E-03     2.30858545E-03    9661.2998
13.6059847     4.08584066E-03     2.48926645E-03    9661.2998
13.6405907     7.53282476E-03     2.47068005E-03    9661.2998
13.6760674     9.86490026E-03     2.47382349E-03    9661.2998
13.7114515     1.06285391E-02     2.48782360E-03    9661.2998
13.7467451     1.33531857E-02     2.49035889E-03    9661.2998
13.7819481     1.06330104E-02     2.47779978E-03    9661.2998
13.8170624     1.16621675E-02     2.36693444E-03    9661.2998
13.8520861     6.07028650E-03     2.48529552E-03    9661.2998
13.8870220     5.14527690E-03     2.27472465E-03    9661.2998
13.9218702     5.45982085E-03     2.37992709E-03    9661.2998
13.9566307     1.64348108E-03     2.47301091E-03    9661.2998
13.9922419     1.79202517E-03     2.48360750E-03    9661.2998
14.0268288     1.93884620E-03     2.47309543E-03    9661.2998
14.0622616     2.66392180E-03     2.48357118E-03    9661.2998
14.0976057     2.93736812E-03     2.28307140E-03    9661.2998
14.1328621     1.73019886E-03     2.47303233E-03    9661.2998
14.1680298    -3.35756951E-04     2.43639736E-03    9661.2998
14.2031107    -6.88448839E-04     2.46499060E-03    9661.2998
14.2381048     1.08489345E-04     2.31243228E-03    9661.2998
14.2730141    -3.56707699E-03     2.47748755E-03    9661.2998
14.3078365    -2.70650652E-03     2.24879337E-03    9661.2998
14.3425760    -3.79037391E-03     2.33469298E-03    9661.2998
14.3781424    -4.34009312E-03     2.45984737E-03    9661.2998
14.4136200    -3.24963382E-03     2.25202576E-03    9661.2998
14.4481049    -5.41496044E-03     2.31033005E-03    9661.2998
14.4834108    -7.38906115E-03     2.47072801E-03    9661.2998
14.5186319    -4.30195872E-03     2.24521942E-03    9661.2998
14.5537682    -8.12747236E-03     2.45306850E-03    9661.2998
14.5888186    -5.13333315E-03     2.36633630E-03    9661.2998
14.6237860    -6.81041880E-03     2.45758099E-03    9661.2998
14.6586695    -6.96010375E-03     2.46064877E-03    9661.2998
14.6934700    -3.95053579E-03     2.46475218E-03    9661.2998
14.7290783    -2.88564852E-03     2.44916161E-03    9661.2998
14.7637119    -4.89536067E-03     2.46019731E-03    9661.2998
14.7991514    -1.12826505E-03     2.35270080E-03    9661.2998
14.8336220     1.10664428E-03     2.45873211E-03    9661.2998
14.8688936     3.13210185E-03     2.25242041E-03    9661.2998
14.9040833     5.89306466E-03     2.34986027E-03    9661.2998
14.9391880     3.39546916E-03     2.45376839E-03    9661.2998
14.9742117     3.55862617E-03     2.45135324E-03    9661.2998
15.0091534    -2.67890189E-03     2.49243900E-03    9661.2998
15.0440140     4.36940725E-04     2.41678534E-03    9661.2998
15.0796623    -8.81976099E-04     2.44728103E-03    9661.2998
15.1143599    -1.37725772E-04     2.45690020E-03    9661.2998
15.1489782    -1.19715848E-03     2.44648289E-03    9661.2998
15.1843796     1.39216927E-03     2.24074884E-03    9661.2998
15.2196999    -3.08346306E-03     2.44006445E-03    9661.2998
15.2549381    -2.08861683E-03     2.39294209E-03    9661.2998
15.2900944    -1.44655362E-03     2.44910410E-03    9661.2998
15.3243160     5.95434045E-04     2.30555772E-03    9661.2998
15.3593130    -6.45778468E-03     2.58611632E-03    9661.2998
15.3950825    -1.69836171E-03     2.43103970E-03    9661.2998
15.4299192     2.26638210E-03     2.31030514E-03    9661.2998
15.4655247    -5.26361680E-03     2.59618904E-03    9661.2998
15.5002041     1.77437789E-03     2.23125285E-03    9661.2998
15.5348063    -1.65525987E-03     2.44888500E-03    9661.2998
15.5701714     1.52846752E-03     2.43084785E-03    9661.2998
15.6054573     9.39971942E-04     2.43127928E-03    9661.2998
15.6398258     2.40206881E-03     2.43483228E-03    9661.2998
15.7108383     2.04581674E-03     2.43504881E-03    9661.2998
15.7458086     2.50300602E-03     2.43805349E-03    9661.2998
15.7807007     1.80321594E-03     2.42486759E-03    9661.2998
15.8155174     1.21664244E-03     2.44108494E-03    9661.2998
15.8510828     4.41144453E-03     2.42772559E-03    9661.2998
15.8857450     4.05675825E-03     2.32436089E-03    9661.2998
15.9211531     6.95587660E-04     2.22750171E-03    9661.2998
15.9909172    -1.40076950E-02     2.28197547E-03    9661.2998
16.0260925    -7.04987301E-03     2.35763215E-03    9661.2998
16.0611916     7.29987165E-04     2.20884383E-03    9661.2998
16.0962143    -2.69463490E-04     2.25146161E-03    9661.2998
16.1311626     2.37695058E-03     2.33072881E-03    9661.2998
16.1660328     5.64772589E-03     2.20435322E-03    9661.2998
16.2016373     5.01603726E-03     2.23548734E-03    9661.2998
16.2363586     3.66745912E-03     2.35491781E-03    9661.2998
16.2718086     4.71326662E-03     2.19981372E-03    9661.2998
16.3063793     1.33562984E-03     2.38822331E-03    9661.2998
16.3416767     3.36884102E-03     2.31617200E-03    9661.2998
16.3768997     2.94711557E-03     2.40295497E-03    9661.2998
16.4120464     2.60995794E-03     2.40624510E-03    9661.2998
16.4471188     2.97231227E-03     2.32525170E-03    9661.2998
16.4821167     1.21278421E-03     2.39841570E-03    9661.2998
16.5170383    -1.64422777E-03     2.37655803E-03    9661.2998
16.5526791    -3.34928208E-03     2.54751905E-03    9661.2998
16.5874557    -8.13192863E-04     2.39106314E-03    9661.2998
16.6229439    -3.22477892E-04     2.21374049E-03    9661.2998
16.6583576    -1.28288800E-03     2.31385231E-03    9661.2998
16.6929131    -2.20590783E-03     2.39793677E-03    9661.2998
16.7281799    -1.70949788E-03     2.40112515E-03    9661.2998
16.7633705    -7.27883587E-03     2.43797712E-03    9661.2998
16.7977085    -1.30451086E-03     2.38539791E-03    9661.2998
16.8335323     1.31255292E-04     2.21093534E-03    9661.2998
16.8685055    -5.71978453E-04     2.28055241E-03    9661.2998
16.9034042    -3.29283299E-03     2.38142046E-03    9661.2998
16.9382324     4.26043058E-03     2.22406420E-03    9661.2998
16.9737606    -2.71262648E-03     2.39643385E-03    9661.2998
17.0092144    -3.81915621E-03     2.39159935E-03    9661.2998
17.0438251    -5.60228666E-03     2.35556089E-03    9661.2998
17.0791321    -2.39713071E-03     2.39562686E-03    9661.2998
17.1143684    -1.55620067E-03     2.35629897E-03    9661.2998
17.1495304    -3.35226723E-05     2.19540717E-03    9661.2998
17.1846218     4.97295041E-05     2.27344176E-03    9661.2998
17.2196426    -3.41285369E-03     2.39486923E-03    9661.2998
17.2545891    -2.51815864E-03     2.38676090E-03    9661.2998
17.2894688     1.10786653E-03     2.39911489E-03    9661.2998
17.3250313    -2.27083132E-04     2.32838653E-03    9661.2998
17.3605213     3.03939497E-03     2.19236338E-03    9661.2998
17.3951874     5.13639185E-04     2.37261946E-03    9661.2998
17.4305344     6.13414915E-04     2.34394264E-03    9661.2998
17.4650612    -1.27841730E-03     2.37993547E-03    9661.2998
17.5002689    -2.99615064E-03     2.39704875E-03    9661.2998
17.5354042     3.02111078E-03     2.31055799E-03    9661.2998
17.5704689     3.79082770E-03     2.17508897E-03    9661.2998
17.6054649     1.54222152E-03     2.37819809E-03    9661.2998
17.6759892     7.20551144E-03     2.18380755E-03    9661.2998
17.7115154     2.37346790E-03     2.23064329E-03    9661.2998
17.7462349     1.40426354E-03     2.31001247E-03    9661.2998
17.7816200     1.34061382E-04     2.37701391E-03    9661.2998
17.8169365     5.35359606E-04     2.37333588E-03    9661.2998
17.8514481     9.52611095E-04     2.28741951E-03    9661.2998
17.8866272     1.73694256E-03     2.38471478E-03    9661.2998
17.9217358     1.70181273E-03     2.37233890E-03    9661.2998
17.9567776     3.80548812E-03     2.29529338E-03    9661.2998
17.9917488     2.01471336E-03     2.38319160E-03    9661.2998
18.0273800     1.19796430E-03     2.37548491E-03    9661.2998
18.0622158     1.58598676E-04     2.37871055E-03    9661.2998
18.0977077     1.83592376E-04     2.37846654E-03    9661.2998
18.1324081     4.48795909E-04     2.37646000E-03    9661.2998
18.1677628    -5.07078134E-04     2.37913406E-03    9661.2998
18.2030487     3.47094669E-04     2.38065841E-03    9661.2998
18.2375488     2.85771699E-03     2.19653593E-03    9661.2998
18.3077850    -2.72642676E-04     2.33371346E-03    9661.2998
18.3428020    -6.83788458E-05     2.37570284E-03    9661.2998
18.3784657    -3.12252407E-04     2.38243374E-03    9661.2998
18.4140587    -8.47214251E-04     2.38331850E-03    9661.2998
18.4488735     2.04812642E-03     2.17627850E-03    9661.2998
18.4836235     4.94269887E-04     2.23803939E-03    9661.2998
18.5190144    -3.11421813E-03     2.44479300E-03    9661.2998
18.5536327     3.06239910E-03     2.17427546E-03    9661.2998
18.5888920     8.81067361E-04     2.22725840E-03    9661.2998
18.6240826     8.08083336E-04     2.38670059E-03    9661.2998
18.6592083     2.38773864E-04     2.14591157E-03    9661.2998
18.6942673    -2.66339513E-03     2.37777317E-03    9661.2998
18.7292614    -3.98060569E-04     2.30136490E-03    9661.2998
18.7641907     2.44347495E-03     2.17398419E-03    9661.2998
18.7990532    -1.70497794E-03     2.37739645E-03    9661.2998
18.8345470     4.59488001E-05     2.36004218E-03    9661.2998
18.8699741    -1.91085774E-03     2.36818986E-03    9661.2998
18.9053364    -3.58927500E-04     2.38024886E-03    9661.2998
18.9406319     1.91251820E-04     2.38084863E-03    9661.2998
18.9751701    -4.47956045E-05     2.38205749E-03    9661.2998
19.0103359     9.42653161E-04     2.37488700E-03    9661.2998
19.0454369    -5.38277254E-03     2.49739061E-03    9661.2998
19.0804729     5.29031968E-04     2.36861478E-03    9661.2998
19.1154442     5.28751593E-03     2.19713640E-03    9661.2998
19.1510353     1.13935943E-03     2.25790846E-03    9661.2998
19.1858788    -4.46512317E-03     2.51636654E-03    9661.2998
19.2206593     2.33455934E-03     2.18491000E-03    9661.2998
19.2560558    -5.12764463E-03     2.50605983E-03    9661.2998
19.2907085    -5.86816168E-04     2.33845063E-03    9661.2998
19.3259773     3.56677134E-04     2.18710909E-03    9661.2998
19.3611832    -1.30676734E-03     2.38065887E-03    9661.2998
19.3963223    -5.26318932E-03     2.51070294E-03    9661.2998
19.4314003     1.03549415E-03     2.19338643E-03    9661.2998
19.4664154    -6.11446006E-03     2.52503296E-03    9661.2998
19.5013657     1.44085591E-03     2.34769145E-03    9661.2998
19.5362549    -6.29148912E-04     2.38171360E-03    9661.2998
19.5717506     4.64407174E-04     2.25603115E-03    9661.2998
19.6065121     5.62669811E-06     2.38435529E-03    9661.2998
19.6418819     2.61270511E-03     2.18919874E-03    9661.2998
19.6765213     2.91561801E-03     2.26657139E-03    9661.2998
19.7117634     6.59795944E-03     2.41024420E-03    9661.2998
19.7820625    -6.04176708E-03     2.23119766E-03    9661.2998
19.8171177    -8.52587284E-04     2.38912832E-03    9661.2998
19.8521099    -2.95025052E-06     2.38457182E-03    9661.2998
19.8870411     5.78657491E-03     2.23515392E-03    9661.2998
19.9219131     2.27100449E-03     2.39578960E-03    9661.2998
19.9567223     5.10678999E-03     2.38936534E-03    9661.2998
19.9914703     3.76867480E-03     2.40664813E-03    9661.2998
