# Supplementary material for: High-accuracy transmission and fluorescence XAFS of zinc at 10 K, 50 K, 100 K and 150 K using the hybrid technique
Source: J Synchrotron Radiat. 2023 Jan 1;30(Pt 1):147–68. doi: 10.1107/S1600577522010293 (PMC9814049; doi:10.1107/S1600577522010293)
Supplement: Supplementary file 1 [file s-30-00147-sup1.zip › John2022JSRSuppInfo/Zn-murho-50K-transmission.cif]

# In this file we provide the experimental data presented in:
# Title: High accuracy transmission and fluorescence XAFS of Zinc at 10 K, 50 K, 100 K and 150 K using the Hybrid technique.
# Authors: Marcus W John, Daniel Sier, Ruwini S K Ekanayake, Martin J Schalken, Chanh Q Tran, Bernt Johannesen, Martin D de Jonge, Peter Kappen, Chantler C T
# Journal: Journal of synchrotron radiation
# Publisher: International Union of Crystallography
# Year: 2022
# This data represents the values of the mass attenuation coefficient post systematic correction.
# This data was taken at the Australian Synchrotron on the XAS beamline
# This allows for verification of our results with complementary structural modelling techniques.
# Sample: Zinc
# Chemical formula: Zn
# Temperature: 50 K 
loop_
    _xafs_absorber.atom  
    _xafs_absorber.edge  
    _xafs_source.identification  
    _xafs_source.location   
    Zn    K     XAS    Melbourne, Australia
     
loop_
    _xafs_detectors.label
    _xafs_detectors.position
    _xafs_detectors.type
    monitor      i0    ionisation
    transmission i1    ionisation
 
loop_
    _xafs_ionisation_detector.gas_pressure_units
    _xafs_ionisation_detector.length_units
    atm          cm
 
loop_
    _xafs_ionisation_detector.label
    _xafs_ionisation_detector.gas_type
    _xafs_ionisation_detector.gas_pressure
    _xafs_ionisation_detector.length
    _xafs_ionisation_detector.amplifier_type
    _xafs_ionisation_detector.amplifier_gain
    monitor         Nitrogen    1      30.0    Keithley    8-9
    transmission    Nitrogen    1      30.0    Keithley    8-9
 
loop_
    _xafs_reduced.energy_units
    _xafs_reduced.sigma_energy_units
    _xafs_reduced.mu_rho_units
    _xafs_reduced.sigma_mu_rho_tot_units
    _xafs_reduced.sigma_mu_rho_rel_units
    _xafs_reduced.mu_rho_PE_units
    _xafs_reduced.sigma_mu_rho_PE_rel_units
    eV  eV  cm^2/g   cm^2/g   cm^2/g   cm^2/g   cm^2/g 
 
loop_
    _xafs_reduced.energy
    _xafs_reduced.sigma_energy
    _xafs_reduced.mu_rho
    _xafs_reduced.sigma_mu_rho_tot
    _xafs_reduced.sigma_mu_rho_rel
    _xafs_reduced.mu_rho_PE
    _xafs_reduced.sigma_mu_rho_PE
9211.04  0.0400000  39.9482  0.0418314  0.000166844  38.1207  0.0418314
9261.07  0.0400000  39.4805  0.0403556  6.11483e-05  37.6629  0.0403556
9311.02  0.0400000  38.6215  0.0447424  0.000323571  36.8137  0.0447424
9360.98  0.0400000  38.0878  0.0397230  9.32765e-05  36.2898  0.0397230
9410.90  0.0400000  37.5403  0.0398670  0.000133400  35.7519  0.0398670
9420.86  0.0400000  37.5393  0.0416264  0.000227193  35.7527  0.0416264
9430.85  0.0400000  37.5355  0.0390781  5.62464e-05  35.7509  0.0390781
9440.85  0.0400000  37.5092  0.0414437  0.000219903  35.7265  0.0414437
9450.86  0.0400000  37.1585  0.0388319  5.50967e-05  35.3776  0.0388319
9460.90  0.0400000  36.9427  0.0395564  0.000136776  35.1638  0.0395564
9470.93  0.0400000  36.7891  0.0384639  2.51595e-05  35.0120  0.0384639
9480.90  0.0400000  36.6632  0.0401721  0.000181930  34.8881  0.0401721
9490.90  0.0400000  36.5986  0.0614900  0.000730702  34.8253  0.0614900
9500.87  0.0400000  36.5254  0.0391284  0.000124386  34.7541  0.0391284
9510.91  0.0400000  36.3886  0.0387012  9.64925e-05  34.6191  0.0387012
9520.91  0.0400000  36.3043  0.0386666  9.80529e-05  34.5367  0.0386666
9530.87  0.0400000  36.2726  0.0384138  7.41199e-05  34.5069  0.0384138
9540.87  0.0400000  36.1652  0.0385265  9.29714e-05  34.4014  0.0385265
9550.86  0.0400000  36.0657  0.0384531  9.17852e-05  34.3038  0.0384531
9560.88  0.0400000  36.0588  0.0388812  0.000126659  34.2988  0.0388812
9570.86  0.0400000  36.0209  0.0392542  0.000151915  34.2627  0.0392542
9580.85  0.0400000  36.0660  0.0716161  0.000916846  34.3097  0.0716161
9590.85  0.0400000  35.6931  0.0395515  0.000178206  33.9387  0.0395515
9600.89  0.0400000  36.0789  0.0382893  7.34680e-05  34.3263  0.0382893
9610.88  0.0400000  36.1344  0.0385022  9.22848e-05  34.3838  0.0385022
9620.86  0.0400000  36.4081  0.0393322  0.000142692  34.6593  0.0393322
9621.34  0.0400000  36.4338  0.0395039  0.000152312  34.6850  0.0395039
9621.85  0.0400000  36.4307  0.0386170  8.54513e-05  34.6820  0.0386170
9622.35  0.0400000  36.4637  0.0391250  0.000126580  34.7151  0.0391250
9622.85  0.0400000  36.4873  0.0383797  4.96851e-05  34.7388  0.0383797
9623.35  0.0400000  36.4733  0.0390391  0.000119875  34.7249  0.0390391
9623.85  0.0400000  36.4723  0.0384457  6.16416e-05  34.7240  0.0384457
9624.34  0.0400000  36.4716  0.0386373  8.48757e-05  34.7234  0.0386373
9624.83  0.0400000  36.5244  0.0394637  0.000146593  34.7763  0.0394637
9625.34  0.0400000  36.5265  0.0384351  5.48071e-05  34.7785  0.0384351
9625.85  0.0400000  36.5699  0.0390006  0.000112328  34.8219  0.0390006
9626.35  0.0400000  36.5612  0.0399039  0.000170719  34.8133  0.0399039
9626.85  0.0400000  36.6121  0.0396120  0.000152472  34.8644  0.0396120
9627.35  0.0400000  36.6329  0.0398709  0.000166661  34.8853  0.0398709
9627.85  0.0400000  36.6336  0.0384755  5.01922e-05  34.8860  0.0384755
9628.34  0.0400000  36.6933  0.0399556  0.000169394  34.9458  0.0399556
9628.83  0.0400000  36.7158  0.0389546  0.000100863  34.9684  0.0389546
9629.32  0.0400000  36.7525  0.0574426  0.000650005  35.0052  0.0574426
9629.83  0.0400000  36.7548  0.0390558  0.000107534  35.0075  0.0390558
9630.32  0.0400000  36.7770  0.0388469  8.68498e-05  35.0299  0.0388469
9630.82  0.0400000  36.7853  0.0388561  8.72642e-05  35.0382  0.0388561
9631.32  0.0400000  36.8199  0.0386734  6.27602e-05  35.0730  0.0386734
9631.81  0.0400000  36.8486  0.0395267  0.000138204  35.1018  0.0395267
9632.31  0.0400000  36.8664  0.0603237  0.000707872  35.1196  0.0603237
9632.81  0.0400000  36.8876  0.0395641  0.000139121  35.1409  0.0395641
9633.31  0.0400000  36.8732  0.0391193  0.000106684  35.1266  0.0391193
9633.81  0.0400000  36.9183  0.0387252  6.11905e-05  35.1718  0.0387252
9634.30  0.0400000  36.9320  0.0405700  0.000193912  35.1856  0.0405700
9634.81  0.0400000  36.9634  0.0398166  0.000152218  35.2171  0.0398166
9635.31  0.0400000  37.0015  0.0410968  0.000216510  35.2553  0.0410968
9635.82  0.0400000  37.0701  0.0393732  0.000117487  35.3240  0.0393732
9636.33  0.0400000  37.1018  0.0391424  9.59835e-05  35.3558  0.0391424
9636.83  0.0400000  37.1781  0.0391847  9.54894e-05  35.4322  0.0391847
9637.32  0.0400000  37.1978  0.0397751  0.000140694  35.4519  0.0397751
9637.83  0.0400000  37.2353  0.0391590  8.93598e-05  35.4896  0.0391590
9638.35  0.0400000  37.2721  0.0396820  0.000131234  35.5264  0.0396820
9638.85  0.0400000  37.3077  0.0410988  0.000208953  35.5621  0.0410988
9639.36  0.0400000  37.3353  0.0405311  0.000180236  35.5898  0.0405311
9639.86  0.0400000  37.4096  0.0398960  0.000140198  35.6642  0.0398960
9640.35  0.0400000  37.4873  0.0393097  8.85165e-05  35.7420  0.0393097
9640.85  0.0400000  37.5470  0.0393928  9.31447e-05  35.8018  0.0393928
9641.36  0.0400000  37.5074  0.0404316  0.000169312  35.7623  0.0404316
9641.84  0.0400000  37.6545  0.0405029  0.000168462  35.9095  0.0405029
9642.34  0.0400000  37.7188  0.0393972  8.20434e-05  35.9739  0.0393972
9642.85  0.0400000  37.7833  0.0402480  0.000148420  36.0385  0.0402480
9643.36  0.0400000  37.8705  0.0395076  8.36122e-05  36.1258  0.0395076
9643.86  0.0400000  37.9324  0.0401209  0.000133665  36.1878  0.0401209
9644.35  0.0400000  37.9810  0.0397670  0.000102736  36.2365  0.0397670
9644.85  0.0400000  38.0892  0.0396557  8.45594e-05  36.3447  0.0396557
9645.34  0.0400000  38.1804  0.0404880  0.000148344  36.4360  0.0404880
9645.84  0.0400000  38.2881  0.0399436  0.000101118  36.5438  0.0399436
9646.35  0.0400000  38.4223  0.0473046  0.000403883  36.6781  0.0473046
9646.85  0.0400000  38.5936  0.0398410  6.71422e-05  36.8496  0.0398410
9647.36  0.0400000  38.6733  0.0400651  8.85181e-05  36.9293  0.0400651
9647.85  0.0400000  38.7994  0.0399642  6.55809e-05  37.0555  0.0399642
9648.35  0.0400000  38.9796  0.0404013  0.000102867  37.2358  0.0404013
9648.84  0.0400000  39.1692  0.0404381  9.44191e-05  37.4255  0.0404381
9649.35  0.0400000  39.3575  0.0406545  0.000104010  37.6139  0.0406545
9649.84  0.0400000  39.5616  0.0772519  0.00103628  37.8181  0.0772519
9650.34  0.0400000  39.7740  0.0421762  0.000191540  38.0305  0.0421762
9650.84  0.0400000  39.9852  0.0412932  0.000125075  38.2419  0.0412932
9651.35  0.0400000  40.2685  0.0410735  8.57968e-05  38.5252  0.0410735
9651.86  0.0400000  40.6122  0.0411514  6.55835e-05  38.8691  0.0411514
9652.35  0.0400000  40.9299  0.0418584  0.000121772  39.1868  0.0418584
9652.85  0.0400000  41.3156  0.0423025  0.000138074  39.5726  0.0423025
9653.35  0.0400000  41.7478  0.0449254  0.000269011  40.0049  0.0449254
9653.85  0.0400000  42.2642  0.0424430  9.24924e-05  40.5214  0.0424430
9654.35  0.0400000  42.8015  0.0427864  9.06902e-05  41.0587  0.0427864
9654.85  0.0400000  43.4244  0.0431102  7.78215e-05  41.6817  0.0431102
9655.34  0.0400000  44.1810  0.0439913  0.000122201  42.4385  0.0439913
9655.85  0.0400000  45.0944  0.0459780  0.000223399  43.3519  0.0459780
9656.35  0.0400000  46.1278  0.0454245  0.000135122  44.3854  0.0454245
9656.85  0.0400000  47.4588  0.0638391  0.000767627  45.7165  0.0638391
9657.34  0.0400000  49.1486  0.0474155  0.000128588  47.4065  0.0474155
9657.83  0.0400000  51.2567  0.0485904  8.65909e-05  49.5146  0.0485904
9658.34  0.0400000  54.2915  0.0511928  0.000151435  52.5495  0.0511928
9658.83  0.0400000  58.3855  0.0539324  0.000126535  56.6436  0.0539324
9659.34  0.0400000  64.6535  0.0597008  0.000277868  62.9117  0.0597008
9659.84  0.0400000  74.3198  0.0658612  0.000150492  72.5781  0.0658612
9660.35  0.0400000  90.1297  0.0812609  0.000658950  88.3881  0.0812609
9660.85  0.0400000  112.753  0.0958179  0.000218434  111.012  0.0958179
9661.34  0.0400000  140.315  0.118446  0.000698484  138.573  0.118446
9661.84  0.0400000  167.036  0.139257  0.000502020  165.294  0.139257
9662.34  0.0400000  190.214  0.157821  0.000499266  188.473  0.157821
9662.84  0.0400000  210.462  0.174105  0.000436726  208.721  0.174105
9663.34  0.0400000  227.533  0.187886  0.000224778  225.792  0.187886
9663.85  0.0400000  241.453  0.199199  0.000304020  239.712  0.199199
9664.35  0.0400000  251.788  0.207630  0.000127600  250.047  0.207630
9664.85  0.0400000  258.905  0.213458  0.000293053  257.164  0.213458
9665.35  0.0400000  263.713  0.217418  0.000120843  261.972  0.217418
9665.86  0.0400000  268.787  0.221616  0.000140908  267.047  0.221616
9666.35  0.0400000  275.715  0.227358  0.000296531  273.974  0.227358
9666.86  0.0400000  285.252  0.235308  0.000331229  283.512  0.235308
9667.37  0.0400000  296.443  0.244756  0.000483167  294.703  0.244756
9667.87  0.0400000  308.410  0.255020  0.000280102  306.669  0.255020
9668.37  0.0400000  319.949  0.265150  0.000165614  318.209  0.265150
9668.87  0.0400000  331.196  0.275292  0.000178777  329.456  0.275292
9669.36  0.0400000  341.802  0.285047  0.000242695  340.062  0.285047
9669.85  0.0400000  351.801  0.294589  0.000234217  350.061  0.294589
9670.36  0.0400000  360.533  0.303166  0.000333818  358.793  0.303166
9670.86  0.0400000  366.255  0.309139  0.000900233  364.516  0.309139
9671.36  0.0400000  365.451  0.307743  0.000151549  363.711  0.307743
9671.86  0.0400000  359.489  0.302122  0.000128202  357.750  0.302122
9672.35  0.0400000  346.890  0.289830  0.000107890  345.151  0.289830
9672.85  0.0400000  331.531  0.275519  0.000198727  329.792  0.275519
9673.35  0.0400000  316.040  0.261679  0.000357331  314.301  0.261679
9673.84  0.0400000  302.620  0.250056  0.000805012  300.881  0.250056
9674.34  0.0400000  292.121  0.241085  0.000122441  290.382  0.241085
9674.83  0.0400000  284.748  0.234873  0.000101079  283.009  0.234873
9675.33  0.0400000  280.684  0.231447  0.000222773  278.945  0.231447
9675.84  0.0400000  278.050  0.229242  0.000165179  276.311  0.229242
9676.34  0.0400000  276.634  0.228080  0.000135899  274.895  0.228080
9676.84  0.0400000  276.049  0.227585  0.000186739  274.310  0.227585
9677.34  0.0400000  276.248  0.227751  0.000379132  274.510  0.227751
9677.83  0.0400000  277.065  0.228431  0.000151665  275.326  0.228431
9678.34  0.0400000  278.049  0.229248  0.000222808  276.310  0.229248
9678.84  0.0400000  278.508  0.229633  0.000535905  276.770  0.229633
9679.35  0.0400000  278.103  0.229281  0.000163327  276.365  0.229281
9679.86  0.0400000  276.660  0.228084  0.000174011  274.922  0.228084
9680.36  0.0400000  274.280  0.226106  0.000548944  272.543  0.226106
9680.85  0.0400000  270.879  0.223228  0.000184356  269.141  0.223228
9681.35  0.0400000  258.636  0.210371  0.000125986  256.898  0.210371
9681.85  0.0400000  263.556  0.217232  0.000137841  261.819  0.217232
9682.35  0.0400000  260.147  0.214445  0.000110157  258.410  0.214445
9682.85  0.0400000  257.302  0.212114  0.000173303  255.564  0.212114
9683.35  0.0400000  255.193  0.210382  9.63400e-05  253.456  0.210382
9683.85  0.0400000  253.790  0.209230  7.57079e-05  252.053  0.209230
9684.35  0.0400000  252.899  0.208504  8.51177e-05  251.162  0.208504
9684.84  0.0400000  252.354  0.208052  0.000355696  250.617  0.208052
9685.34  0.0400000  252.071  0.207822  0.000141264  250.334  0.207822
9685.84  0.0400000  251.953  0.207770  0.000520098  250.216  0.207770
9686.34  0.0400000  251.879  0.207672  0.000194979  250.142  0.207672
9686.85  0.0400000  252.144  0.207890  0.000113202  250.408  0.207890
9687.35  0.0400000  252.699  0.208343  0.000134908  250.963  0.208343
9687.85  0.0400000  253.609  0.209091  0.000183153  251.873  0.209091
9688.36  0.0400000  254.785  0.210050  0.000163161  253.049  0.210050
9688.85  0.0400000  256.354  0.211426  0.000967589  254.617  0.211426
9689.35  0.0400000  258.040  0.212723  0.000248124  256.304  0.212723
9689.84  0.0400000  260.053  0.214372  0.000151184  258.317  0.214372
9690.34  0.0400000  262.346  0.216266  0.000161132  260.610  0.216266
9690.84  0.0400000  264.768  0.218250  0.000105739  263.032  0.218250
9691.35  0.0400000  267.353  0.220421  0.000787777  265.617  0.220421
9691.85  0.0400000  270.056  0.222624  0.000133993  268.320  0.222624
9692.35  0.0400000  272.815  0.224924  0.000183587  271.079  0.224924
9692.85  0.0400000  275.620  0.227247  0.000102600  273.884  0.227247
9693.35  0.0400000  278.552  0.229686  4.62880e-05  276.816  0.229686
9693.85  0.0400000  281.553  0.232182  8.81094e-05  279.818  0.232182
9694.35  0.0400000  284.432  0.234577  0.000121066  282.696  0.234577
9694.85  0.0400000  287.305  0.237031  0.000592644  285.569  0.237031
9695.35  0.0400000  289.825  0.239124  0.000180310  288.090  0.239124
9695.85  0.0400000  292.194  0.241126  0.000204104  290.459  0.241126
9696.34  0.0400000  294.298  0.242911  8.93831e-05  292.563  0.242911
9696.84  0.0400000  296.180  0.244521  0.000194512  294.445  0.244521
9697.33  0.0400000  297.638  0.245760  0.000336825  295.904  0.245760
9697.83  0.0400000  298.730  0.246683  0.000212718  296.995  0.246683
9698.33  0.0400000  299.392  0.247276  0.000830209  297.657  0.247276
9698.83  0.0400000  299.560  0.247379  0.000185381  297.826  0.247379
9699.33  0.0400000  299.396  0.247233  0.000333319  297.661  0.247233
9699.84  0.0400000  298.755  0.246691  0.000117990  297.021  0.246691
9700.35  0.0400000  297.786  0.245880  0.000132701  296.052  0.245880
9700.85  0.0400000  296.420  0.244713  0.000158381  294.686  0.244713
9701.71  0.0400000  293.398  0.242148  0.000133985  291.664  0.242148
9702.58  0.0400000  289.612  0.238952  0.000502036  287.878  0.238952
9703.49  0.0400000  285.128  0.235096  9.47874e-05  283.394  0.235096
9704.41  0.0400000  280.725  0.231484  0.000339463  278.991  0.231484
9705.32  0.0400000  277.422  0.228746  0.000150680  275.688  0.228746
9706.25  0.0400000  275.136  0.226855  7.83203e-05  273.403  0.226855
9707.20  0.0400000  273.801  0.225751  0.000347623  272.068  0.225751
9708.17  0.0400000  273.045  0.225119  8.21260e-05  271.312  0.225119
9709.10  0.0400000  272.706  0.224829  0.000114271  270.973  0.224829
9710.06  0.0400000  272.863  0.224907  0.000302366  271.130  0.224907
9711.04  0.0400000  274.082  0.225953  0.000341529  272.350  0.225953
9712.03  0.0400000  276.282  0.227810  0.000252261  274.550  0.227810
9713.02  0.0400000  279.013  0.230075  0.000215017  277.282  0.230075
9714.03  0.0400000  281.857  0.232388  0.000153710  280.125  0.232388
9715.03  0.0400000  284.436  0.234554  0.000141319  282.704  0.234554
9716.06  0.0400000  286.283  0.236192  0.000146885  284.551  0.236192
9717.11  0.0400000  286.880  0.236690  0.000132555  285.149  0.236690
9718.15  0.0400000  286.397  0.236274  0.000297382  284.666  0.236274
9719.20  0.0400000  285.111  0.235198  0.000151018  283.380  0.235198
9720.28  0.0400000  283.731  0.234083  0.000548477  282.000  0.234083
9721.35  0.0400000  282.404  0.232949  0.000158074  280.674  0.232949
9722.43  0.0400000  281.574  0.232255  0.000162416  279.844  0.232255
9723.50  0.0400000  280.943  0.231729  0.000183922  279.213  0.231729
9724.61  0.0400000  280.364  0.231251  0.000144247  278.634  0.231251
9725.71  0.0400000  279.960  0.230918  6.83226e-05  278.230  0.230918
9726.82  0.0400000  279.996  0.230946  0.000157339  278.267  0.230946
9727.95  0.0400000  280.682  0.231531  0.000264074  278.953  0.231531
9729.08  0.0400000  281.796  0.232459  0.000127679  280.067  0.232459
9730.22  0.0400000  283.020  0.233488  0.000206794  281.291  0.233488
9731.37  0.0400000  284.385  0.234633  0.000144739  282.657  0.234633
9732.55  0.0400000  286.257  0.236220  0.000213377  284.528  0.236220
9733.73  0.0400000  288.648  0.238225  6.48467e-05  286.920  0.238225
9734.89  0.0400000  291.414  0.240564  0.000114001  289.686  0.240564
9736.09  0.0400000  293.930  0.242688  9.51096e-05  292.202  0.242688
9737.29  0.0400000  295.946  0.244408  0.000126622  294.219  0.244408
9738.48  0.0400000  297.188  0.245501  0.000544148  295.461  0.245501
9739.70  0.0400000  297.546  0.245785  0.000129441  295.819  0.245785
9740.94  0.0400000  296.769  0.245138  0.000357920  295.042  0.245138
9742.17  0.0400000  294.790  0.243458  0.000207324  293.064  0.243458
9743.40  0.0400000  291.529  0.240676  0.000275709  289.802  0.240676
9744.67  0.0400000  287.518  0.237300  9.10004e-05  285.792  0.237300
9745.95  0.0400000  283.043  0.233486  0.000264276  281.317  0.233486
9747.23  0.0400000  278.743  0.229886  0.000318597  277.017  0.229886
9748.53  0.0400000  275.235  0.227024  0.000356120  273.509  0.227024
9749.84  0.0400000  272.542  0.224745  0.000481202  270.817  0.224745
9751.13  0.0400000  271.444  0.223851  0.000161801  269.719  0.223851
9752.43  0.0400000  271.346  0.223811  0.000156606  269.622  0.223811
9753.76  0.0400000  271.717  0.224101  0.000158131  269.993  0.224101
9755.09  0.0400000  272.044  0.224386  0.000282987  270.319  0.224386
9756.42  0.0400000  271.967  0.224341  0.000117012  270.243  0.224341
9757.79  0.0400000  271.031  0.223561  0.000238807  269.308  0.223561
9759.14  0.0400000  269.385  0.222193  5.40786e-05  267.662  0.222193
9760.52  0.0400000  267.323  0.220492  5.78533e-05  265.599  0.220492
9761.91  0.0400000  265.318  0.218831  0.000167234  263.595  0.218831
9763.29  0.0400000  264.413  0.218076  0.000274955  262.690  0.218076
9764.67  0.0400000  265.393  0.218897  0.000173264  263.670  0.218897
9766.09  0.0400000  267.976  0.221049  0.000107665  266.253  0.221049
9767.50  0.0400000  271.740  0.224168  0.000283976  270.018  0.224168
9768.91  0.0400000  275.876  0.227611  8.53867e-05  274.155  0.227611
9770.34  0.0400000  279.627  0.230752  0.000192104  277.906  0.230752
9771.79  0.0400000  282.516  0.233169  7.19679e-05  280.795  0.233169
9773.26  0.0400000  284.751  0.235056  0.000209322  283.030  0.235056
9774.73  0.0400000  286.381  0.236431  0.000198581  284.660  0.236431
9776.20  0.0400000  287.748  0.237583  0.000123842  286.027  0.237583
9777.70  0.0400000  288.971  0.238612  0.000259984  287.251  0.238612
9779.19  0.0400000  290.489  0.239897  8.03431e-05  288.770  0.239897
9780.68  0.0400000  292.265  0.241405  9.86122e-05  290.545  0.241405
9782.21  0.0400000  293.729  0.242652  0.000240966  292.010  0.242652
9783.72  0.0400000  294.257  0.243119  0.000226527  292.538  0.243119
9785.25  0.0400000  293.362  0.242352  0.000157660  291.643  0.242352
9786.80  0.0400000  291.197  0.240514  0.000167617  289.478  0.240514
9788.35  0.0400000  287.961  0.237758  0.000121281  286.243  0.237758
9789.93  0.0400000  284.524  0.234874  0.000107952  282.806  0.234874
9791.50  0.0400000  281.581  0.232402  8.87125e-05  279.863  0.232402
9793.05  0.0400000  279.644  0.230811  0.000213274  277.927  0.230811
9794.64  0.0400000  278.732  0.230025  0.000270759  277.015  0.230025
9796.22  0.0400000  278.467  0.229810  8.76776e-05  276.750  0.229810
9797.83  0.0400000  278.343  0.229700  5.87185e-05  276.627  0.229700
9799.46  0.0400000  278.220  0.229605  0.000133139  276.504  0.229605
9801.09  0.0400000  277.722  0.229189  0.000312582  276.006  0.229189
9802.73  0.0400000  277.206  0.228757  0.000232952  275.491  0.228757
9804.38  0.0400000  276.488  0.228154  0.000160583  274.772  0.228154
9806.02  0.0400000  276.129  0.227809  0.000106554  274.414  0.227809
9807.69  0.0400000  275.672  0.227448  0.000277007  273.957  0.227448
9809.35  0.0400000  275.167  0.227018  0.000166063  273.453  0.227018
9811.03  0.0400000  274.839  0.226743  0.000268628  273.125  0.226743
9812.70  0.0400000  273.906  0.225970  0.000146590  272.192  0.225970
9814.39  0.0400000  271.909  0.224317  0.000250629  270.195  0.224317
9802.28  0.0400000  275.119  0.227006  0.000157906  273.403  0.227006
9803.01  0.0400000  276.821  0.228399  0.000149305  275.105  0.228399
9804.57  0.0400000  276.133  0.227816  0.000109625  274.418  0.227816
9806.18  0.0400000  275.509  0.227303  0.000140879  273.794  0.227303
9807.83  0.0400000  274.878  0.226776  0.000150573  273.163  0.226776
9809.49  0.0400000  274.526  0.226489  0.000207132  272.812  0.226489
9811.16  0.0400000  274.249  0.226263  0.000207693  272.534  0.226263
9812.83  0.0400000  273.315  0.225480  0.000185895  271.601  0.225480
9814.52  0.0400000  271.312  0.223826  9.70461e-05  269.598  0.223826
9816.24  0.0400000  268.428  0.221435  0.000132579  266.715  0.221435
9817.96  0.0400000  265.792  0.219263  0.000308832  264.079  0.219263
9819.68  0.0400000  264.025  0.217798  0.000243982  262.313  0.217798
9821.39  0.0400000  263.797  0.217611  0.000157569  262.084  0.217611
9823.13  0.0400000  265.433  0.218967  0.000393737  263.721  0.218967
9824.88  0.0400000  268.972  0.221891  0.000126851  267.260  0.221891
9826.62  0.0400000  273.465  0.225624  0.000153467  271.754  0.225624
9828.42  0.0400000  277.445  0.228948  0.000288161  275.734  0.228948
9830.20  0.0400000  279.780  0.230908  0.000113547  278.069  0.230908
9832.00  0.0400000  280.475  0.231520  0.000121475  278.764  0.231520
9833.78  0.0400000  280.040  0.231145  0.000362972  278.330  0.231145
9835.58  0.0400000  278.651  0.229974  8.07446e-05  276.941  0.229974
9837.40  0.0400000  276.526  0.228196  0.000211085  274.817  0.228196
9839.21  0.0400000  274.403  0.226430  0.000152063  272.694  0.226430
9841.07  0.0400000  272.758  0.225054  0.000112645  271.049  0.225054
9842.91  0.0400000  272.002  0.224438  0.000125033  270.293  0.224438
9844.78  0.0400000  272.130  0.224580  0.000603525  270.422  0.224580
9846.65  0.0400000  272.553  0.224915  0.000334861  270.845  0.224915
9848.53  0.0400000  272.395  0.224777  0.000241285  270.687  0.224777
9850.39  0.0400000  271.429  0.223983  0.000118996  269.722  0.223983
9852.30  0.0400000  270.590  0.223331  7.02331e-05  268.883  0.223331
9854.18  0.0400000  270.685  0.223383  7.62625e-05  268.978  0.223383
9856.10  0.0400000  272.278  0.224702  9.52806e-05  270.572  0.224702
9858.03  0.0400000  275.113  0.227076  0.000177183  273.408  0.227076
9859.96  0.0400000  278.788  0.230143  0.000304197  277.082  0.230143
9861.91  0.0400000  282.052  0.232881  5.98292e-05  280.347  0.232881
9863.85  0.0400000  284.170  0.234661  4.80224e-05  282.466  0.234661
9865.81  0.0400000  285.144  0.235505  0.000109921  283.439  0.235505
9867.75  0.0400000  285.271  0.235606  0.000206672  283.567  0.235606
9869.76  0.0400000  284.624  0.235060  0.000172947  282.921  0.235060
9871.73  0.0400000  283.224  0.233876  0.000282016  281.520  0.233876
9873.75  0.0400000  281.010  0.232019  0.000230527  279.307  0.232019
9875.74  0.0400000  277.868  0.229403  8.78878e-05  276.165  0.229403
9877.76  0.0400000  273.972  0.226156  8.49937e-05  272.269  0.226156
9879.77  0.0400000  269.799  0.222687  0.000130027  268.097  0.222687
9881.81  0.0400000  265.706  0.219291  9.61178e-05  264.004  0.219291
9883.86  0.0400000  262.008  0.216248  0.000354610  260.307  0.216248
9885.93  0.0400000  259.263  0.213974  8.49922e-05  257.562  0.213974
9888.00  0.0400000  257.799  0.212775  0.000145531  256.099  0.212775
9890.06  0.0400000  257.429  0.212508  0.000717823  255.729  0.212508
9892.14  0.0400000  257.686  0.212686  0.000124242  255.987  0.212686
9894.23  0.0400000  258.418  0.213296  0.000310902  256.719  0.213296
9896.33  0.0400000  259.517  0.214237  0.000660104  257.818  0.214237
9898.43  0.0400000  261.204  0.215627  0.000417868  259.505  0.215627
9900.57  0.0400000  263.591  0.217577  0.000258745  261.892  0.217577
9902.71  0.0400000  266.580  0.220051  0.000372036  264.882  0.220051
9904.83  0.0400000  269.462  0.222422  0.000157293  267.764  0.222422
9906.97  0.0400000  271.102  0.223818  0.000101039  269.405  0.223818
9909.14  0.0400000  271.377  0.224063  0.000361006  269.681  0.224063
9911.31  0.0400000  271.245  0.223974  0.000308090  269.549  0.223974
9913.51  0.0400000  270.753  0.223546  0.000362489  269.057  0.223546
9915.72  0.0400000  269.726  0.222698  0.000468078  268.031  0.222698
9917.92  0.0400000  267.902  0.221173  0.000175142  266.207  0.221173
9920.12  0.0400000  265.876  0.219499  0.000249258  264.182  0.219499
9922.34  0.0400000  264.279  0.218168  0.000177489  262.584  0.218168
9924.58  0.0400000  263.935  0.217882  5.36991e-05  262.241  0.217882
9926.81  0.0400000  264.388  0.218295  0.000101035  262.695  0.218295
9929.06  0.0400000  264.919  0.218727  0.000159845  263.225  0.218727
9931.33  0.0400000  265.241  0.218997  0.000600209  263.548  0.218997
9933.59  0.0400000  265.342  0.219083  0.000203320  263.650  0.219083
9935.84  0.0400000  265.121  0.218893  0.000271781  263.429  0.218893
9938.13  0.0400000  264.751  0.218588  9.75838e-05  263.060  0.218588
9940.41  0.0400000  264.553  0.218431  0.000138590  262.862  0.218431
9942.73  0.0400000  264.952  0.218775  0.000253572  263.261  0.218775
9945.06  0.0400000  265.767  0.219445  9.12272e-05  264.077  0.219445
9947.37  0.0400000  266.800  0.220319  0.000140113  265.110  0.220319
9949.69  0.0400000  267.809  0.221134  0.000142921  266.119  0.221134
9952.02  0.0400000  269.007  0.222153  0.000128711  267.317  0.222153
9954.37  0.0400000  270.180  0.223144  0.000170323  268.491  0.223144
9956.73  0.0400000  270.805  0.223669  0.000143371  269.117  0.223669
9959.13  0.0400000  270.257  0.223209  0.000182845  268.569  0.223209
9961.50  0.0400000  268.034  0.221363  0.000139720  266.346  0.221363
9963.87  0.0400000  264.561  0.218466  7.87967e-05  262.874  0.218466
9966.26  0.0400000  260.932  0.215503  9.16118e-05  259.246  0.215503
9968.69  0.0400000  257.855  0.212939  0.000132181  256.168  0.212939
9971.10  0.0400000  256.061  0.211482  0.000106440  254.375  0.211482
9973.52  0.0400000  255.550  0.211062  0.000270019  253.864  0.211062
9975.95  0.0400000  255.682  0.211176  0.000210729  253.997  0.211176
9978.40  0.0400000  255.635  0.211136  9.62605e-05  253.951  0.211136
9980.86  0.0400000  255.271  0.210838  8.96533e-05  253.587  0.210838
9983.30  0.0400000  255.473  0.211013  0.000264129  253.790  0.211013
9985.78  0.0400000  256.410  0.211782  0.000229230  254.727  0.211782
9988.25  0.0400000  257.326  0.212538  0.000144279  255.644  0.212538
9990.74  0.0400000  257.369  0.212640  0.000740942  255.687  0.212640
9993.25  0.0400000  256.327  0.211744  0.000176770  254.645  0.211744
9995.74  0.0400000  255.222  0.210812  0.000131736  253.540  0.210812
9998.28  0.0400000  254.748  0.210473  0.000647929  253.067  0.210473
10000.8  0.0400000  254.519  0.210250  0.000297098  252.838  0.210250
10003.4  0.0400000  254.137  0.209937  0.000213095  252.457  0.209937
10005.9  0.0400000  253.499  0.209440  0.000440919  251.819  0.209440
10008.5  0.0400000  253.179  0.209185  0.000372145  251.500  0.209185
10011.0  0.0400000  253.436  0.209376  9.71163e-05  251.757  0.209376
10013.6  0.0400000  254.232  0.210044  0.000331122  252.554  0.210044
10016.2  0.0400000  255.013  0.210690  0.000191619  253.335  0.210690
10018.8  0.0400000  255.515  0.211092  7.13800e-05  253.838  0.211092
10021.3  0.0400000  255.681  0.211218  0.000382200  254.004  0.211218
10023.9  0.0400000  255.923  0.211447  9.72400e-05  254.247  0.211447
10026.6  0.0400000  256.439  0.211869  0.000114113  254.763  0.211869
10029.2  0.0400000  257.335  0.212559  0.000122199  255.660  0.212559
10031.9  0.0400000  258.296  0.213404  0.000150439  256.621  0.213404
10034.5  0.0400000  259.121  0.214076  0.000110403  257.446  0.214076
10037.2  0.0400000  260.140  0.214875  0.000486755  258.466  0.214875
10039.9  0.0400000  261.154  0.215749  0.000152752  259.480  0.215749
10042.5  0.0400000  261.255  0.215825  0.000328189  259.582  0.215825
10045.2  0.0400000  260.402  0.215073  0.000230592  258.729  0.215073
10047.9  0.0400000  258.698  0.213704  0.000256835  257.026  0.213704
10050.6  0.0400000  256.425  0.211871  0.000384071  254.753  0.211871
10053.3  0.0400000  253.990  0.209865  0.000195793  252.319  0.209865
10056.1  0.0400000  251.747  0.208023  0.000291640  250.076  0.208023
10058.8  0.0400000  249.754  0.206381  0.000201356  248.083  0.206381
10061.6  0.0400000  248.354  0.205227  0.000218845  246.684  0.205227
10064.3  0.0400000  247.690  0.204689  0.000334896  246.021  0.204689
10067.1  0.0400000  247.418  0.204466  0.000140352  245.749  0.204466
10069.9  0.0400000  247.439  0.204497  0.000317492  245.770  0.204497
10072.6  0.0400000  247.821  0.204804  9.59298e-05  246.153  0.204804
10075.4  0.0400000  248.500  0.205375  0.000167258  246.833  0.205375
10078.2  0.0400000  249.052  0.205830  0.000175327  247.385  0.205830
10081.0  0.0400000  249.004  0.205789  0.000132162  247.337  0.205789
10083.8  0.0400000  248.365  0.205264  9.37032e-05  246.699  0.205264
10086.7  0.0400000  247.344  0.204425  0.000245447  245.678  0.204425
10089.5  0.0400000  246.239  0.203500  9.07070e-05  244.574  0.203500
10092.4  0.0400000  245.326  0.202742  0.000341235  243.661  0.202742
10095.2  0.0400000  245.506  0.202975  0.000381893  243.842  0.202975
10098.1  0.0400000  246.091  0.203430  0.000219455  244.428  0.203430
10100.9  0.0400000  246.590  0.203862  8.44437e-05  244.927  0.203862
10103.8  0.0400000  246.389  0.203703  0.000126969  244.726  0.203703
10106.7  0.0400000  245.532  0.203011  0.000298784  243.869  0.203011
10109.6  0.0400000  244.806  0.202406  0.000297278  243.144  0.202406
10112.5  0.0400000  244.837  0.202422  0.000181645  243.176  0.202422
10115.4  0.0400000  245.299  0.202804  7.52960e-05  243.638  0.202804
10118.3  0.0400000  245.611  0.203092  0.000249520  243.950  0.203092
10121.3  0.0400000  245.762  0.203205  0.000190583  244.102  0.203205
10124.2  0.0400000  246.288  0.203630  0.000155357  244.628  0.203630
10127.2  0.0400000  247.038  0.204260  0.000145187  245.379  0.204260
