# Supplementary material for: High-accuracy transmission and fluorescence XAFS of zinc at 10 K, 50 K, 100 K and 150 K using the hybrid technique
Source: J Synchrotron Radiat. 2023 Jan 1;30(Pt 1):147–68. doi: 10.1107/S1600577522010293 (PMC9814049; doi:10.1107/S1600577522010293)
Supplement: Supplementary file 1 [file s-30-00147-sup1.zip › John2022JSRSuppInfo/Zn-murho-10K-transmission.dat]

#  Energy(eV)   dE_rel(eV)   [u/p]_tot(cm^2/g)   d[u/p]_tot%   d[u/p]_rel%   d[u/p]_scat%   [u/p]_pe(cm^2/g)    d[u/p]_pe%
      9465.89    0.0400000      36.9143    0.0419095  0.000252149    0.0233369      35.1363    0.0419095
      9470.91    0.0400000      36.8698    0.0458808  0.000380766   0.00890059      35.0927    0.0458808
      9475.88    0.0400000      36.8861    0.0393491  0.000124616    0.0285842      35.1100    0.0393491
      9480.88    0.0400000      36.8892    0.0414753  0.000235410    0.0242904      35.1141    0.0414753
      9485.93    0.0400000      36.9520    0.0438725  0.000319968    0.0180277      35.1778    0.0438725
      9490.89    0.0400000      37.0481    0.0398989  0.000154551    0.0278759      35.2748    0.0398989
      9495.88    0.0400000      36.8339    0.0389947  9.82910e-05    0.0291200      35.0616    0.0389947
      9500.85    0.0400000      36.6358    0.0385223  5.82860e-05    0.0295634      34.8644    0.0385223
      9505.87    0.0400000      36.5477    0.0388717  0.000103026    0.0287901      34.7773    0.0388717
      9510.89    0.0400000      36.4492    0.0390179  0.000119620    0.0283426      34.6797    0.0390179
      9515.90    0.0400000      36.4117    0.0390003  0.000119995    0.0283026      34.6432    0.0390003
      9520.89    0.0400000      36.4221    0.0401932  0.000189738    0.0260670      34.6545    0.0401932
      9525.83    0.0400000      36.3805    0.0389648  0.000118740    0.0283066      34.6139    0.0389648
      9530.85    0.0400000      36.3919    0.0381949  1.81711e-05    0.0296572      34.6263    0.0381949
      9535.86    0.0400000      36.3150    0.0382197  4.02199e-05    0.0294715      34.5503    0.0382197
      9540.86    0.0400000      36.2769    0.0385078  8.42681e-05    0.0289109      34.5131    0.0385078
      9545.84    0.0400000      36.2361    0.0391077  0.000134914    0.0277740      34.4733    0.0391077
      9550.84    0.0400000      36.2375    0.0383959  7.45625e-05    0.0290284      34.4756    0.0383959
      9555.84    0.0400000      36.2061    0.0384405  8.17619e-05    0.0288933      34.4451    0.0384405
      9560.86    0.0400000      36.1850    0.0395902  0.000165597    0.0267799      34.4249    0.0395902
      9565.84    0.0400000      36.2279    0.0408610  0.000224427    0.0242888      34.4689    0.0408610
      9570.84    0.0400000      36.2771    0.0412560  0.000239396    0.0235149      34.5189    0.0412560
      9575.85    0.0400000      36.2133    0.0385845  9.55983e-05    0.0286596      34.4560    0.0385845
      9580.83    0.0400000      36.1889    0.0393477  0.000151652    0.0272444      34.4326    0.0393477
      9585.84    0.0400000      36.1788    0.0390800  0.000135290    0.0277166      34.4234    0.0390800
      9590.84    0.0400000      36.1752    0.0386839  0.000106304    0.0284155      34.4207    0.0386839
      9595.85    0.0400000      36.1599    0.0408043  0.000223537    0.0242755      34.4064    0.0408043
      9600.88    0.0400000      36.2197    0.0388430  0.000116769    0.0282211      34.4672    0.0388430
      9605.83    0.0400000      36.1749    0.0383951  7.87613e-05    0.0289163      34.4233    0.0383951
      9610.87    0.0400000      36.1667    0.0382950  6.73285e-05    0.0290719      34.4160    0.0382950
      9615.87    0.0400000      36.2157    0.0411472  0.000236277    0.0236395      34.4659    0.0411472
      9620.85    0.0400000      36.2904    0.0397851  0.000172696    0.0266198      34.5415    0.0397851
      9621.09    0.0400000      36.2819    0.0390112  0.000126256    0.0280440      34.5330    0.0390112
      9621.33    0.0400000      36.3024    0.0383450  6.25226e-05    0.0292446      34.5536    0.0383450
      9621.58    0.0400000      36.2998    0.0392804  0.000143457    0.0275890      34.5511    0.0392804
      9621.84    0.0400000      36.3090    0.0388352  0.000111839    0.0284094      34.5604    0.0388352
      9622.09    0.0400000      36.2813    0.0499582  0.000488964    0.0217035      34.5327    0.0499582
      9622.35    0.0400000      36.3234    0.0382740  4.92672e-05    0.0294046      34.5748    0.0382740
      9622.59    0.0400000      36.3218    0.0399277  0.000179163    0.0264050      34.5732    0.0399277
      9622.85    0.0400000      36.3088    0.0526515  0.000549804    0.0287518      34.5604    0.0526515
      9623.10    0.0400000      36.3419    0.0388594  0.000112154    0.0284301      34.5935    0.0388594
      9623.35    0.0400000      36.3436    0.0423706  0.000279281    0.0209591      34.5952    0.0423706
      9623.60    0.0400000      36.3490    0.0388996  0.000114964    0.0283727      34.6007    0.0388996
      9623.85    0.0400000      36.3418    0.0387536  0.000103411    0.0286165      34.5935    0.0387536
      9624.11    0.0400000      36.3455    0.0385888  8.79150e-05    0.0289103      34.5972    0.0385888
      9624.35    0.0400000      36.3546    0.0389091  0.000115437    0.0283666      34.6064    0.0389091
      9624.60    0.0400000      36.3681    0.0562811  0.000626735    0.0365570      34.6200    0.0562811
      9624.84    0.0400000      36.3556    0.0386271  9.10793e-05    0.0288635      34.6075    0.0386271
      9625.10    0.0400000      36.3704    0.0391312  0.000130886    0.0279989      34.6224    0.0391312
      9625.36    0.0400000      36.3730    0.0395336  0.000156110    0.0272618      34.6250    0.0395336
      9625.61    0.0400000      36.3858    0.0413877  0.000242263    0.0234527      34.6379    0.0413877
      9625.86    0.0400000      36.3742    0.0387760  0.000103610    0.0286396      34.6263    0.0387760
      9626.11    0.0400000      36.3857    0.0386517  9.16444e-05    0.0288785      34.6378    0.0386517
      9626.36    0.0400000      36.4150    0.0411119  0.000230596    0.0241339      34.6671    0.0411119
      9626.61    0.0400000      36.3867    0.0383974  6.23343e-05    0.0293173      34.6389    0.0383974
      9626.87    0.0400000      36.4201    0.0383223  4.68213e-05    0.0295072      34.6723    0.0383223
      9627.11    0.0400000      36.4120    0.0387236  9.68843e-05    0.0288037      34.6643    0.0387236
      9627.37    0.0400000      36.4362    0.0382977  3.97442e-05    0.0295790      34.6885    0.0382977
      9627.63    0.0400000      36.4118    0.0415444  0.000247826    0.0231464      34.6642    0.0415444
      9627.87    0.0400000      36.4274    0.0390927  0.000125779    0.0281786      34.6799    0.0390927
      9628.12    0.0400000      36.4458    0.0391299  0.000127635    0.0281468      34.6982    0.0391299
      9628.36    0.0400000      36.4382    0.0413555  0.000239913    0.0236367      34.6907    0.0413555
      9628.62    0.0400000      36.4458    0.0391564  0.000129478    0.0280995      34.6983    0.0391564
      9628.86    0.0400000      36.4477    0.0400279  0.000180587    0.0264596      34.7003    0.0400279
      9629.10    0.0400000      36.4558    0.0416056  0.000249304    0.0230977      34.7084    0.0416056
      9629.35    0.0400000      36.5063    0.0386437  8.31848e-05    0.0291229      34.7590    0.0386437
      9629.60    0.0400000      36.5297    0.0658046  0.000812607    0.0533765      34.7824    0.0658046
      9629.86    0.0400000      36.5208    0.0385819  7.52126e-05    0.0292573      34.7736    0.0385819
      9630.10    0.0400000      36.5044    0.0399326  0.000173951    0.0267586      34.7573    0.0399326
      9630.35    0.0400000      36.5312    0.0390805  0.000120260    0.0284018      34.7841    0.0390805
      9630.59    0.0400000      36.5422    0.0400266  0.000177742    0.0266497      34.7951    0.0400266
      9630.85    0.0400000      36.5252    0.0447297  0.000351579    0.0137357      34.7781    0.0447297
      9631.09    0.0400000      36.5542    0.0387327  8.92764e-05    0.0290606      34.8072    0.0387327
      9631.35    0.0400000      36.5535    0.0383032  1.86791e-05    0.0297934      34.8065    0.0383032
      9631.60    0.0400000      36.6057    0.0399851  0.000173648    0.0268566      34.8588    0.0399851
      9631.84    0.0400000      36.5681    0.0385048  6.12629e-05    0.0294804      34.8213    0.0385048
      9632.09    0.0400000      36.5910    0.0402588  0.000188076    0.0262878      34.8442    0.0402588
      9632.34    0.0400000      36.5929    0.0394420  0.000142586    0.0278633      34.8461    0.0394420
      9632.59    0.0400000      36.6156    0.0387355  8.56340e-05    0.0291738      34.8689    0.0387355
      9632.84    0.0400000      36.6433    0.0496147  0.000478613    0.0201268      34.8966    0.0496147
      9633.10    0.0400000      36.6499    0.0390205  0.000109860    0.0287386      34.9033    0.0390205
      9633.34    0.0400000      36.6703    0.0387794  8.66373e-05    0.0292024      34.9237    0.0387794
      9633.59    0.0400000      36.6789    0.0397978  0.000160969    0.0273634      34.9324    0.0397978
      9633.84    0.0400000      36.6598    0.0401896  0.000182638    0.0265639      34.9133    0.0401896
      9634.08    0.0400000      36.7186    0.0402983  0.000186438    0.0264643      34.9722    0.0402983
      9634.34    0.0400000      36.7349    0.0391379  0.000115100    0.0286931      34.9885    0.0391379
      9634.58    0.0400000      36.7521    0.0395334  0.000142342    0.0280050      35.0058    0.0395334
      9634.83    0.0400000      36.7546    0.0393175  0.000127637    0.0284070      35.0083    0.0393175
      9635.08    0.0400000      36.7888    0.0399550  0.000166212    0.0272788      35.0425    0.0399550
      9635.35    0.0400000      36.7793    0.0388835  9.02835e-05    0.0292304      35.0331    0.0388835
      9635.60    0.0400000      36.7761    0.0386140  5.78339e-05    0.0296917      35.0300    0.0386140
      9635.86    0.0400000      36.8197    0.0387159  6.83939e-05    0.0295997      35.0736    0.0387159
      9636.11    0.0400000      36.8588    0.0386843  6.05647e-05    0.0297287      35.1127    0.0386843
      9636.36    0.0400000      36.8234    0.0400857  0.000172257    0.0270950      35.0774    0.0400857
      9636.62    0.0400000      36.8642    0.0421900  0.000263500    0.0225760      35.1183    0.0421900
      9636.86    0.0400000      36.8795    0.0387558  6.86486e-05    0.0296460      35.1336    0.0387558
      9637.11    0.0400000      36.9036    0.0385395  2.35194e-05    0.0300627      35.1577    0.0385395
      9637.35    0.0400000      36.9011    0.0387253  6.25619e-05    0.0297406      35.1553    0.0387253
      9637.61    0.0400000      36.9425    0.0391499  0.000105521    0.0290752      35.1967    0.0391499
      9637.87    0.0400000      36.9640    0.0389190  8.18340e-05    0.0295249      35.2182    0.0389190
      9638.12    0.0400000      36.9860    0.0387015  5.01456e-05    0.0299443      35.2403    0.0387015
      9638.38    0.0400000      36.9998    0.0391574  0.000103059    0.0291735      35.2542    0.0391574
      9638.62    0.0400000      37.0146    0.0393523  0.000118386    0.0288522      35.2690    0.0393523
      9638.88    0.0400000      37.0494    0.0417355  0.000242250    0.0240624      35.3038    0.0417355
      9639.13    0.0400000      37.0794    0.0601044  0.000703469    0.0437281      35.3339    0.0601044
      9639.39    0.0400000      37.0828    0.0395095  0.000127035    0.0286988      35.3373    0.0395095
      9639.63    0.0400000      37.1197    0.0439942  0.000321223    0.0181010      35.3743    0.0439942
      9639.88    0.0400000      37.1569    0.0391888  9.69731e-05    0.0294232      35.4116    0.0391888
      9640.13    0.0400000      37.1726    0.0474339  0.000419793   0.00939636      35.4273    0.0474339
      9640.38    0.0400000      37.1698    0.0693905  0.000880907    0.0593374      35.4245    0.0693905
      9640.63    0.0400000      37.2245    0.0422440  0.000258590    0.0232350      35.4793    0.0422440
      9640.88    0.0400000      37.2437    0.0394999  0.000118896    0.0290324      35.4986    0.0394999
      9641.13    0.0400000      37.2713    0.0395042  0.000117895    0.0290790      35.5262    0.0395042
      9641.38    0.0400000      37.3183    0.0390399  6.93396e-05    0.0300006      35.5732    0.0390399
      9641.63    0.0400000      37.3589    0.0571820  0.000643636    0.0380644      35.6139    0.0571820
      9641.87    0.0400000      37.4125    0.0390524  6.27542e-05    0.0301614      35.6675    0.0390524
      9642.12    0.0400000      37.4224    0.0394676  0.000107179    0.0294418      35.6774    0.0394676
      9642.37    0.0400000      37.4817    0.0438306  0.000310460    0.0195260      35.7368    0.0438306
      9642.62    0.0400000      37.4916    0.0398712  0.000134999    0.0288351      35.7467    0.0398712
      9642.88    0.0400000      37.5391    0.0566392  0.000631880    0.0368880      35.7943    0.0566392
      9643.12    0.0400000      37.5645    0.0397636  0.000123958    0.0291803      35.8198    0.0397636
      9643.38    0.0400000      37.6368    0.0399629  0.000135218    0.0289515      35.8921    0.0399629
      9643.62    0.0400000      37.6318    0.0406629  0.000177970    0.0275814      35.8871    0.0406629
      9643.88    0.0400000      37.7041    0.0393037  7.16632e-05    0.0302890      35.9595    0.0393037
      9644.13    0.0400000      37.7399    0.0657442  0.000814041    0.0536686      35.9953    0.0657442
      9644.38    0.0400000      37.7968    0.0533427  0.000559053    0.0292568      36.0523    0.0533427
      9644.62    0.0400000      37.8404    0.0406604  0.000171074    0.0280108      36.0959    0.0406604
      9644.88    0.0400000      37.8889    0.0392556  4.49968e-05    0.0307368      36.1445    0.0392556
      9645.12    0.0400000      37.9172    0.0428000  0.000266190    0.0233939      36.1728    0.0428000
      9645.36    0.0400000      37.9639    0.0396679  9.41347e-05    0.0301485      36.2196    0.0396679
      9645.62    0.0400000      38.0121    0.0398056  0.000104359    0.0299929      36.2678    0.0398056
      9645.86    0.0400000      38.0688    0.0428036  0.000263292    0.0237260      36.3245    0.0428036
      9646.13    0.0400000      38.1345    0.0531786  0.000553766    0.0285412      36.3903    0.0531786
      9646.37    0.0400000      38.1965    0.0395777  6.59107e-05    0.0307725      36.4523    0.0395777
      9646.62    0.0400000      38.2348    0.0415065  0.000203329    0.0270807      36.4907    0.0415065
      9646.87    0.0400000      38.2985    0.0397912  8.45982e-05    0.0305904      36.5544    0.0397912
      9647.13    0.0400000      38.3528    0.0398749  8.99529e-05    0.0305466      36.6088    0.0398749
      9647.38    0.0400000      38.4631    0.0400451  0.000100103    0.0304533      36.7191    0.0400451
      9647.62    0.0400000      38.5479    0.0460685  0.000366262    0.0143119      36.8039    0.0460685
      9647.88    0.0400000      38.5949    0.0417949  0.000207337    0.0272200      36.8510    0.0417949
      9648.12    0.0400000      38.6634    0.0397539  4.38589e-05    0.0313868      36.9195    0.0397539
      9648.37    0.0400000      38.7808    0.0428775  0.000251127    0.0251363      37.0369    0.0428775
      9648.61    0.0400000      38.8433    0.0427896  0.000246026    0.0254885      37.0996    0.0427896
      9648.87    0.0400000      38.9146    0.0414093  0.000177301    0.0287119      37.1709    0.0414093
      9649.12    0.0400000      39.0407    0.0418427  0.000196770    0.0280646      37.2970    0.0418427
      9649.37    0.0400000      39.1140    0.0400697  4.83430e-05    0.0317209      37.3703    0.0400697
      9649.62    0.0400000      39.2023    0.0406399  0.000111671    0.0308367      37.4587    0.0406399
      9649.86    0.0400000      39.3083    0.0610843  0.000722338    0.0454140      37.5648    0.0610843
      9650.12    0.0400000      39.4222    0.0455197  0.000336408    0.0190877      37.6787    0.0455197
      9650.36    0.0400000      39.5536    0.0402696  2.38812e-05    0.0322480      37.8101    0.0402696
      9650.62    0.0400000      39.6314    0.0412428  0.000138419    0.0305512      37.8880    0.0412428
      9650.86    0.0400000      39.7724    0.0422836  0.000197292    0.0286820      38.0290    0.0422836
      9651.11    0.0400000      39.8915    0.0408506  8.82842e-05    0.0318565      38.1482    0.0408506
      9651.37    0.0400000      40.0686    0.0415021  0.000137303    0.0309500      38.3253    0.0415021
      9651.62    0.0400000      40.1822    0.0424152  0.000191176    0.0292842      38.4390    0.0424152
      9651.88    0.0400000      40.3390    0.0416953  0.000138975    0.0311345      38.5958    0.0416953
      9652.12    0.0400000      40.4962    0.0412198  8.52998e-05    0.0324086      38.7530    0.0412198
      9652.37    0.0400000      40.6633    0.0416779  0.000120837    0.0318595      38.9202    0.0416779
      9652.61    0.0400000      40.8316    0.0416473  0.000107960    0.0322792      39.0885    0.0416473
      9652.88    0.0400000      41.0309    0.0417539  0.000105616    0.0324937      39.2879    0.0417539
      9653.12    0.0400000      41.2264    0.0414664  4.78107e-05    0.0334755      39.4835    0.0414664
      9653.37    0.0400000      41.4480    0.0420492  0.000107954    0.0327962      39.7051    0.0420492
      9653.62    0.0400000      41.6725    0.0420487  9.18212e-05    0.0332834      39.9297    0.0420487
      9653.87    0.0400000      41.9230    0.0423710  0.000109013    0.0331732      40.1802    0.0423710
      9654.13    0.0400000      42.2370    0.0429325  0.000140964    0.0326878      40.4943    0.0429325
      9654.37    0.0400000      42.4966    0.0425342  8.40833e-05    0.0340949      40.7539    0.0425342
      9654.62    0.0400000      42.8068    0.0439936  0.000189615    0.0316211      41.0641    0.0439936
      9654.87    0.0400000      43.1146    0.0432914  0.000122472    0.0338844      41.3719    0.0432914
      9655.12    0.0400000      43.5027    0.0434354  0.000111233    0.0344515      41.7601    0.0434354
      9655.36    0.0400000      43.8583    0.0447290  0.000194475    0.0323493      42.1158    0.0447290
      9655.62    0.0400000      44.3096    0.0441583  0.000129798    0.0347201      42.5672    0.0441583
      9655.87    0.0400000      44.7779    0.0443920  0.000122210    0.0352888      43.0354    0.0443920
      9656.12    0.0400000      45.2980    0.0441905  3.42200e-05    0.0369472      43.5556    0.0441905
      9656.37    0.0400000      45.8671    0.0452762  0.000137435    0.0358477      44.1247    0.0452762
      9656.60    0.0400000      46.4257    0.0452134  8.59974e-05    0.0373402      44.6834    0.0452134
      9656.86    0.0400000      47.1983    0.0462911  0.000148853    0.0366782      45.4561    0.0462911
      9657.11    0.0400000      47.9377    0.0462133  7.83172e-05    0.0387083      46.1955    0.0462133
      9657.36    0.0400000      48.8956    0.0469951  9.68763e-05    0.0392261      47.1534    0.0469951
      9657.59    0.0400000      49.8196    0.0483274  0.000173100    0.0382087      48.0775    0.0483274
      9657.85    0.0400000      51.0506    0.0487509  0.000130601    0.0403743      49.3086    0.0487509
      9658.10    0.0400000      52.4090    0.0512265  0.000260964    0.0369748      50.6670    0.0512265
      9658.35    0.0400000      54.0087    0.0517069  0.000219168    0.0402151      52.2667    0.0517069
      9658.60    0.0400000      55.8817    0.0520611  0.000115589    0.0447298      54.1398    0.0520611
      9658.84    0.0400000      58.1421    0.0545066  0.000216085    0.0439095      56.4002    0.0545066
      9659.10    0.0400000      60.9998    0.0569277  0.000256433    0.0448016      59.2580    0.0569277
      9659.36    0.0400000      64.4864    0.0584550  0.000137772    0.0514896      62.7446    0.0584550
      9659.61    0.0400000      68.8810    0.0625421  0.000261871    0.0514758      67.1393    0.0625421
      9659.85    0.0400000      74.2473    0.0658439  0.000160159    0.0591854      72.5056    0.0658439
      9660.11    0.0400000      81.4275    0.0733386  0.000464843    0.0513980      79.6859    0.0733386
      9660.36    0.0400000      90.1528    0.0790321  0.000389221    0.0644604      88.4112    0.0790321
      9660.61    0.0400000      100.793    0.0864341  0.000218639    0.0801051      99.0515    0.0864341
      9660.85    0.0400000      112.818    0.0958924  0.000236455    0.0897789      111.077    0.0958924
      9661.09    0.0400000      126.111     0.107643  0.000732922    0.0750946      124.369     0.107643
      9661.35    0.0400000      140.564     0.118293  0.000539940     0.102479      138.822     0.118293
      9661.60    0.0400000      154.129     0.128789  0.000315472     0.122537      152.388     0.128789
      9661.84    0.0400000      167.124     0.139233  0.000388466     0.131532      165.383     0.139233
      9662.09    0.0400000      178.611     0.148481  0.000481546     0.138390      176.869     0.148481
      9662.35    0.0400000      190.251     0.157778  0.000357918     0.151779      188.510     0.157778
      9662.60    0.0400000      200.585     0.166104  0.000394797     0.159549      198.844     0.166104
      9662.85    0.0400000      210.338     0.174004  0.000583984     0.162145      208.597     0.174004
      9663.10    0.0400000      219.128     0.181058  0.000413881     0.174623      217.387     0.181058
      9663.35    0.0400000      227.356     0.187702  0.000339162     0.183046      225.615     0.187702
      9663.61    0.0400000      234.831     0.193764  0.000343794     0.189173      233.090     0.193764
      9663.86    0.0400000      241.239     0.198966  0.000204931     0.196447      239.498     0.198966
      9664.11    0.0400000      246.871     0.203547  0.000264145     0.200394      245.130     0.203547
      9664.35    0.0400000      251.476     0.207306  0.000195168     0.204985      249.736     0.207306
      9664.61    0.0400000      255.532     0.210630  0.000413209     0.205138      253.791     0.210630
      9664.86    0.0400000      258.618     0.213138  0.000131815     0.211372      256.877     0.213138
      9665.11    0.0400000      261.278     0.215322  9.97938e-05     0.213747      259.537     0.215322
      9665.36    0.0400000      263.570     0.217216  0.000130582     0.215491      261.829     0.217216
      9665.61    0.0400000      265.994     0.219206  0.000155687     0.217332      264.253     0.219206
      9665.86    0.0400000      268.715     0.221447  0.000335284     0.217574      266.974     0.221447
      9666.11    0.0400000      271.911     0.224122  0.000667716     0.212594      270.171     0.224122
      9666.36    0.0400000      275.762     0.227296  0.000200802     0.225131      274.022     0.227296
      9666.61    0.0400000      280.102     0.230881  0.000252329     0.228240      278.362     0.230881
      9666.87    0.0400000      285.304     0.235220  0.000343504     0.231457      283.563     0.235220
      9667.12    0.0400000      290.809     0.239880  0.000811160     0.224470      289.068     0.239880
      9667.38    0.0400000      296.619     0.244781  0.000558153     0.237121      294.879     0.244781
      9667.62    0.0400000      302.536     0.249828  0.000173666     0.248066      300.796     0.249828
      9667.88    0.0400000      308.576     0.255022  0.000256923     0.252587      306.836     0.255022
      9668.13    0.0400000      314.419     0.260064  0.000170307     0.258393      312.679     0.260064
      9668.38    0.0400000      320.176     0.265170  0.000887582     0.248719      318.436     0.265170
      9668.63    0.0400000      325.927     0.270250  0.000277509     0.267748      324.186     0.270250
      9668.87    0.0400000      331.493     0.275295  0.000281710     0.272796      329.753     0.275295
      9669.12    0.0400000      336.974     0.280271  9.49376e-05     0.279080      335.234     0.280271
      9669.36    0.0400000      342.189     0.285079  0.000327105     0.282178      340.449     0.285079
      9669.61    0.0400000      347.484     0.290097  0.000258003     0.287949      345.744     0.290097
      9669.86    0.0400000      352.342     0.294749  0.000122564     0.293514      350.602     0.294749
      9670.11    0.0400000      357.139     0.299411  0.000142306     0.298108      355.399     0.299411
      9670.36    0.0400000      361.195     0.303499  0.000341793     0.300612      359.455     0.303499
      9670.61    0.0400000      364.409     0.306694  8.90239e-05     0.305624      362.670     0.306694
      9670.86    0.0400000      366.478     0.308800  0.000219689     0.307081      364.738     0.308800
      9671.11    0.0400000      367.372     0.309725  0.000409096     0.306071      365.633     0.309725
      9671.37    0.0400000      366.509     0.308806  0.000118736     0.307643      364.770     0.308806
      9671.61    0.0400000      363.880     0.306132  0.000177262     0.304675      362.140     0.306132
      9671.87    0.0400000      359.571     0.301803  6.57885e-05     0.300775      357.831     0.301803
      9672.11    0.0400000      354.020     0.296374  0.000140245     0.295068      352.280     0.296374
      9672.36    0.0400000      346.935     0.289540  0.000174628     0.288015      345.196     0.289540
      9672.60    0.0400000      339.535     0.282597  0.000314171     0.279817      337.796     0.282597
      9672.86    0.0400000      331.646     0.275372  0.000803175     0.262303      329.906     0.275372
      9673.10    0.0400000      323.889     0.268381  0.000123607     0.267020      322.150     0.268381
      9673.36    0.0400000      316.356     0.261728  0.000115937     0.260367      314.617     0.261728
      9673.60    0.0400000      309.372     0.255660  0.000220639     0.253572      307.633     0.255660
      9673.85    0.0400000      303.136     0.250275  0.000135794     0.248751      301.397     0.250275
      9674.10    0.0400000      297.417     0.245430  0.000288033     0.242549      295.678     0.245430
      9674.34    0.0400000      292.763     0.241481  0.000286579     0.238570      291.024     0.241481
      9674.59    0.0400000      288.708     0.238059  0.000272229     0.235276      286.969     0.238059
      9674.83    0.0400000      285.552     0.235411  0.000253741     0.232806      283.813     0.235411
      9675.09    0.0400000      282.933     0.233216  0.000133997     0.231590      281.195     0.233216
      9675.33    0.0400000      281.025     0.231639  0.000237545     0.229164      279.286     0.231639
      9675.60    0.0400000      279.468     0.230341  0.000191399     0.228286      277.729     0.230341
      9675.84    0.0400000      278.333     0.229390  0.000106817     0.227881      276.594     0.229390
      9676.09    0.0400000      277.448     0.228654  0.000202846     0.226485      275.709     0.228654
      9676.34    0.0400000      276.899     0.228203  0.000250657     0.225549      275.160     0.228203
      9676.59    0.0400000      276.436     0.227828  0.000146270     0.226087      274.697     0.227828
      9676.84    0.0400000      276.224     0.227630  9.31183e-05     0.226170      274.485     0.227630
      9677.09    0.0400000      276.289     0.227684  0.000102271     0.226184      274.551     0.227684
      9677.33    0.0400000      276.507     0.227877  0.000191584     0.225798      274.768     0.227877
      9677.58    0.0400000      276.896     0.228192  0.000114072     0.226639      275.157     0.228192
      9677.83    0.0400000      277.345     0.228606  0.000405971     0.223688      275.607     0.228606
      9678.08    0.0400000      277.805     0.228950  0.000358507     0.224848      276.067     0.228950
      9678.34    0.0400000      278.146     0.229217  9.40537e-05     0.227763      276.408     0.229217
      9678.59    0.0400000      278.556     0.229594  0.000824798     0.212919      276.818     0.229594
      9678.85    0.0400000      278.755     0.229740  0.000230875     0.227314      277.017     0.229740
      9679.10    0.0400000      278.736     0.229747  0.000119070     0.228180      276.998     0.229747
      9679.35    0.0400000      278.399     0.229453  0.000229201     0.227040      276.661     0.229453
      9679.61    0.0400000      277.764     0.228914  0.000170980     0.227010      276.026     0.228914
      9679.86    0.0400000      276.910     0.228222  0.000681234     0.216491      275.172     0.228222
      9680.12    0.0400000      275.678     0.227154  0.000199216     0.225002      273.940     0.227154
      9680.36    0.0400000      274.387     0.226072  0.000145604     0.224322      272.650     0.226072
      9680.61    0.0400000      272.905     0.224840  0.000242036     0.222242      271.167     0.224840
      9680.85    0.0400000      271.141     0.223369  0.000130792     0.221690      269.403     0.223369
      9681.11    0.0400000      269.247     0.221812  0.000135241     0.220095      267.509     0.221812
      9681.36    0.0400000      267.517     0.220406  0.000365546     0.216024      265.779     0.220406
      9681.61    0.0400000      265.534     0.218776  0.000107831     0.217188      263.797     0.218776
      9681.86    0.0400000      263.798     0.217374  0.000235147     0.214761      262.061     0.217374
      9682.10    0.0400000      262.005     0.215904  0.000144452     0.214079      260.267     0.215904
      9682.35    0.0400000      260.308     0.214509  9.92783e-05     0.212931      258.570     0.214509
      9682.60    0.0400000      258.786     0.213256  9.53423e-05     0.211686      257.048     0.213256
      9682.85    0.0400000      257.369     0.212096  7.65721e-05     0.210595      255.631     0.212096
      9683.09    0.0400000      256.253     0.211187  0.000181655     0.209031      254.515     0.211187
      9683.35    0.0400000      255.202     0.210328  0.000130639     0.208545      253.464     0.210328
      9683.60    0.0400000      254.430     0.209702  0.000122204     0.207966      252.693     0.209702
      9683.85    0.0400000      253.755     0.209143  0.000182188     0.206961      252.018     0.209143
      9684.10    0.0400000      253.274     0.208747  9.54256e-05     0.207143      251.537     0.208747
      9684.35    0.0400000      252.901     0.208451  8.41543e-05     0.206894      251.164     0.208451
      9684.60    0.0400000      252.628     0.208218  0.000199836     0.205862      250.891     0.208218
      9684.85    0.0400000      252.429     0.208071  0.000344480     0.203791      250.692     0.208071
      9685.09    0.0400000      252.202     0.207866  0.000140497     0.205997      250.465     0.207866
      9685.34    0.0400000      252.106     0.207784  0.000161139     0.205764      250.369     0.207784
      9685.59    0.0400000      252.064     0.207861   0.00107562     0.176240      250.327     0.207861
      9685.84    0.0400000      252.042     0.207770  0.000105832     0.206108      250.306     0.207770
      9686.10    0.0400000      252.017     0.207733  9.38110e-05     0.206129      250.280     0.207733
      9686.34    0.0400000      252.062     0.207793  0.000556687     0.198753      250.325     0.207793
      9686.60    0.0400000      252.034     0.207735  0.000140897     0.205862      250.297     0.207735
      9686.84    0.0400000      252.262     0.207922  0.000344232     0.203643      250.526     0.207922
      9687.10    0.0400000      252.455     0.208078  8.06352e-05     0.206532      250.719     0.208078
      9687.35    0.0400000      252.832     0.208406  0.000201609     0.206035      251.095     0.208406
      9687.60    0.0400000      253.176     0.208686  0.000387613     0.203645      251.440     0.208686
      9687.85    0.0400000      253.653     0.209065  0.000209739     0.206621      251.917     0.209065
      9688.10    0.0400000      254.183     0.209495  0.000236155     0.206772      252.446     0.209495
      9688.35    0.0400000      254.903     0.210105  0.000349976     0.205775      253.166     0.210105
      9688.59    0.0400000      255.540     0.210609  0.000184668     0.208421      253.804     0.210609
      9688.84    0.0400000      256.366     0.211283  0.000123893     0.209549      254.630     0.211283
      9689.09    0.0400000      257.200     0.211969  0.000139999     0.210141      255.464     0.211969
      9689.35    0.0400000      258.186     0.212813  0.000758764     0.197373      256.449     0.212813
      9689.59    0.0400000      259.075     0.213502  4.20980e-05     0.212107      257.339     0.213502
      9689.84    0.0400000      260.186     0.214412  0.000198020     0.212142      258.450     0.214412
      9690.09    0.0400000      261.186     0.215240  0.000296466     0.211834      259.450     0.215240
      9690.34    0.0400000      262.428     0.216253  6.72674e-05     0.214812      260.692     0.216253
      9690.58    0.0400000      263.590     0.217219  0.000181134     0.215128      261.854     0.217219
      9690.83    0.0400000      264.785     0.218201  3.08367e-05     0.216855      263.049     0.218201
      9691.09    0.0400000      266.117     0.219292  2.01777e-05     0.217966      264.381     0.219292
      9691.35    0.0400000      267.417     0.220368  0.000173523     0.218369      265.681     0.220368
      9691.60    0.0400000      268.752     0.221459  0.000206692     0.219182      267.016     0.221459
      9691.85    0.0400000      270.091     0.222579  0.000311074     0.219084      268.355     0.222579
      9692.11    0.0400000      271.527     0.223758  0.000178978     0.221746      269.791     0.223758
      9692.35    0.0400000      272.836     0.224840  0.000172899     0.222886      271.100     0.224840
      9692.60    0.0400000      274.450     0.226239  6.03019e-05     0.224881      272.714     0.226239
      9692.84    0.0400000      275.848     0.227416  0.000148208     0.225660      274.113     0.227416
      9693.09    0.0400000      277.354     0.228647  0.000317433     0.225157      275.619     0.228647
      9693.34    0.0400000      278.818     0.229873  0.000409464     0.224920      277.082     0.229873
      9693.60    0.0400000      280.266     0.231069  0.000225706     0.228708      278.530     0.231069
      9693.84    0.0400000      281.765     0.232327  0.000116465     0.230790      280.029     0.232327
      9694.09    0.0400000      283.227     0.233548  0.000308048     0.230260      281.491     0.233548
      9694.34    0.0400000      284.841     0.234927  0.000443791     0.229445      283.106     0.234927
      9694.59    0.0400000      286.202     0.236042  0.000103546     0.234590      284.467     0.236042
      9694.84    0.0400000      287.592     0.237203  0.000150592     0.235505      285.857     0.237203
      9695.09    0.0400000      288.870     0.238278  0.000118011     0.236772      287.135     0.238278
      9695.34    0.0400000      290.190     0.239395  0.000186863     0.237455      288.455     0.239395
      9695.59    0.0400000      291.401     0.240414  0.000265463     0.237735      289.666     0.240414
      9695.84    0.0400000      292.598     0.241436  0.000131368     0.239881      290.863     0.241436
      9696.08    0.0400000      293.648     0.242310  0.000124400     0.240798      291.913     0.242310
      9696.33    0.0400000      294.669     0.243176  8.49231e-05     0.241840      292.934     0.243176
      9696.58    0.0400000      295.615     0.243979  8.26430e-05     0.242655      293.880     0.243979
      9696.83    0.0400000      296.459     0.244689  0.000151029     0.243040      294.724     0.244689
      9697.08    0.0400000      297.361     0.245493  0.000848209     0.229121      295.626     0.245493
      9697.33    0.0400000      297.992     0.246000  0.000121646     0.244524      296.257     0.246000
      9697.57    0.0400000      298.620     0.246542  6.22493e-05     0.245292      296.886     0.246542
      9697.82    0.0400000      299.085     0.246930  3.71783e-05     0.245733      297.350     0.246930
      9698.08    0.0400000      299.575     0.247363  0.000316040     0.244159      297.840     0.247363
      9698.31    0.0400000      299.806     0.247544  0.000200486     0.245560      298.071     0.247544
      9698.57    0.0400000      299.996     0.247716  0.000236242     0.245416      298.262     0.247716
      9698.82    0.0400000      300.100     0.247812  0.000225780     0.245611      298.365     0.247812
      9699.07    0.0400000      300.055     0.247762  3.15603e-05     0.246576      298.320     0.247762
      9699.32    0.0400000      299.942     0.247654  0.000153730     0.246009      298.207     0.247654
      9699.57    0.0400000      299.666     0.247428  0.000216822     0.245305      297.932     0.247428
      9699.83    0.0400000      299.280     0.247090  0.000102503     0.245708      297.546     0.247090
      9700.08    0.0400000      298.839     0.246727  0.000469590     0.241025      297.104     0.246727
      9700.33    0.0400000      298.314     0.246274  0.000132771     0.244742      296.580     0.246274
      9700.58    0.0400000      297.663     0.245701  0.000107163     0.244291      295.929     0.245701
      9700.83    0.0400000      296.990     0.245132  0.000245141     0.242719      295.255     0.245132
      9701.69    0.0400000      294.021     0.242617  0.000110248     0.241175      292.287     0.242617
      9702.57    0.0400000      290.166     0.239371  0.000170991     0.237550      288.432     0.239371
      9703.47    0.0400000      285.609     0.235480  0.000229276     0.233129      283.875     0.235480
      9704.40    0.0400000      281.160     0.231794  0.000117928     0.230247      279.427     0.231794
      9705.30    0.0400000      277.779     0.229020  0.000537726     0.221320      276.046     0.229020
      9706.23    0.0400000      275.509     0.227102  0.000110751     0.225559      273.776     0.227102
      9707.18    0.0400000      274.155     0.225995  0.000125561     0.224366      272.422     0.225995
      9708.13    0.0400000      273.372     0.225339  0.000130362     0.223677      271.639     0.225339
      9709.08    0.0400000      273.107     0.225139  0.000163638     0.223257      271.374     0.225139
      9710.02    0.0400000      273.157     0.225122  0.000375270     0.220671      271.424     0.225122
      9711.01    0.0400000      274.521     0.226266  8.09012e-05     0.224844      272.789     0.226266
      9712.00    0.0400000      276.626     0.228043  7.84827e-05     0.226641      274.894     0.228043
      9712.98    0.0400000      279.413     0.230368  0.000106776     0.228865      277.681     0.230368
      9713.98    0.0400000      282.277     0.232680  0.000310201     0.229351      280.545     0.232680
      9714.99    0.0400000      284.924     0.234908  0.000398904     0.230249      283.192     0.234908
      9716.02    0.0400000      286.903     0.236674  0.000359954     0.232686      285.171     0.236674
      9717.06    0.0400000      287.544     0.237186  0.000144804     0.235524      285.813     0.237186
      9718.10    0.0400000      287.016     0.236740  0.000104136     0.235290      285.285     0.236740
      9719.15    0.0400000      285.702     0.235648  4.93737e-05     0.234370      283.971     0.235648
      9720.22    0.0400000      284.238     0.234423  0.000120518     0.232880      282.508     0.234423
      9721.29    0.0400000      282.987     0.233380  7.85185e-05     0.232010      281.257     0.233380
      9722.37    0.0400000      282.074     0.232606  0.000227945     0.230239      280.344     0.232606
      9723.44    0.0400000      281.471     0.232122  0.000116374     0.230584      279.741     0.232122
      9724.56    0.0400000      280.885     0.231635  0.000132822     0.230005      279.155     0.231635
      9725.65    0.0400000      280.459     0.231279  9.94643e-05     0.229816      278.729     0.231279
      9726.76    0.0400000      280.604     0.231409  0.000303847     0.228147      278.874     0.231409
      9727.87    0.0400000      281.248     0.231949  0.000183053     0.229977      279.519     0.231949
      9728.99    0.0400000      282.303     0.232843  0.000306942     0.229560      280.574     0.232843
      9730.13    0.0400000      283.533     0.233870  0.000213757     0.231651      281.804     0.233870
      9731.28    0.0400000      284.983     0.235083  0.000276846     0.232210      283.254     0.235083
      9732.46    0.0400000      286.819     0.236632  0.000208631     0.234485      285.091     0.236632
      9733.65    0.0400000      289.318     0.238728  9.11131e-05     0.237344      287.590     0.238728
      9734.80    0.0400000      292.133     0.241140  0.000746910     0.228022      290.405     0.241140
      9736.00    0.0400000      294.701     0.243288  0.000229419     0.241012      292.973     0.243288
      9737.19    0.0400000      296.885     0.245138  0.000172468     0.243350      295.158     0.245138
      9738.39    0.0400000      298.298     0.246360  0.000196532     0.244399      296.571     0.246360
      9739.60    0.0400000      298.858     0.246880  0.000348215     0.243230      297.131     0.246880
      9740.83    0.0400000      298.242     0.246365  0.000861640     0.229555      296.515     0.246365
      9742.05    0.0400000      296.345     0.244689  0.000233508     0.242387      294.619     0.244689
      9743.29    0.0400000      293.401     0.242209  0.000261253     0.239597      291.675     0.242209
      9744.57    0.0400000      289.321     0.238735  0.000204390     0.236644      287.594     0.238735
      9747.10    0.0400000      280.491     0.231308  0.000108068     0.229806      278.766     0.231308
      9748.41    0.0400000      276.759     0.228240  9.36702e-05     0.226781      275.033     0.228240
      9749.72    0.0400000      274.106     0.226025  0.000634487     0.215605      272.381     0.226025
      9751.00    0.0400000      272.679     0.224812  6.22177e-05     0.223441      270.954     0.224812
      9752.30    0.0400000      272.680     0.224869  0.000151763     0.223069      270.955     0.224869
      9753.63    0.0400000      273.059     0.225180  0.000124477     0.223551      271.334     0.225180
      9754.96    0.0400000      273.482     0.225545  0.000350072     0.221515      271.758     0.225545
      9756.29    0.0400000      273.462     0.225514  7.66011e-05     0.224102      271.738     0.225514
      9757.64    0.0400000      272.719     0.224895  0.000122472     0.223275      270.996     0.224895
      9759.00    0.0400000      271.093     0.223563  0.000128665     0.221898      269.369     0.223563
      9760.38    0.0400000      268.949     0.221781  8.36820e-05     0.220319      267.226     0.221781
      9761.75    0.0400000      267.196     0.220335  7.97154e-05     0.218879      265.473     0.220335
      9763.14    0.0400000      266.382     0.219674  0.000232654     0.217116      264.659     0.219674
      9764.52    0.0400000      266.831     0.220056  0.000204512     0.217785      265.108     0.220056
      9765.93    0.0400000      269.026     0.221862  8.31584e-05     0.220403      267.304     0.221862
      9767.33    0.0400000      272.762     0.224965  5.26947e-05     0.223619      271.040     0.224965
      9768.74    0.0400000      276.856     0.228379  0.000391966     0.223706      275.134     0.228379
      9770.17    0.0400000      280.794     0.231643  8.07449e-05     0.230255      279.073     0.231643
      9771.62    0.0400000      283.790     0.234179  0.000114855     0.232662      282.069     0.234179
      9773.08    0.0400000      285.945     0.235971  0.000223255     0.233683      284.224     0.235971
      9774.55    0.0400000      287.749     0.237497  9.56666e-05     0.236087      286.029     0.237497
      9776.03    0.0400000      289.156     0.238681  0.000285389     0.235750      287.436     0.238681
      9777.50    0.0400000      290.422     0.239782  0.000180365     0.237895      288.702     0.239782
      9778.99    0.0400000      291.929     0.241045  0.000531385     0.233886      290.209     0.241045
      9780.48    0.0400000      293.779     0.242619  0.000161892     0.240886      292.059     0.242619
      9782.02    0.0400000      295.489     0.244069  0.000202786     0.242038      293.770     0.244069
      9783.52    0.0400000      296.229     0.244692  0.000175449     0.242879      294.510     0.244692
      9785.04    0.0400000      295.652     0.244207  0.000177456     0.242376      293.933     0.244207
      9786.57    0.0400000      293.600     0.242465  0.000132603     0.240909      291.881     0.242465
      9788.13    0.0400000      290.505     0.239943  0.000804475     0.224778      288.786     0.239943
      9789.70    0.0400000      286.948     0.236895  0.000128426     0.235326      285.230     0.236895
      9791.26    0.0400000      283.715     0.234136  0.000280794     0.231204      281.997     0.234136
      9792.82    0.0400000      281.586     0.232348  0.000104318     0.230869      279.868     0.232348
      9794.40    0.0400000      280.442     0.231399  0.000308802     0.228070      278.725     0.231399
      9795.99    0.0400000      280.164     0.231169  0.000153100     0.229410      278.447     0.231169
      9797.58    0.0400000      280.098     0.231146  0.000425485     0.225925      278.382     0.231146
      9799.21    0.0400000      279.969     0.231031  0.000120577     0.229464      278.253     0.231031
      9800.83    0.0400000      279.558     0.230695  0.000103637     0.229209      277.842     0.230695
      9802.46    0.0400000      278.867     0.230111  8.52315e-05     0.228698      277.151     0.230111
      9804.11    0.0400000      278.100     0.229481  0.000410800     0.224495      276.385     0.229481
      9805.75    0.0400000      277.380     0.228877  0.000137075     0.227202      275.665     0.228877
      9807.41    0.0400000      276.699     0.228310  0.000179144     0.226337      274.984     0.228310
      9809.07    0.0400000      276.223     0.227923  0.000137428     0.226239      274.509     0.227923
      9810.75    0.0400000      275.942     0.227687  8.01233e-05     0.226277      274.228     0.227687
      9812.42    0.0400000      275.177     0.227059  0.000104081     0.225547      273.464     0.227059
      9814.10    0.0400000      273.351     0.225544  0.000270012     0.222632      271.637     0.225544
      9815.83    0.0400000      270.523     0.223187  0.000107631     0.221631      268.810     0.223187
      9817.55    0.0400000      267.648     0.220811  0.000181986     0.218747      265.935     0.220811
      9819.27    0.0400000      265.552     0.219080  8.50204e-05     0.217596      263.839     0.219080
      9820.98    0.0400000      264.989     0.218619  0.000150100     0.216779      263.277     0.218619
      9822.72    0.0400000      266.212     0.219657  0.000235846     0.217064      264.500     0.219657
      9824.47    0.0400000      269.431     0.222313  0.000161822     0.220421      267.719     0.222313
      9826.22    0.0400000      273.968     0.226091  0.000105779     0.224565      272.257     0.226091
      9827.99    0.0400000      278.220     0.229633  0.000400292     0.224840      276.509     0.229633
      9829.77    0.0400000      281.023     0.231985  0.000192600     0.229935      279.312     0.231985
      9831.57    0.0400000      282.007     0.232827  0.000289258     0.229774      280.296     0.232827
      9833.36    0.0400000      281.848     0.232697  8.71949e-05     0.231292      280.138     0.232697
      9835.16    0.0400000      280.626     0.231678  5.39245e-05     0.230368      278.916     0.231678
      9836.97    0.0400000      278.489     0.229882  0.000105487     0.228382      276.780     0.229882
      9838.79    0.0400000      276.272     0.228028  4.09535e-05     0.226724      274.562     0.228028
      9840.64    0.0400000      274.442     0.226510  0.000278852     0.223502      272.733     0.226510
      9842.46    0.0400000      273.364     0.225618  0.000167181     0.223714      271.655     0.225618
      9844.35    0.0400000      273.250     0.225530  5.53564e-05     0.224181      271.542     0.225530
      9846.22    0.0400000      273.735     0.225926  7.07895e-05     0.224536      272.027     0.225926
      9848.09    0.0400000      273.759     0.225951  0.000100114     0.224449      272.051     0.225951
      9849.96    0.0400000      272.863     0.225221  0.000298000     0.221947      271.156     0.225221
      9851.85    0.0400000      271.736     0.224278  0.000173950     0.222311      270.029     0.224278
      9853.73    0.0400000      271.547     0.224142  0.000108412     0.222589      269.840     0.224142
      9855.64    0.0400000      272.811     0.225187  8.92192e-05     0.223727      271.105     0.225187
      9857.59    0.0400000      275.457     0.227399  0.000129274     0.225759      273.751     0.227399
      9859.51    0.0400000      279.174     0.230522  0.000142732     0.228824      277.468     0.230522
      9861.46    0.0400000      282.773     0.233549  0.000103110     0.232083      281.068     0.233549
      9863.39    0.0400000      285.236     0.235620  0.000107605     0.234147      283.531     0.235620
      9865.35    0.0400000      286.506     0.236701  8.49850e-05     0.235328      284.801     0.236701
      9867.31    0.0400000      286.783     0.236918  0.000193628     0.234903      285.079     0.236918
      9869.28    0.0400000      286.318     0.236532  0.000169748     0.234698      284.614     0.236532
      9871.28    0.0400000      285.087     0.235509  0.000120625     0.233972      283.384     0.235509
      9873.27    0.0400000      283.041     0.233792  0.000118479     0.232255      281.338     0.233792
      9875.28    0.0400000      280.018     0.231256  0.000178172     0.229316      278.316     0.231256
      9877.28    0.0400000      276.099     0.227982  6.48683e-05     0.226622      274.396     0.227982
      9879.29    0.0400000      271.815     0.224402  0.000162443     0.222523      270.113     0.224402
      9881.32    0.0400000      267.559     0.220903  0.000628616     0.210406      265.857     0.220903
      9883.38    0.0400000      263.716     0.217706  7.24171e-05     0.216258      262.015     0.217706
      9885.43    0.0400000      260.986     0.215481  0.000108255     0.213867      259.285     0.215481
      9887.50    0.0400000      259.299     0.214105  9.81521e-05     0.212529      257.598     0.214105
      9889.56    0.0400000      258.544     0.213431  0.000167106     0.211418      256.844     0.213431
      9891.64    0.0400000      258.775     0.213646  0.000375087     0.208953      257.075     0.213646
      9893.72    0.0400000      259.339     0.214118  0.000167715     0.212106      257.640     0.214118
      9895.81    0.0400000      260.253     0.214865  0.000177509     0.212781      258.554     0.214865
      9897.91    0.0400000      261.707     0.216075  0.000236657     0.213430      260.008     0.216075
      9900.05    0.0400000      263.990     0.217998  0.000803342     0.201230      262.291     0.217998
      9902.18    0.0400000      266.946     0.220403  0.000271531     0.217403      265.248     0.220403
      9904.30    0.0400000      270.049     0.222965  0.000119728     0.221346      268.352     0.222965
      9906.44    0.0400000      272.282     0.224890  5.58403e-05     0.223536      270.585     0.224890
      9908.62    0.0400000      272.775     0.225294  0.000514152     0.218032      271.078     0.225294
      9910.76    0.0400000      272.460     0.225036  9.53424e-05     0.223549      270.763     0.225036
      9912.96    0.0400000      272.072     0.224714  0.000173944     0.222750      270.376     0.224714
      9915.16    0.0400000      271.214     0.224003  7.95491e-05     0.222571      269.518     0.224003
      9917.38    0.0400000      269.474     0.222568  0.000277782     0.219520      267.778     0.222568
      9919.57    0.0400000      267.362     0.220814  0.000152001     0.218978      265.668     0.220814
      9921.77    0.0400000      265.551     0.219311  0.000143287     0.217523      263.856     0.219311
      9923.99    0.0400000      264.920     0.218811  0.000396822     0.213840      263.226     0.218811
      9926.23    0.0400000      265.256     0.219074  0.000116684     0.217443      263.562     0.219074
      9928.48    0.0400000      265.873     0.219618  0.000614685     0.209470      264.180     0.219618
      9930.74    0.0400000      266.203     0.219874  0.000249634     0.217130      264.510     0.219874
      9932.97    0.0400000      266.394     0.220030  0.000124923     0.218360      264.702     0.220030
      9935.24    0.0400000      266.243     0.219909  9.29860e-05     0.218397      264.551     0.219909
      9937.52    0.0400000      265.860     0.219582  0.000113431     0.217972      264.168     0.219582
      9939.79    0.0400000      265.576     0.219363  0.000114292     0.217746      263.885     0.219363
      9942.12    0.0400000      265.734     0.219501  0.000102689     0.217943      264.043     0.219501
      9944.41    0.0400000      266.595     0.220218  9.74661e-05     0.218689      264.905     0.220218
      9946.73    0.0400000      267.575     0.221040  0.000488797     0.214227      265.885     0.221040
      9949.03    0.0400000      268.590     0.221852  9.49196e-05     0.220346      266.900     0.221852
      9951.37    0.0400000      269.915     0.222999  0.000122607     0.221364      268.226     0.222999
      9953.71    0.0400000      271.286     0.224159  7.30677e-05     0.222751      269.597     0.224159
      9956.07    0.0400000      272.232     0.224941  0.000161080     0.223076      270.544     0.224941
      9958.44    0.0400000      272.119     0.224850  0.000307524     0.221440      270.431     0.224850
      9960.81    0.0400000      270.364     0.223379  0.000208398     0.221106      268.676     0.223379
      9963.20    0.0400000      267.081     0.220631  0.000167137     0.218684      265.393     0.220631
      9965.58    0.0400000      263.361     0.217583  0.000245653     0.214856      261.674     0.217583
      9968.00    0.0400000      260.006     0.214819  0.000175010     0.212755      258.319     0.214819
      9970.40    0.0400000      257.729     0.212912  8.24567e-05     0.211394      256.044     0.212912
      9972.81    0.0400000      256.903     0.212244  0.000111096     0.210590      255.218     0.212244
      9975.24    0.0400000      257.021     0.212344  0.000106714     0.210713      255.336     0.212344
      9977.68    0.0400000      257.059     0.212388  0.000279343     0.209171      255.374     0.212388
      9980.14    0.0400000      256.739     0.212125  0.000166375     0.210106      255.055     0.212125
      9982.58    0.0400000      256.684     0.212086  0.000171813     0.210022      255.001     0.212086
      9985.05    0.0400000      257.516     0.212772  7.25261e-05     0.211290      255.833     0.212772
      9987.52    0.0400000      258.680     0.213767  0.000675455     0.201390      256.997     0.213767
      9989.97    0.0400000      259.041     0.214053  0.000190996     0.211844      257.358     0.214053
      9992.46    0.0400000      258.243     0.213388  0.000172662     0.211330      256.561     0.213388
      9994.97    0.0400000      257.019     0.212375  0.000166449     0.210357      255.337     0.212375
      9997.49    0.0400000      256.239     0.211751  0.000151237     0.209842      254.558     0.211751
      10000.0    0.0400000      256.021     0.211575  6.98555e-05     0.210093      254.341     0.211575
      10002.6    0.0400000      255.638     0.211261  0.000153303     0.209332      253.958     0.211261
      10005.1    0.0400000      254.929     0.210690  7.73707e-05     0.209175      253.249     0.210690
      10007.7    0.0400000      254.439     0.210281  0.000219445     0.207751      252.760     0.210281
      10010.2    0.0400000      254.628     0.210447  0.000177117     0.208323      252.949     0.210447
      10012.8    0.0400000      255.419     0.211108  0.000152863     0.209181      253.740     0.211108
      10015.4    0.0400000      256.318     0.211839  0.000133738     0.210049      254.640     0.211839
      10017.9    0.0400000      257.086     0.212468  0.000190814     0.210244      255.408     0.212468
      10020.5    0.0400000      257.372     0.212737  0.000955518     0.188549      255.695     0.212737
      10023.1    0.0400000      257.479     0.212790  8.42694e-05     0.211264      255.802     0.212790
      10025.7    0.0400000      257.849     0.213129  0.000166923     0.211115      256.173     0.213129
      10028.4    0.0400000      258.604     0.213709  0.000252480     0.210850      256.928     0.213709
      10031.0    0.0400000      259.628     0.214586  0.000137408     0.212796      257.953     0.214586
      10033.7    0.0400000      260.506     0.215350  8.69925e-05     0.213832      258.831     0.215350
      10036.3    0.0400000      261.669     0.216324  0.000202425     0.214033      259.994     0.216324
      10039.0    0.0400000      262.778     0.217276  0.000711647     0.203883      261.104     0.217276
      10041.7    0.0400000      263.133     0.217500  0.000338124     0.213512      261.460     0.217500
      10044.3    0.0400000      262.831     0.217282  0.000142688     0.215480      261.158     0.217282
      10047.0    0.0400000      261.399     0.216108  0.000130619     0.214373      259.726     0.216108
      10049.7    0.0400000      259.110     0.214215  9.53865e-05     0.212652      257.438     0.214215
      10052.4    0.0400000      248.243     0.202378  0.000115093     0.200620      246.571     0.202378
      10055.1    0.0400000      254.315     0.210261  0.000238728     0.207518      252.644     0.210261
      10057.9    0.0400000      252.086     0.208420  0.000157687     0.206433      250.416     0.208420
      10060.7    0.0400000      250.421     0.207061  0.000113770     0.205350      248.751     0.207061
      10063.4    0.0400000      249.493     0.206287  6.75206e-05     0.204775      247.823     0.206287
      10066.2    0.0400000      249.117     0.205985  0.000127068     0.204187      247.448     0.205985
      10068.9    0.0400000      249.049     0.205934  5.49350e-05     0.204457      247.380     0.205934
      10071.7    0.0400000      249.368     0.206199  0.000109977     0.204502      247.699     0.206199
      10074.5    0.0400000      250.095     0.206803  0.000122602     0.205040      248.427     0.206803
      10077.3    0.0400000      250.784     0.207377  0.000241543     0.204563      249.117     0.207377
      10080.0    0.0400000      250.934     0.207498  0.000161360     0.205473      249.267     0.207498
      10082.9    0.0400000      250.494     0.207149  0.000152536     0.205188      248.828     0.207149
      10085.7    0.0400000      249.575     0.206390  0.000221565     0.203789      247.909     0.206390
      10088.5    0.0400000      248.286     0.205316  0.000174186     0.203163      246.621     0.205316
      10091.3    0.0400000      247.146     0.204425  0.000776578     0.187571      245.481     0.204425
      10094.2    0.0400000      246.876     0.204193  8.91214e-05     0.202582      245.212     0.204193
      10097.0    0.0400000      247.126     0.204387  4.77457e-05     0.202917      245.462     0.204387
      10099.9    0.0400000      248.106     0.205166  0.000224504     0.202516      246.442     0.205166
      10102.8    0.0400000      248.323     0.205390  0.000147808     0.203447      246.660     0.205390
      10105.7    0.0400000      247.624     0.204826  9.19094e-05     0.203208      245.961     0.204826
      10108.5    0.0400000      246.682     0.204060  0.000134381     0.202198      245.020     0.204060
      10111.5    0.0400000      246.340     0.203776  0.000104326     0.202089      244.679     0.203776
      10114.3    0.0400000      246.763     0.204122  0.000158121     0.202089      245.102     0.204122
      10117.3    0.0400000      247.119     0.204422  0.000160585     0.202372      245.458     0.204422
      10120.2    0.0400000      247.308     0.204580  0.000169090     0.202462      245.648     0.204580
      10123.1    0.0400000      247.729     0.204952  0.000303437     0.201267      246.069     0.204952
      10126.1    0.0400000      248.469     0.205543  0.000231798     0.202816      246.810     0.205543
      10129.0    0.0400000      249.237     0.206196  0.000420429     0.200432      247.579     0.206196
      10132.0    0.0400000      249.860     0.206706  0.000147045     0.204780      248.201     0.206706
      10135.0    0.0400000      250.143     0.206944  0.000111327     0.205246      248.486     0.206944
      10138.0    0.0400000      250.273     0.207050  0.000187104     0.204801      248.616     0.207050
      10140.9    0.0400000      249.870     0.206715  7.86465e-05     0.205166      248.214     0.206715
      10143.9    0.0400000      249.468     0.206392  0.000201455     0.203999      247.812     0.206392
      10147.0    0.0400000      249.078     0.206073  8.98284e-05     0.204474      247.422     0.206073
      10150.0    0.0400000      248.532     0.205623  0.000134288     0.203776      246.877     0.205623
      10153.0    0.0400000      247.488     0.204782  0.000174262     0.202623      245.833     0.204782
      10156.0    0.0400000      246.335     0.203829  0.000142566     0.201908      244.681     0.203829
      10159.1    0.0400000      244.796     0.202554  2.64346e-05     0.201109      243.142     0.202554
      10162.1    0.0400000      243.393     0.201407  5.15681e-05     0.199905      241.740     0.201407
      10165.2    0.0400000      242.677     0.200866  0.000610538     0.189851      241.025     0.200866
      10168.3    0.0400000      242.715     0.200860  0.000124026     0.199035      241.063     0.200860
      10171.3    0.0400000      243.227     0.201290  0.000150580     0.199286      241.576     0.201290
      10174.5    0.0400000      243.647     0.201636  5.28791e-05     0.200133      241.996     0.201636
      10177.6    0.0400000      243.783     0.201755  9.43012e-05     0.200100      242.133     0.201755
      10180.7    0.0400000      243.439     0.201474  0.000191222     0.199123      241.789     0.201474
      10183.8    0.0400000      242.698     0.200854  0.000102388     0.199152      241.049     0.200854
      10186.9    0.0400000      241.784     0.200088  8.53874e-05     0.198460      240.135     0.200088
      10190.0    0.0400000      240.951     0.199486  0.000771908     0.182373      239.303     0.199486
      10193.2    0.0400000      239.439     0.198219  0.000430257     0.191999      237.792     0.198219
      10196.3    0.0400000      238.672     0.197557  0.000133606     0.195638      237.024     0.197557
      10199.5    0.0400000      238.167     0.197159  8.96611e-05     0.195487      236.520     0.197159
      10202.6    0.0400000      238.066     0.197082  0.000127445     0.195199      236.420     0.197082
      10205.8    0.0400000      237.983     0.197038  8.87709e-05     0.195369      236.337     0.197038
      10209.0    0.0400000      237.529     0.196663  0.000119638     0.194826      235.884     0.196663
      10212.2    0.0400000      237.127     0.196327  0.000107992     0.194555      235.482     0.196327
      10215.5    0.0400000      236.829     0.196130  0.000568150     0.186180      235.185     0.196130
      10218.7    0.0400000      236.861     0.196119  7.03152e-05     0.194517      235.218     0.196119
      10221.9    0.0400000      237.119     0.196332  0.000103772     0.194583      235.476     0.196332
      10225.1    0.0400000      237.499     0.196648  2.72458e-05     0.195159      235.856     0.196648
      10228.4    0.0400000      237.718     0.196831  0.000184238     0.194491      236.076     0.196831
      10231.7    0.0400000      238.091     0.197146  0.000151928     0.195089      236.450     0.197146
      10234.9    0.0400000      238.470     0.197459  4.61363e-05     0.195941      236.829     0.197459
      10238.2    0.0400000      238.620     0.197590  0.000130445     0.195692      236.980     0.197590
      10241.5    0.0400000      238.660     0.197641  0.000398000     0.192099      237.021     0.197641
      10244.8    0.0400000      238.770     0.197720  0.000100128     0.196002      237.131     0.197720
      10248.1    0.0400000      238.886     0.197820  0.000150805     0.195779      237.247     0.197820
      10251.4    0.0400000      239.004     0.197928  0.000135255     0.196001      237.366     0.197928
      10254.8    0.0400000      239.142     0.198044  6.99556e-05     0.196460      237.505     0.198044
      10258.1    0.0400000      238.922     0.197872  0.000122315     0.196030      237.285     0.197872
      10261.4    0.0400000      238.243     0.197317  6.71227e-05     0.195737      236.606     0.197317
      10264.8    0.0400000      237.533     0.196728  9.77081e-05     0.195014      235.897     0.196728
      10268.1    0.0400000      236.780     0.196133  0.000329456     0.191850      235.144     0.196133
      10271.5    0.0400000      235.881     0.195379  5.80574e-05     0.193813      234.246     0.195379
      10274.9    0.0400000      234.936     0.194607  0.000102452     0.192850      233.302     0.194607
      10278.3    0.0400000      234.209     0.194008  7.33079e-05     0.192378      232.575     0.194008
      10281.7    0.0400000      233.866     0.193732  4.14439e-05     0.192195      232.233     0.193732
      10285.1    0.0400000      233.190     0.193159  0.000360968     0.188232      231.557     0.193159
      10288.5    0.0400000      232.747     0.192784  0.000334925     0.188329      231.115     0.192784
      10292.0    0.0400000      232.481     0.192554  0.000110912     0.190730      230.849     0.192554
      10295.4    0.0400000      232.329     0.192443  5.53785e-05     0.190860      230.698     0.192443
      10298.9    0.0400000      231.950     0.192166  0.000371312     0.187011      230.320     0.192166
      10302.3    0.0400000      231.232     0.191552  0.000104941     0.189753      229.603     0.191552
      10305.8    0.0400000      230.573     0.191014  0.000135042     0.189018      228.944     0.191014
      10309.3    0.0400000      230.048     0.190590  0.000119440     0.188696      228.420     0.190590
      10312.8    0.0400000      229.734     0.190340  0.000310851     0.186244      228.106     0.190340
      10316.3    0.0400000      229.816     0.190402  0.000139928     0.188365      228.189     0.190402
      10319.8    0.0400000      229.962     0.190535  6.58468e-05     0.188903      228.336     0.190535
      10323.3    0.0400000      229.895     0.190433  0.000105602     0.188619      228.269     0.190433
      10326.8    0.0400000      229.739     0.190366  0.000274811     0.186837      228.113     0.190366
      10330.4    0.0400000      229.416     0.190089  0.000148271     0.187984      227.790     0.190089
      10333.9    0.0400000      228.918     0.189686  9.78324e-05     0.187907      227.294     0.189686
      10337.5    0.0400000      228.809     0.189606  6.11526e-05     0.187982      227.185     0.189606
      10341.0    0.0400000      228.974     0.189752  0.000248951     0.186574      227.350     0.189752
      10344.6    0.0400000      228.903     0.189688  0.000216100     0.186918      227.280     0.189688
      10348.2    0.0400000      228.558     0.189412  0.000182129     0.187001      226.936     0.189412
      10351.8    0.0400000      228.184     0.189102  0.000151181     0.186963      226.562     0.189102
      10355.4    0.0400000      228.140     0.189063  6.83867e-05     0.187409      226.519     0.189063
      10359.0    0.0400000      228.352     0.189258  9.30871e-05     0.187499      226.732     0.189258
      10362.6    0.0400000      228.489     0.189367  8.57907e-05     0.187644      226.869     0.189367
      10366.2    0.0400000      228.527     0.189396  0.000126598     0.187442      226.908     0.189396
      10369.9    0.0400000      228.611     0.189478  0.000202340     0.186859      226.992     0.189478
      10373.5    0.0400000      228.703     0.189547  8.49556e-05     0.187829      227.085     0.189547
      10377.2    0.0400000      228.725     0.189576  0.000170597     0.187276      227.108     0.189576
      10380.9    0.0400000      228.621     0.189495  0.000168945     0.187209      227.004     0.189495
      10384.5    0.0400000      228.410     0.189322  5.03561e-05     0.187727      226.793     0.189322
      10388.3    0.0400000      227.895     0.188905  8.17579e-05     0.187196      226.280     0.188905
      10391.9    0.0400000      227.219     0.188345  6.20607e-05     0.186706      225.604     0.188345
      10395.6    0.0400000      226.465     0.187733  6.85590e-05     0.186067      224.850     0.187733
      10399.4    0.0400000      226.030     0.187401  0.000188067     0.184904      224.416     0.187401
      10403.1    0.0400000      225.512     0.186959  3.15034e-05     0.185385      223.899     0.186959
      10406.8    0.0400000      225.176     0.186696  8.60844e-05     0.184946      223.564     0.186696
      10410.6    0.0400000      224.822     0.186401  8.56773e-05     0.184650      223.210     0.186401
      10414.3    0.0400000      224.621     0.186233  6.63109e-05     0.184561      223.009     0.186233
      10418.1    0.0400000      224.468     0.186137  0.000314939     0.181876      222.858     0.186137
      10421.9    0.0400000      224.328     0.186025  0.000201292     0.183369      222.718     0.186025
      10425.7    0.0400000      224.058     0.185798  0.000281258     0.182082      222.448     0.185798
      10429.4    0.0400000      223.554     0.185388  0.000182213     0.182923      221.945     0.185388
      10433.2    0.0400000      223.103     0.185020  7.16463e-05     0.183317      221.495     0.185020
      10437.0    0.0400000      222.783     0.184770  0.000176195     0.182355      221.176     0.184770
      10440.9    0.0400000      222.412     0.184469  0.000174108     0.182070      220.805     0.184469
      10444.7    0.0400000      222.186     0.184285  0.000111493     0.182375      220.580     0.184285
      10448.5    0.0400000      222.059     0.184204  0.000344278     0.179359      220.453     0.184204
      10452.4    0.0400000      221.805     0.184000  0.000231884     0.180949      220.200     0.184000
      10456.2    0.0400000      221.511     0.183748  0.000142147     0.181619      219.906     0.183748
      10460.1    0.0400000      220.954     0.183295  0.000115330     0.181350      219.350     0.183295
      10463.9    0.0400000      220.446     0.182883  0.000110108     0.180967      218.843     0.182883
      10467.8    0.0400000      220.111     0.182614  0.000129019     0.180569      218.508     0.182614
      10471.7    0.0400000      219.950     0.182483  6.94457e-05     0.180765      218.348     0.182483
      10475.6    0.0400000      219.918     0.182471  0.000257369     0.179045      218.317     0.182471
      10479.5    0.0400000      219.814     0.182383  0.000102015     0.180509      218.213     0.182383
      10483.5    0.0400000      219.640     0.182249  7.76613e-05     0.180495      218.040     0.182249
      10487.4    0.0400000      219.429     0.182086  0.000203093     0.179352      217.829     0.182086
      10491.3    0.0400000      219.288     0.181959  8.44620e-05     0.180171      217.690     0.181959
      10495.3    0.0400000      219.135     0.181844  0.000252526     0.178475      217.536     0.181844
      10499.2    0.0400000      219.063     0.181778  6.13177e-05     0.180082      217.465     0.181778
      10503.2    0.0400000      219.129     0.181842  0.000133226     0.179758      217.532     0.181842
      10507.1    0.0400000      219.216     0.181915  0.000148224     0.179715      217.620     0.181915
      10511.1    0.0400000      219.222     0.181920  0.000155699     0.179657      217.627     0.181920
      10515.1    0.0400000      219.119     0.181842  7.82724e-05     0.180081      217.524     0.181842
      10519.1    0.0400000      218.887     0.181650  5.77865e-05     0.179964      217.292     0.181650
      10523.1    0.0400000      218.497     0.181335  7.88041e-05     0.179567      216.903     0.181335
      10527.2    0.0400000      218.043     0.181305   0.00131080     0.122937      216.450     0.181305
      10531.2    0.0400000      217.573     0.180593  0.000181810     0.178065      215.980     0.180593
      10535.2    0.0400000      217.112     0.180215  5.82407e-05     0.178515      215.520     0.180215
      10539.3    0.0400000      216.652     0.179847  0.000155102     0.177562      215.060     0.179847
      10543.3    0.0400000      216.147     0.179407  0.000125628     0.177350      214.557     0.179407
      10547.4    0.0400000      215.958     0.179281  5.04221e-05     0.177596      214.368     0.179281
      10551.5    0.0400000      215.712     0.179081  7.48424e-05     0.177308      214.123     0.179081
      10555.6    0.0400000      215.395     0.178824  9.34257e-05     0.176960      213.806     0.178824
      10559.7    0.0400000      215.086     0.178645  0.000605829     0.166337      213.498     0.178645
      10563.8    0.0400000      214.818     0.178368  0.000174367     0.175884      213.231     0.178368
      10567.9    0.0400000      214.551     0.178142  4.08367e-05     0.176471      212.964     0.178142
      10572.0    0.0400000      214.406     0.178036  0.000133129     0.175908      212.820     0.178036
      10576.2    0.0400000      214.124     0.177802  5.26464e-05     0.176096      212.539     0.177802
      10580.3    0.0400000      213.917     0.177639  5.78640e-05     0.175915      212.332     0.177639
      10584.4    0.0400000      213.472     0.177277  0.000119523     0.175238      211.888     0.177277
      10588.6    0.0400000      213.208     0.177061  5.04471e-05     0.175354      211.625     0.177061
      10592.8    0.0400000      212.914     0.176912  0.000608961     0.164358      211.331     0.176912
      10596.9    0.0400000      212.669     0.176617  0.000106231     0.174656      211.087     0.176617
      10601.1    0.0400000      212.453     0.176456  7.30095e-05     0.174664      210.872     0.176456
      10605.3    0.0400000      212.098     0.176172  0.000148454     0.173897      210.517     0.176172
      10609.5    0.0400000      212.085     0.176157  5.15838e-05     0.174438      210.505     0.176157
      10613.8    0.0400000      211.709     0.175856  5.70270e-05     0.174117      210.129     0.175856
      10618.0    0.0400000      211.482     0.175672  0.000105973     0.173702      209.903     0.175672
      10622.2    0.0400000      211.342     0.175561  0.000136461     0.173376      209.763     0.175561
      10626.5    0.0400000      211.089     0.175362  0.000205843     0.172489      209.511     0.175362
      10630.7    0.0400000      210.695     0.175024  0.000160583     0.172626      209.119     0.175024
      10635.0    0.0400000      210.432     0.174839  8.62118e-05     0.172969      208.856     0.174839
      10639.2    0.0400000      210.208     0.174659  0.000191264     0.171941      208.633     0.174659
      10643.5    0.0400000      210.045     0.174514  7.79159e-05     0.172681      208.470     0.174514
      10647.9    0.0400000      210.037     0.174521  0.000158892     0.172131      208.462     0.174521
      10652.1    0.0400000      210.029     0.174529  0.000117168     0.172474      208.456     0.174529
      10656.4    0.0400000      210.024     0.174514  9.63626e-05     0.172587      208.451     0.174514
      10660.8    0.0400000      209.797     0.174331  0.000104093     0.172357      208.225     0.174331
      10665.1    0.0400000      209.570     0.174148  0.000124062     0.172039      207.998     0.174148
      10669.4    0.0400000      209.116     0.173788  9.18832e-05     0.171878      207.545     0.173788
      10673.8    0.0400000      208.632     0.173393  0.000117236     0.171323      207.062     0.173393
      10678.1    0.0400000      208.309     0.173129  4.54692e-05     0.171397      206.740     0.173129
      10682.5    0.0400000      208.063     0.172941  0.000135711     0.170729      206.495     0.172941
      10686.9    0.0400000      207.834     0.172742  7.02136e-05     0.170923      206.266     0.172742
      10691.3    0.0400000      207.609     0.172561  9.62200e-05     0.170613      206.042     0.172561
      10695.7    0.0400000      207.301     0.172330  0.000255389     0.168729      205.734     0.172330
      10700.1    0.0400000      207.047     0.172109  5.51407e-05     0.170338      205.481     0.172109
      10704.5    0.0400000      206.794     0.171905  4.50556e-05     0.170162      205.229     0.171905
      10709.0    0.0400000      206.518     0.171684  4.73570e-05     0.169932      204.953     0.171684
      10713.4    0.0400000      206.187     0.171415  0.000114663     0.169338      204.623     0.171415
      10717.9    0.0400000      205.830     0.171126  9.94560e-05     0.169143      204.266     0.171126
      10722.3    0.0400000      205.484     0.170846  0.000102233     0.168842      203.922     0.170846
      10726.8    0.0400000      205.149     0.170574  9.55919e-05     0.168606      203.588     0.170574
      10731.2    0.0400000      204.883     0.170363  0.000146354     0.168028      203.322     0.170363
      10735.7    0.0400000      204.637     0.170163  8.66579e-05     0.168239      203.077     0.170163
      10740.2    0.0400000      204.380     0.169962  8.08654e-05     0.168064      202.820     0.169962
      10744.7    0.0400000      204.208     0.169821  0.000126476     0.167640      202.649     0.169821
      10749.2    0.0400000      204.026     0.169670  5.75102e-05     0.167865      202.467     0.169670
      10753.7    0.0400000      203.752     0.169548  0.000607240     0.156471      202.195     0.169548
      10758.3    0.0400000      203.542     0.169285  0.000118832     0.167153      201.985     0.169285
      10762.8    0.0400000      203.351     0.169136  4.07193e-05     0.167375      201.795     0.169136
      10767.4    0.0400000      203.001     0.168846  4.48030e-05     0.167072      201.445     0.168846
      10771.9    0.0400000      202.728     0.168625  2.41067e-05     0.166891      201.173     0.168625
      10776.5    0.0400000      202.439     0.168400  7.36840e-05     0.166519      200.885     0.168400
      10781.1    0.0400000      202.118     0.168135  7.84165e-05     0.166229      200.565     0.168135
      10785.7    0.0400000      201.912     0.167965  5.73704e-05     0.166142      200.359     0.167965
      10790.3    0.0400000      201.735     0.167969  0.000715892     0.150042      200.183     0.167969
      10794.9    0.0400000      201.522     0.167670  0.000321390     0.162802      199.971     0.167670
      10799.5    0.0400000      201.434     0.167587  0.000100935     0.165552      199.883     0.167587
      10804.1    0.0400000      201.302     0.167481  0.000111122     0.165380      199.752     0.167481
      10808.8    0.0400000      201.024     0.167284  0.000216300     0.164134      199.475     0.167284
      10813.4    0.0400000      200.912     0.167168  0.000147074     0.164781      199.363     0.167168
      10818.1    0.0400000      200.697     0.166987  0.000122467     0.164798      199.149     0.166987
      10822.7    0.0400000      200.591     0.167026  0.000651727     0.151902      199.043     0.167026
      10827.4    0.0400000      200.218     0.166602  9.51911e-05     0.164589      198.671     0.166602
      10832.1    0.0400000      199.840     0.166308  0.000127836     0.164070      198.294     0.166308
      10836.7    0.0400000      199.766     0.166249  0.000139793     0.163912      198.221     0.166249
      10841.4    0.0400000      199.548     0.166072  0.000206492     0.163026      198.003     0.166072
      10846.2    0.0400000      199.321     0.165876  8.58861e-05     0.163906      197.777     0.165876
      10850.9    0.0400000      199.007     0.165632  3.67598e-05     0.163843      197.464     0.165632
      10855.6    0.0400000      198.778     0.165439  7.27991e-05     0.163527      197.236     0.165439
      10860.4    0.0400000      198.514     0.165228  5.08317e-05     0.163397      196.973     0.165228
      10865.1    0.0400000      198.243     0.165018  0.000110801     0.162887      196.702     0.165018
      10869.9    0.0400000      197.972     0.164797  7.22222e-05     0.162880      196.432     0.164797
      10874.7    0.0400000      197.718     0.164636  0.000412680     0.157563      196.179     0.164636
      10879.4    0.0400000      197.415     0.164341  5.36023e-05     0.162491      195.876     0.164341
      10884.2    0.0400000      197.172     0.164152  7.61530e-05     0.162210      195.634     0.164152
      10889.0    0.0400000      196.861     0.163900  0.000121663     0.161676      195.324     0.163900
      10893.8    0.0400000      196.580     0.163665  5.65737e-05     0.161797      195.043     0.163665
      10897.2    0.0400000      196.024     0.163195  0.000112523     0.161028      194.488     0.163195
      10902.0    0.0400000      195.840     0.163031  9.59254e-05     0.160970      194.305     0.163031
      10906.9    0.0400000      195.404     0.162693  0.000330100     0.157491      193.869     0.162693
      10911.7    0.0400000      195.094     0.162498  0.000505888     0.152546      193.560     0.162498
      10916.6    0.0400000      194.856     0.162220  0.000155748     0.159677      193.323     0.162220
      10921.5    0.0400000      194.638     0.162044  9.30379e-05     0.159987      193.105     0.162044
      10926.3    0.0400000      194.531     0.161973  0.000196040     0.158981      192.999     0.161973
      10931.2    0.0400000      194.370     0.161840  0.000138413     0.159451      192.839     0.161840
      10936.1    0.0400000      194.100     0.161648  0.000267436     0.157603      192.569     0.161648
      10941.0    0.0400000      193.760     0.161339  8.33293e-05     0.159327      192.230     0.161339
      10945.9    0.0400000      193.479     0.161230  0.000554970     0.149463      191.950     0.161230
      10950.9    0.0400000      193.256     0.160940  5.86281e-05     0.159032      191.728     0.160940
      10955.8    0.0400000      192.992     0.160732  0.000153302     0.158189      191.464     0.160732
      10960.8    0.0400000      192.774     0.160557  0.000165635     0.157887      191.247     0.160557
      10965.7    0.0400000      192.507     0.160341  0.000143356     0.157885      190.981     0.160341
      10970.7    0.0400000      192.289     0.160165  0.000116694     0.157926      190.763     0.160165
      10975.6    0.0400000      192.134     0.160036  0.000106418     0.157868      190.609     0.160036
      10980.6    0.0400000      191.912     0.160152  0.000870801     0.132249      190.388     0.160152
      10985.6    0.0400000      191.626     0.159620  0.000146544     0.157124      190.103     0.159620
      10990.6    0.0400000      191.429     0.159501  0.000230027     0.155998      189.907     0.159501
      10995.6    0.0400000      191.385     0.159450  0.000108610     0.157259      189.863     0.159450
      11000.6    0.0400000      190.914     0.159231  0.000628833     0.144306      189.393     0.159231
      11005.6    0.0400000      190.788     0.158961  0.000150780     0.156414      189.268     0.158961
      11010.6    0.0400000      190.452     0.158715  0.000246754     0.154937      188.933     0.158715
      11015.7    0.0400000      190.149     0.158463  0.000216170     0.155136      188.630     0.158463
      11020.8    0.0400000      189.959     0.158296  0.000120980     0.155997      188.441     0.158296
      11025.9    0.0400000      189.727     0.158121  0.000119141     0.155834      188.210     0.158121
      11030.9    0.0400000      189.532     0.157962  0.000136274     0.155532      188.016     0.157962
      11036.0    0.0400000      189.304     0.157776  0.000138290     0.155325      187.788     0.157776
      11041.1    0.0400000      189.100     0.157609  0.000113841     0.155355      187.585     0.157609
      11046.2    0.0400000      188.899     0.157454  0.000175962     0.154616      187.385     0.157454
      11051.3    0.0400000      188.630     0.157761   0.00112557     0.107904      187.116     0.157761
      11056.4    0.0400000      188.351     0.156989  0.000143668     0.154477      186.838     0.156989
      11061.6    0.0400000      188.100     0.156801  8.98918e-05     0.154693      186.588     0.156801
      11066.7    0.0400000      187.870     0.156617  0.000129697     0.154222      186.358     0.156617
      11071.8    0.0400000      187.740     0.156521  0.000134766     0.154082      186.229     0.156521
      11077.0    0.0400000      187.472     0.156301  0.000118973     0.153989      185.962     0.156301
      11082.1    0.0400000      187.196     0.156067  0.000109547     0.153821      185.687     0.156067
      11087.3    0.0400000      186.970     0.155924  0.000309088     0.150933      185.461     0.155924
      11092.5    0.0400000      186.603     0.155589  8.78986e-05     0.153475      185.095     0.155589
      11097.7    0.0400000      186.404     0.155733  0.000812306     0.130684      184.897     0.155733
      11102.8    0.0400000      186.165     0.155251  0.000146842     0.152680      184.659     0.155251
      11108.1    0.0400000      185.859     0.155008  0.000161395     0.152286      184.354     0.155008
      11113.3    0.0400000      185.612     0.154787  9.66252e-05     0.152610      184.108     0.154787
      11118.5    0.0400000      185.446     0.154666  8.43069e-05     0.152560      183.942     0.154666
      11123.8    0.0400000      185.224     0.154530  0.000314654     0.149376      183.721     0.154530
      11129.0    0.0400000      184.984     0.154330  0.000272961     0.149989      183.481     0.154330
      11134.3    0.0400000      184.722     0.154136  0.000322582     0.148800      183.221     0.154136
      11139.5    0.0400000      184.473     0.153875  0.000178280     0.150942      182.972     0.153875
      11144.8    0.0400000      184.266     0.153729  0.000107526     0.151462      182.766     0.153729
      11150.1    0.0400000      184.067     0.153559  8.56208e-05     0.151430      182.568     0.153559
      11155.4    0.0400000      183.859     0.153405  0.000164488     0.150621      182.361     0.153405
      11160.7    0.0400000      183.639     0.153227  0.000133506     0.150746      182.141     0.153227
      11166.0    0.0400000      183.370     0.153002  4.38039e-05     0.151045      181.873     0.153002
      11171.3    0.0400000      183.193     0.152882  0.000274227     0.148476      181.697     0.152882
      11176.6    0.0400000      182.909     0.152633  0.000124731     0.150218      181.414     0.152633
      11181.9    0.0400000      182.601     0.152395  0.000140452     0.149836      181.106     0.152395
      11187.2    0.0400000      182.359     0.152193  0.000116600     0.149836      180.865     0.152193
      11192.5    0.0400000      182.092     0.151997  0.000221305     0.148449      180.598     0.151997
      11197.9    0.0400000      181.883     0.151804  6.03170e-05     0.149773      180.391     0.151804
      11203.3    0.0400000      181.629     0.151603  7.25162e-05     0.149515      180.137     0.151603
      11208.7    0.0400000      181.428     0.151458  0.000196960     0.148242      179.937     0.151458
      11214.1    0.0400000      181.119     0.151194  8.60771e-05     0.149029      179.629     0.151194
      11219.5    0.0400000      180.897     0.151031  0.000156965     0.148284      179.407     0.151031
      11224.9    0.0400000      180.662     0.150829  9.20245e-05     0.148623      179.173     0.150829
      11230.3    0.0400000      180.450     0.150661  0.000148354     0.147995      178.963     0.150661
      11235.8    0.0400000      180.160     0.150426  0.000104530     0.148131      178.673     0.150426
      11241.2    0.0400000      179.948     0.150254  9.53648e-05     0.148018      178.461     0.150254
      11246.6    0.0400000      176.053     0.145761  0.000580339     0.131538      174.568     0.145761
      11252.1    0.0400000      179.442     0.149861  0.000160199     0.147057      177.958     0.149861
      11257.5    0.0400000      179.300     0.149746  0.000139755     0.147148      177.816     0.149746
      11263.0    0.0400000      179.031     0.149532  0.000175259     0.146549      177.548     0.149532
      11268.5    0.0400000      178.780     0.149323  0.000125358     0.146848      177.297     0.149323
      11274.0    0.0400000      178.503     0.149116  0.000198550     0.145826      177.022     0.149116
      11279.5    0.0400000      178.226     0.148867  3.35471e-05     0.146881      176.745     0.148867
      11285.0    0.0400000      178.028     0.148708  2.66340e-05     0.146734      176.548     0.148708
      11290.5    0.0400000      177.826     0.148545  0.000145021     0.145874      176.347     0.148545
      11290.5    0.0400000      177.663     0.148450  0.000311672     0.143143      176.184     0.148450
      11296.0    0.0400000      177.393     0.148174  0.000131667     0.145624      175.914     0.148174
      11301.6    0.0400000      177.063     0.147931  0.000247538     0.143857      175.585     0.147931
      11307.2    0.0400000      176.745     0.147646  0.000122424     0.145167      175.268     0.147646
      11312.8    0.0400000      176.537     0.147470  6.07331e-05     0.145378      175.061     0.147470
      11318.4    0.0400000      176.220     0.147357  0.000455640     0.138065      174.745     0.147357
      11323.9    0.0400000      176.031     0.147074  0.000120535     0.144601      174.556     0.147074
      11329.6    0.0400000      175.848     0.146927  9.97228e-05     0.144610      174.374     0.146927
      11335.2    0.0400000      175.568     0.146799  0.000402598     0.139116      174.095     0.146799
      11340.7    0.0400000      175.322     0.146511  0.000117317     0.144055      173.850     0.146511
      11346.5    0.0400000      175.095     0.146337  0.000159225     0.143474      173.623     0.146337
      11352.1    0.0400000      174.851     0.146130  0.000134242     0.143519      173.380     0.146130
      11357.7    0.0400000      174.583     0.145932  0.000228916     0.142113      173.114     0.145932
      11363.3    0.0400000      174.358     0.145726  8.81577e-05     0.143466      172.889     0.145726
      11369.0    0.0400000      174.118     0.145567  0.000248167     0.141414      172.650     0.145567
      11374.6    0.0400000      173.928     0.145697  0.000706392     0.125147      172.461     0.145697
      11380.3    0.0400000      173.659     0.145169  0.000136105     0.142523      172.192     0.145169
      11386.0    0.0400000      173.508     0.145111  0.000330213     0.139251      172.042     0.145111
      11391.7    0.0400000      173.231     0.144850  0.000237121     0.140866      171.766     0.144850
      11397.4    0.0400000      173.044     0.144705  0.000192218     0.141401      171.580     0.144705
      11403.1    0.0400000      172.823     0.144516  0.000172203     0.141464      171.360     0.144516
      11408.8    0.0400000      172.612     0.144348  5.98692e-05     0.142213      171.149     0.144348
      11414.5    0.0400000      172.350     0.144401  0.000637644     0.127318      170.888     0.144401
      11420.3    0.0400000      172.133     0.143999  0.000276607     0.139264      170.672     0.143999
      11426.0    0.0400000      171.830     0.143730  0.000169227     0.140698      170.370     0.143730
      11431.7    0.0400000      171.653     0.143575  7.92178e-05     0.141333      170.193     0.143575
      11437.5    0.0400000      171.597     0.143539  0.000167761     0.140521      170.138     0.143539
      11443.3    0.0400000      171.281     0.143294  0.000215146     0.139622      169.823     0.143294
      11449.1    0.0400000      171.000     0.143048  0.000137625     0.140347      169.543     0.143048
      11454.8    0.0400000      170.751     0.143225  0.000746258     0.119868      169.294     0.143225
      11460.7    0.0400000      170.525     0.142767  0.000389315     0.135243      169.069     0.142767
      11466.5    0.0400000      170.231     0.142455  0.000213312     0.138789      168.776     0.142455
      11472.3    0.0400000      169.935     0.142192  0.000118603     0.139649      168.481     0.142192
      11478.2    0.0400000      169.756     0.142040  4.65161e-05     0.139921      168.303     0.142040
      11484.0    0.0400000      169.535     0.141886  0.000177177     0.138714      168.082     0.141886
      11489.8    0.0400000      169.232     0.141627  0.000108986     0.139153      167.780     0.141627
      11495.7    0.0400000      168.989     0.141581  0.000461570     0.131677      167.538     0.141581
      11501.6    0.0400000      168.789     0.141295  0.000209695     0.137654      167.339     0.141295
