# Supplementary material for: High-accuracy transmission and fluorescence XAFS of zinc at 10 K, 50 K, 100 K and 150 K using the hybrid technique
Source: J Synchrotron Radiat. 2023 Jan 1;30(Pt 1):147–68. doi: 10.1107/S1600577522010293 (PMC9814049; doi:10.1107/S1600577522010293)
Supplement: Supplementary file 1 [file s-30-00147-sup1.zip › John2022JSRSuppInfo/Zn_chi_k_150K_transmission.dat]

#------------------------
#   k         chi         dchi         e0
  0.0000000      -0.54887982       0.41562787E-03    9661.3200
  0.36188178      -0.53954901       0.41761704E-03    9661.3200
  0.51177812      -0.46254242       0.48418383E-03    9661.3200
  0.62679763      -0.38825673       0.54686251E-03    9661.3200
  0.72376356      -0.32662685       0.59998739E-03    9661.3200
  0.81080903      -0.27221715       0.64664453E-03    9661.3200
  0.88790186      -0.22806002       0.68461041E-03    9661.3200
  0.95881601      -0.19404715       0.71409205E-03    9661.3200
  1.0248349      -0.16745230       0.73714275E-03    9661.3200
  1.0880552      -0.13959514       0.76119707E-03    9661.3200
  1.1466571      -0.10513949       0.79092080E-03    9661.3200
  1.2024063      -0.61582318E-01   0.82844299E-03    9661.3200
  1.2567253      -0.11785915E-01   0.87152838E-03    9661.3200
  1.3087919       0.38944289E-01   0.91545918E-03    9661.3200
  1.3569360       0.87504896E-01   0.95787250E-03    9661.3200
  1.4043624       0.13454852       0.99934221E-03    9661.3200
  1.4493354       0.17912484       0.10391611E-02    9661.3200
  1.4929542       0.22137699       0.10775838E-02    9661.3200
  1.5370394       0.25866938       0.11120671E-02    9661.3200
  1.5782361       0.28297551       0.11343121E-02    9661.3200
  1.6200021       0.28895234       0.11392816E-02    9661.3200
  1.6607180       0.27124100       0.11223723E-02    9661.3200
  1.6989184       0.23148505       0.10855207E-02    9661.3200
  1.7370326       0.18046297       0.10397523E-02    9661.3200
  1.7735900       0.12835863       0.99412561E-03    9661.3200
  1.8101325       0.82562428E-01   0.95461974E-03    9661.3200
  1.8452423       0.46852988E-01   0.92409675E-03    9661.3200
  1.8796963       0.22671299E-01   0.90352844E-03    9661.3200
  1.9148984       0.74975470E-02   0.89062396E-03    9661.3200
  1.9494649      -0.11337179E-02   0.88330292E-03    9661.3200
  1.9821082      -0.60383379E-02   0.87919767E-03    9661.3200
  2.0148725      -0.84823943E-02   0.87706403E-03    9661.3200
  2.0471125      -0.80980736E-02   0.87740644E-03    9661.3200
  2.0788526      -0.56671414E-02   0.87946752E-03    9661.3200
  2.1101153      -0.29006861E-02   0.88180211E-03    9661.3200
  2.1415331      -0.19314356E-02   0.88259265E-03    9661.3200
  2.1724966      -0.37881208E-02   0.88102195E-03    9661.3200
  2.2024305      -0.94196602E-02   0.87620685E-03    9661.3200
  2.2319629      -0.17932124E-01   0.86882692E-03    9661.3200
  2.2605304      -0.28756110E-01   0.85951562E-03    9661.3200
  2.2898854      -0.40484995E-01   0.84960202E-03    9661.3200
  2.3183041      -0.52432675E-01   0.83950878E-03    9661.3200
  2.3463785      -0.63213435E-01   0.83048653E-03    9661.3200
  2.3735693      -0.72442384E-01   0.82252451E-03    9661.3200
  2.4009977      -0.78929529E-01   0.81703744E-03    9661.3200
  2.4281162      -0.83361033E-01   0.81326101E-03    9661.3200
  2.4549352      -0.86127388E-01   0.81086797E-03    9661.3200
  2.4814643      -0.87577575E-01   0.80958343E-03    9661.3200
  2.5077128      -0.88537746E-01   0.80877653E-03    9661.3200
  2.5336894      -0.89255107E-01   0.80814128E-03    9661.3200
  2.5594023      -0.89116708E-01   0.80827608E-03    9661.3200
  2.5848595      -0.88358995E-01   0.80889690E-03    9661.3200
  2.6100684      -0.86568348E-01   0.81040656E-03    9661.3200
  2.6355331      -0.83649175E-01   0.81285424E-03    9661.3200
  2.6597696      -0.79550106E-01   0.81631048E-03    9661.3200
  2.6842750      -0.74549422E-01   0.82054798E-03    9661.3200
  2.7085588      -0.68357225E-01   0.82584112E-03    9661.3200
  2.7321475      -0.61713338E-01   0.83148588E-03    9661.3200
  2.7564847      -0.54226826E-01   0.83778842E-03    9661.3200
  2.7796667      -0.45978087E-01   0.84478539E-03    9661.3200
  2.8035914      -0.36990506E-01   0.85240611E-03    9661.3200
  2.8268504      -0.27740591E-01   0.86028098E-03    9661.3200
  2.8503790      -0.18270344E-01   0.86834062E-03    9661.3200
  2.8728035      -0.82894162E-02   0.87681786E-03    9661.3200
  2.8955066       0.18311346E-02   0.88542114E-03    9661.3200
  2.9180330       0.12139422E-01   0.89419398E-03    9661.3200
  2.9403869       0.22350933E-01   0.90292116E-03    9661.3200
  2.9625721       0.32068546E-01   0.91129298E-03    9661.3200
  2.9845924       0.40680659E-01   0.91865027E-03    9661.3200
  3.0064515       0.48312449E-01   0.92515453E-03    9661.3200
  3.0277202       0.54658775E-01   0.93056156E-03    9661.3200
  3.0492701       0.60052784E-01   0.93523874E-03    9661.3200
  3.0706687       0.63712710E-01   0.93836685E-03    9661.3200
  3.0914957       0.65744930E-01   0.94006587E-03    9661.3200
  3.1126041       0.65999503E-01   0.94030727E-03    9661.3200
  3.1335703       0.64677327E-01   0.93915998E-03    9661.3200
  3.1543971       0.61721472E-01   0.93661781E-03    9661.3200
  3.1754997       0.57479965E-01   0.93299658E-03    9661.3200
  3.1964631       0.52257741E-01   0.92849135E-03    9661.3200
  3.2168828       0.46209621E-01   0.92329623E-03    9661.3200
  3.2517047       0.34122241E-01   0.91292793E-03    9661.3200
  3.2869545       0.20454856E-01   0.90117978E-03    9661.3200
  3.3226187       0.49595754E-02   0.88778184E-03    9661.3200
  3.3586841      -0.92602429E-02   0.87575743E-03    9661.3200
  3.3939804      -0.19511929E-01   0.86709812E-03    9661.3200
  3.4296772      -0.26131086E-01   0.86147043E-03    9661.3200
  3.4657621      -0.29552011E-01   0.85852394E-03    9661.3200
  3.5022230      -0.31664207E-01   0.85670281E-03    9661.3200
  3.5368275      -0.32024960E-01   0.85642265E-03    9661.3200
  3.5721966      -0.30880733E-01   0.85723683E-03    9661.3200
  3.6079450      -0.26274671E-01   0.86122875E-03    9661.3200
  3.6437021      -0.19089252E-01   0.86745067E-03    9661.3200
  3.6791117      -0.10004129E-01   0.87516865E-03    9661.3200
  3.7148888      -0.88671047E-03   0.88272207E-03    9661.3200
  3.7499754       0.74690048E-02   0.88986610E-03    9661.3200
  3.7857747       0.13592937E-01   0.89531921E-03    9661.3200
  3.8219239       0.15969735E-01   0.89748965E-03    9661.3200
  3.8573950       0.14553107E-01   0.89620768E-03    9661.3200
  3.8928792       0.10552237E-01   0.89279480E-03    9661.3200
  3.9290430       0.56939354E-02   0.88863089E-03    9661.3200
  3.9645466       0.16933456E-02   0.88523931E-03    9661.3200
  4.0000625      -0.90957878E-03   0.88300126E-03    9661.3200
  4.0352658      -0.28276415E-02   0.88135220E-03    9661.3200
  4.0711298      -0.41665477E-02   0.88034197E-03    9661.3200
  4.1063617      -0.48692541E-02   0.87962288E-03    9661.3200
  4.1412939      -0.40946900E-02   0.88030361E-03    9661.3200
  4.1768746      -0.16797891E-02   0.88243149E-03    9661.3200
  4.2121547       0.13979114E-02   0.88502918E-03    9661.3200
  4.2474501       0.47874133E-02   0.88793368E-03    9661.3200
  4.2827604       0.88061127E-02   0.89138654E-03    9661.3200
  4.3186918       0.14709538E-01   0.89645156E-03    9661.3200
  4.3543267       0.22426372E-01   0.90309026E-03    9661.3200
  4.3893739       0.30823050E-01   0.91028858E-03    9661.3200
  4.4247355       0.37637316E-01   0.91597573E-03    9661.3200
  4.4601104       0.42733884E-01   0.92051573E-03    9661.3200
  4.4952069       0.44931890E-01   0.92242413E-03    9661.3200
  4.5306096       0.44369990E-01   0.92194797E-03    9661.3200
  4.5663115       0.41050956E-01   0.91914804E-03    9661.3200
  4.6014517       0.34072693E-01   0.91314092E-03    9661.3200
  4.6363257       0.24227352E-01   0.90468988E-03    9661.3200
  4.6720606       0.12177370E-01   0.89438096E-03    9661.3200
  4.7078024      -0.13071301E-02   0.88274229E-03    9661.3200
  4.7432750      -0.14435712E-01   0.87153556E-03    9661.3200
  4.7790322      -0.24576182E-01   0.86311746E-03    9661.3200
  4.8147960      -0.31891415E-01   0.85671656E-03    9661.3200
  4.8497560      -0.34460107E-01   0.85456221E-03    9661.3200
  4.8847339      -0.33812258E-01   0.85525415E-03    9661.3200
  4.9202616      -0.31556030E-01   0.85715103E-03    9661.3200
  4.9555347      -0.29971519E-01   0.85848782E-03    9661.3200
  4.9905584      -0.29635759E-01   0.85892328E-03    9661.3200
  5.0263803      -0.31899739E-01   0.85694632E-03    9661.3200
  5.0614313      -0.36274001E-01   0.85322174E-03    9661.3200
  5.0970121      -0.41779470E-01   0.84860821E-03    9661.3200
  5.1326013      -0.46565436E-01   0.84447061E-03    9661.3200
  5.1679455      -0.48204267E-01   0.84307686E-03    9661.3200
  5.2025462      -0.44830629E-01   0.84611444E-03    9661.3200
  5.2381685      -0.35774359E-01   0.85372859E-03    9661.3200
  5.2733018      -0.22701876E-01   0.86489994E-03    9661.3200
  5.3082026      -0.88717639E-02   0.87671459E-03    9661.3200
  5.3433656       0.34086286E-02   0.88722815E-03    9661.3200
  5.3787856       0.13003868E-01   0.89544715E-03    9661.3200
  5.4144578       0.20057521E-01   0.90151547E-03    9661.3200
  5.4498964       0.25145465E-01   0.90589698E-03    9661.3200
  5.4853448       0.29028866E-01   0.90922180E-03    9661.3200
  5.5210400       0.32790417E-01   0.91248148E-03    9661.3200
  5.5560345       0.36858013E-01   0.91600301E-03    9661.3200
  5.5910443       0.41555803E-01   0.92008055E-03    9661.3200
  5.6269999       0.44842216E-01   0.92291917E-03    9661.3200
  5.6618021       0.45053319E-01   0.92309099E-03    9661.3200
  5.6970813       0.41557226E-01   0.92018143E-03    9661.3200
  5.7323719       0.34042084E-01   0.91371570E-03    9661.3200
  5.7679007       0.24035243E-01   0.90513744E-03    9661.3200
  5.8036632       0.13622442E-01   0.89621516E-03    9661.3200
  5.8389825       0.49507044E-02   0.88880461E-03    9661.3200
  5.8736434      -0.73086211E-03   0.88397588E-03    9661.3200
  5.9089876      -0.36519529E-02   0.88154090E-03    9661.3200
  5.9439014      -0.49194932E-02   0.88048889E-03    9661.3200
  5.9792683      -0.48392815E-02   0.88063327E-03    9661.3200
  6.0150805      -0.52727704E-02   0.88023684E-03    9661.3200
  6.0500314      -0.63211404E-02   0.87932844E-03    9661.3200
  6.0856423      -0.76730971E-02   0.87819167E-03    9661.3200
  6.1210461      -0.85298761E-02   0.87749102E-03    9661.3200
  6.1560335      -0.92458294E-02   0.87689440E-03    9661.3200
  6.1914578      -0.93949096E-02   0.87686323E-03    9661.3200
  6.2264703      -0.89032747E-02   0.87726706E-03    9661.3200
  6.2617052      -0.85070297E-02   0.87762194E-03    9661.3200
  6.2965350      -0.10037763E-01   0.87630315E-03    9661.3200
  6.3315869      -0.14166141E-01   0.87283792E-03    9661.3200
  6.3674742      -0.20633463E-01   0.86733383E-03    9661.3200
  6.4025468      -0.26640742E-01   0.86223240E-03    9661.3200
  6.4378352      -0.30405035E-01   0.85903862E-03    9661.3200
  6.4725265      -0.30814885E-01   0.85868795E-03    9661.3200
  6.5076367      -0.26253739E-01   0.86260643E-03    9661.3200
  6.5429587      -0.16683107E-01   0.87093866E-03    9661.3200
  6.5776929      -0.50335984E-02   0.88087995E-03    9661.3200
  6.6134329       0.53636489E-02   0.88971577E-03    9661.3200
  6.6485868       0.11865313E-01   0.89532691E-03    9661.3200
  6.6839477       0.14825181E-01   0.89790415E-03    9661.3200
  6.7189276       0.14892968E-01   0.89798456E-03    9661.3200
  6.7541141       0.12465838E-01   0.89593155E-03    9661.3200
  6.7893112       0.75803550E-02   0.89176793E-03    9661.3200
  6.8243267       0.18294466E-02   0.88689494E-03    9661.3200
  6.8597362      -0.27390491E-02   0.88302955E-03    9661.3200
  6.8949639      -0.50682856E-02   0.88105137E-03    9661.3200
  6.9303904      -0.46163720E-02   0.88150086E-03    9661.3200
  6.9656368      -0.32349840E-02   0.88270476E-03    9661.3200
  7.0008928      -0.37554597E-02   0.88228828E-03    9661.3200
  7.0357860      -0.64861327E-02   0.87998165E-03    9661.3200
  7.0710626      -0.88080483E-02   0.87801572E-03    9661.3200
  7.1057955      -0.77951865E-02   0.87894589E-03    9661.3200
  7.1412765      -0.26483445E-02   0.88337010E-03    9661.3200
  7.1765820       0.59967912E-02   0.89081748E-03    9661.3200
  7.2117147       0.16736494E-01   0.90004382E-03    9661.3200
  7.2470385       0.26168488E-01   0.90814961E-03    9661.3200
  7.2818312       0.32406227E-01   0.91352324E-03    9661.3200
  7.3169955       0.35772152E-01   0.91640745E-03    9661.3200
  7.3518134       0.37203302E-01   0.91773807E-03    9661.3200
  7.3875310       0.36220241E-01   0.91693978E-03    9661.3200
  7.4225473       0.32606917E-01   0.91380486E-03    9661.3200
  7.4579261       0.26871852E-01   0.90898244E-03    9661.3200
  7.4929631       0.18454101E-01   0.90176038E-03    9661.3200
  7.5280109       0.82117704E-02   0.89300410E-03    9661.3200
  7.5630695      -0.24682752E-02   0.88393571E-03    9661.3200
  7.5983111      -0.12857283E-01   0.87514838E-03    9661.3200
  7.6335614      -0.22329730E-01   0.86701577E-03    9661.3200
  7.6691621      -0.28969149E-01   0.86141900E-03    9661.3200
  7.7042583      -0.32614152E-01   0.85835493E-03    9661.3200
  7.7391954      -0.33488111E-01   0.85760957E-03    9661.3200
  7.7743123      -0.32616009E-01   0.85846583E-03    9661.3200
  7.8096067      -0.31090196E-01   0.85971381E-03    9661.3200
  7.8445754      -0.27365129E-01   0.86293375E-03    9661.3200
  7.8797213      -0.21215821E-01   0.86823896E-03    9661.3200
  7.9152075      -0.13557188E-01   0.87462607E-03    9661.3200
  7.9505353      -0.46738650E-02   0.88204966E-03    9661.3200
  7.9853789       0.42635797E-02   0.89003062E-03    9661.3200
  8.0203976       0.94708655E-02   0.89464357E-03    9661.3200
  8.0557518       0.10702969E-01   0.89573142E-03    9661.3200
  8.0909516       0.11028578E-01   0.89605704E-03    9661.3200
  8.1264823       0.10205809E-01   0.89537757E-03    9661.3200
  8.1621792       0.75220253E-02   0.89312232E-03    9661.3200
  8.1974012       0.30324122E-02   0.88935289E-03    9661.3200
  8.2326316      -0.22015733E-02   0.88483601E-03    9661.3200
  8.2677118      -0.51273507E-02   0.88247179E-03    9661.3200
  8.3029593      -0.54975373E-02   0.88221931E-03    9661.3200
  8.3382149      -0.46959874E-02   0.88274762E-03    9661.3200
  8.3736348      -0.31565595E-02   0.88413509E-03    9661.3200
  8.4087497      -0.21058029E-02   0.88505710E-03    9661.3200
  8.4440289      -0.89561303E-03   0.88607599E-03    9661.3200
  8.4788523      -0.20298525E-03   0.88668172E-03    9661.3200
  8.5141486       0.29476279E-03   0.88718300E-03    9661.3200
  8.5491460       0.83483071E-03   0.88768479E-03    9661.3200
  8.5847634       0.31297636E-02   0.88975032E-03    9661.3200
  8.6200818       0.66083424E-02   0.89276429E-03    9661.3200
  8.6551047       0.10358365E-01   0.89593744E-03    9661.3200
  8.6901372       0.14604992E-01   0.89955945E-03    9661.3200
  8.7251791       0.18780667E-01   0.90323288E-03    9661.3200
  8.7603799       0.22048692E-01   0.90608609E-03    9661.3200
  8.7957375       0.23731801E-01   0.90758551E-03    9661.3200
  8.8313985       0.22560562E-01   0.90682278E-03    9661.3200
  8.8663252       0.17142691E-01   0.90215033E-03    9661.3200
  8.9012620       0.83419240E-02   0.89453549E-03    9661.3200
  8.9365019      -0.72263066E-03   0.88691485E-03    9661.3200
  8.9718953      -0.83226931E-02   0.88046091E-03    9661.3200
  9.0071496      -0.12953184E-01   0.87658132E-03    9661.3200
  9.0422664      -0.14328419E-01   0.87539282E-03    9661.3200
  9.0773917      -0.13610909E-01   0.87606286E-03    9661.3200
  9.1126690      -0.13277554E-01   0.87638714E-03    9661.3200
  9.1479534      -0.13016381E-01   0.87665080E-03    9661.3200
  9.1829597      -0.11436785E-01   0.87808079E-03    9661.3200
  9.2181171      -0.79154248E-02   0.88111049E-03    9661.3200
  9.2531410      -0.50726271E-02   0.88357869E-03    9661.3200
  9.2881737      -0.50164115E-02   0.88367590E-03    9661.3200
  9.3234963      -0.74915385E-02   0.88162625E-03    9661.3200
  9.3585456      -0.10064487E-01   0.87930316E-03    9661.3200
  9.3940217      -0.10241446E-01   0.87947757E-03    9661.3200
  9.4295033      -0.94431104E-02   0.88008346E-03    9661.3200
  9.4641600      -0.90598536E-02   0.88047374E-03    9661.3200
  9.5000688      -0.95291426E-02   0.88023673E-03    9661.3200
  9.5344690      -0.92293428E-02   0.88041380E-03    9661.3200
  9.5701141      -0.76653953E-02   0.88179930E-03    9661.3200
  9.6056269      -0.46421081E-02   0.88464408E-03    9661.3200
  9.6410088      -0.23257220E-02   0.88643666E-03    9661.3200
  9.6749079      -0.41921419E-03   0.88808904E-03    9661.3200
  9.7100374       0.78743439E-03   0.88926766E-03    9661.3200
  9.7450403       0.20853616E-02   0.89033083E-03    9661.3200
  9.7799179       0.47497053E-02   0.89280807E-03    9661.3200
  9.8160058       0.76705452E-02   0.89503095E-03    9661.3200
  9.8519615       0.11189358E-01   0.89823793E-03    9661.3200
  9.8864619       0.14486046E-01   0.90114686E-03    9661.3200
  9.9221623       0.18305303E-01   0.90456956E-03    9661.3200
  9.9564195       0.21213757E-01   0.90702124E-03    9661.3200
  9.9918699       0.21903350E-01   0.90766197E-03    9661.3200
  10.027195       0.20067602E-01   0.90606649E-03    9661.3200
  10.062396       0.16208875E-01   0.90276213E-03    9661.3200
  10.097474       0.11125127E-01   0.89857195E-03    9661.3200
  10.132431       0.64265666E-02   0.89499045E-03    9661.3200
  10.167268       0.45052156E-03   0.88955391E-03    9661.3200
  10.203270      -0.46724401E-02   0.88521375E-03    9661.3200
  10.239144      -0.84809762E-02   0.88229093E-03    9661.3200
  10.273619      -0.10151077E-01   0.88065197E-03    9661.3200
  10.309249      -0.10459556E-01   0.88040331E-03    9661.3200
  10.344756      -0.95243937E-02   0.88150000E-03    9661.3200
  10.378881      -0.77961043E-02   0.88279051E-03    9661.3200
  10.414150      -0.53810506E-02   0.88492952E-03    9661.3200
  10.449301      -0.35368168E-02   0.88665590E-03    9661.3200
  10.484334      -0.33102783E-02   0.88682975E-03    9661.3200
  10.519250      -0.36847217E-02   0.88647611E-03    9661.3200
  10.555292      -0.50206743E-02   0.88537736E-03    9661.3200
  10.589974      -0.69009685E-02   0.88377586E-03    9661.3200
  10.624543      -0.78408249E-02   0.88291970E-03    9661.3200
  10.660229      -0.64807115E-02   0.88435594E-03    9661.3200
  10.694571      -0.53004920E-02   0.88536718E-03    9661.3200
  10.730024      -0.40150030E-02   0.88651656E-03    9661.3200
  10.765360      -0.39069331E-02   0.88671822E-03    9661.3200
  10.800580      -0.51277866E-02   0.88571056E-03    9661.3200
  10.835686      -0.57915103E-02   0.88519098E-03    9661.3200
  10.870678      -0.44648266E-02   0.88641976E-03    9661.3200
  10.905558      -0.20721034E-02   0.88846767E-03    9661.3200
  10.940327      -0.51031181E-03   0.88985741E-03    9661.3200
  10.976179       0.98835770E-03   0.89144420E-03    9661.3200
  11.010725       0.30580981E-02   0.89305713E-03    9661.3200
  11.046349       0.56610400E-02   0.89528971E-03    9661.3200
  11.080676       0.90622069E-02   0.89829921E-03    9661.3200
  11.116075       0.10547246E-01   0.89957050E-03    9661.3200
  11.151362       0.11090337E-01   0.90006571E-03    9661.3200
  11.186538       0.11220055E-01   0.90023087E-03    9661.3200
  11.221603       0.11072297E-01   0.90016888E-03    9661.3200
  11.256560       0.10962501E-01   0.90012460E-03    9661.3200
  11.291408       0.10503375E-01   0.89980231E-03    9661.3200
  11.326148       0.89806937E-02   0.89852972E-03    9661.3200
  11.361935       0.68230627E-02   0.89677785E-03    9661.3200
  11.396461       0.36525123E-02   0.89411847E-03    9661.3200
  11.432028      -0.15816715E-03   0.89087932E-03    9661.3200
  11.467485      -0.31092486E-02   0.88843017E-03    9661.3200
  11.501694      -0.39830210E-02   0.88774488E-03    9661.3200
  11.536937      -0.32363045E-02   0.88837063E-03    9661.3200
  11.572072      -0.16214215E-02   0.88982263E-03    9661.3200
  11.607101      -0.17452851E-03   0.89108140E-03    9661.3200
  11.642024       0.47221669E-03   0.89166628E-03    9661.3200
  11.676843       0.17715831E-03   0.89159201E-03    9661.3200
  11.711559      -0.16450421E-02   0.88997875E-03    9661.3200
  11.747287      -0.67689480E-02   0.88424973E-03    9661.3200
  11.781795      -0.49421208E-02   0.88729272E-03    9661.3200
  11.816202      -0.90286955E-02   0.88284187E-03    9661.3200
  11.851615      -0.77954433E-02   0.88489762E-03    9661.3200
  11.886921      -0.79542579E-02   0.88490580E-03    9661.3200
  11.922124      -0.78786433E-02   0.88495373E-03    9661.3200
  11.957222      -0.78611863E-02   0.88505007E-03    9661.3200
  11.992218      -0.81914936E-02   0.88478212E-03    9661.3200
  12.027113      -0.81760617E-02   0.88485610E-03    9661.3200
  12.061906      -0.76772138E-02   0.88533715E-03    9661.3200
  12.096599      -0.51901040E-02   0.88755478E-03    9661.3200
  12.132272      -0.34706257E-02   0.88917189E-03    9661.3200
  12.167841      -0.17246549E-02   0.89058446E-03    9661.3200
  12.202233       0.22890850E-04   0.89214322E-03    9661.3200
  12.237598       0.14919119E-02   0.89347119E-03    9661.3200
  12.272862       0.32575771E-02   0.89507433E-03    9661.3200
  12.308024       0.41773877E-02   0.89588316E-03    9661.3200
  12.343087       0.48037455E-02   0.89654922E-03    9661.3200
  12.378050       0.56053344E-02   0.89726596E-03    9661.3200
  12.412914       0.61730226E-02   0.89775322E-03    9661.3200
  12.447681       0.73092058E-02   0.89880909E-03    9661.3200
  12.482351       0.82377218E-02   0.89964012E-03    9661.3200
  12.517972       0.78878855E-02   0.89939698E-03    9661.3200
  12.552447       0.70115715E-02   0.89870080E-03    9661.3200
  12.587869       0.58431437E-02   0.89769226E-03    9661.3200
  12.623192       0.46346894E-02   0.89679630E-03    9661.3200
  12.657381       0.24184470E-02   0.89494056E-03    9661.3200
  12.692510       0.62395113E-03   0.89339093E-03    9661.3200
  12.727542      -0.26960489E-04   0.89293343E-03    9661.3200
  12.763504      -0.56602988E-03   0.89253261E-03    9661.3200
  12.798342      -0.12465324E-02   0.89199009E-03    9661.3200
  12.833085      -0.17254681E-02   0.89164096E-03    9661.3200
  12.868752      -0.17943034E-02   0.89161144E-03    9661.3200
  12.903306      -0.21525324E-02   0.89137962E-03    9661.3200
  12.938779      -0.26960284E-02   0.89097272E-03    9661.3200
  12.974156      -0.33221127E-02   0.89050136E-03    9661.3200
  13.008429      -0.37514566E-02   0.89022200E-03    9661.3200
  13.043617      -0.33282600E-02   0.89062064E-03    9661.3200
  13.078710      -0.20558364E-02   0.89173208E-03    9661.3200
  13.113709      -0.14354625E-02   0.89233248E-03    9661.3200
  13.148615      -0.13147565E-02   0.89246872E-03    9661.3200
  13.184422      -0.16672606E-02   0.89228329E-03    9661.3200
  13.219141      -0.22056831E-02   0.89189387E-03    9661.3200
  13.254757      -0.29275817E-02   0.89131365E-03    9661.3200
  13.290278      -0.34492158E-02   0.89088101E-03    9661.3200
  13.324721      -0.32381663E-02   0.89114495E-03    9661.3200
  13.360056      -0.26138787E-02   0.89174344E-03    9661.3200
  13.395297      -0.23688291E-02   0.89199403E-03    9661.3200
  13.429471      -0.21533992E-02   0.89241035E-03    9661.3200
  13.464531      -0.14744492E-02   0.89286799E-03    9661.3200
  13.500470      -0.10712067E-03   0.89405945E-03    9661.3200
  13.535346       0.11793584E-02   0.89545963E-03    9661.3200
  13.571098       0.20240714E-02   0.89603895E-03    9661.3200
  13.605793       0.33648948E-02   0.89722506E-03    9661.3200
  13.640399       0.42753778E-02   0.89804358E-03    9661.3200
  13.675876       0.48133175E-02   0.89857159E-03    9661.3200
  13.711261       0.53407983E-02   0.89906690E-03    9661.3200
  13.746555       0.54522859E-02   0.89923204E-03    9661.3200
  13.781758       0.49613275E-02   0.89888536E-03    9661.3200
  13.816872       0.37934853E-02   0.89790760E-03    9661.3200
  13.851897       0.26787404E-02   0.89699726E-03    9661.3200
  13.886833       0.15584101E-02   0.89610929E-03    9661.3200
  13.921682       0.72248565E-03   0.89543861E-03    9661.3200
  13.956444       0.37612226E-03   0.89521283E-03    9661.3200
  13.992055       0.33484502E-03   0.89523488E-03    9661.3200
  14.026642       0.23109752E-03   0.89520740E-03    9661.3200
  14.062076       0.44260402E-03   0.89543770E-03    9661.3200
  14.097421       0.62391224E-03   0.89629015E-03    9661.3200
  14.132677       0.39601375E-03   0.89553033E-03    9661.3200
  14.167845      -0.14663970E-03   0.89513119E-03    9661.3200
  14.202926      -0.84507703E-03   0.89475085E-03    9661.3200
  14.237921      -0.14525194E-02   0.89408700E-03    9661.3200
  14.272830      -0.18173197E-02   0.89383114E-03    9661.3200
  14.307654      -0.14518956E-02   0.89441635E-03    9661.3200
  14.342394      -0.85019499E-03   0.89480658E-03    9661.3200
  14.377960      -0.58776525E-03   0.89524082E-03    9661.3200
  14.413438      -0.97386332E-03   0.89489370E-03    9661.3200
  14.447923      -0.15851683E-02   0.89434359E-03    9661.3200
  14.483230      -0.22539281E-02   0.89383498E-03    9661.3200
  14.518452      -0.28266501E-02   0.89340471E-03    9661.3200
  14.553588      -0.28955043E-02   0.89339111E-03    9661.3200
  14.588639      -0.25885268E-02   0.89367972E-03    9661.3200
  14.623607      -0.21040135E-02   0.89429945E-03    9661.3200
  14.658491      -0.16830499E-02   0.89464725E-03    9661.3200
  14.693292      -0.14329378E-02   0.89494547E-03    9661.3200
  14.728900      -0.87191865E-03   0.89539826E-03    9661.3200
  14.763535      -0.31201892E-03   0.89594194E-03    9661.3200
  14.798974       0.30779853E-03   0.89652412E-03    9661.3200
  14.834328       0.74197441E-03   0.89705668E-03    9661.3200
  14.868718       0.14136109E-02   0.89759181E-03    9661.3200
  14.903907       0.18686466E-02   0.89801518E-03    9661.3200
  14.939013       0.21368048E-02   0.89832250E-03    9661.3200
  14.974037       0.22643390E-02   0.89850390E-03    9661.3200
  15.008979       0.23165453E-02   0.89867177E-03    9661.3200
  15.043840       0.14265606E-02   0.89801129E-03    9661.3200
  15.079488       0.83244880E-03   0.89742309E-03    9661.3200
  15.114187       0.19708211E-03   0.89693890E-03    9661.3200
  15.148805      -0.39308653E-03   0.89649136E-03    9661.3200
  15.184208      -0.42117516E-03   0.89654224E-03    9661.3200
  15.219528      -0.52606707E-03   0.89649815E-03    9661.3200
  15.254766      -0.64642582E-03   0.89644406E-03    9661.3200
  15.289923      -0.45941688E-03   0.89668385E-03    9661.3200
  15.324145      -0.46841713E-03   0.89670281E-03    9661.3200
  15.359995      -0.60628410E-03   0.89666378E-03    9661.3200
  15.394912      -0.80328170E-03   0.89653133E-03    9661.3200
  15.429750      -0.76332109E-03   0.89666522E-03    9661.3200
  15.465356      -0.93948863E-03   0.89654267E-03    9661.3200
  15.500035      -0.94483055E-03   0.89654198E-03    9661.3200
  15.534637      -0.12096518E-02   0.89639734E-03    9661.3200
  15.570003      -0.13806052E-02   0.89628221E-03    9661.3200
  15.605289      -0.13561407E-02   0.89642561E-03    9661.3200
  15.640495      -0.12700204E-02   0.89661712E-03    9661.3200
  15.675623      -0.82363542E-03   0.89692434E-03    9661.3200
  15.710672      -0.60809092E-03   0.89728515E-03    9661.3200
  15.745642      -0.71572862E-03   0.89714042E-03    9661.3200
  15.780536      -0.11234392E-02   0.89682160E-03    9661.3200
  15.815352      -0.97661246E-03   0.89706289E-03    9661.3200
  15.850918      -0.73941307E-03   0.89731991E-03    9661.3200
  15.885580      -0.11398632E-02   0.89731087E-03    9661.3200
  15.920989      -0.10969523E-02   0.89703079E-03    9661.3200
  15.956319      -0.30143103E-03   0.89788673E-03    9661.3200
  15.990753      -0.27511581E-03   0.89784073E-03    9661.3200
  16.025930       0.26720764E-04   0.89815056E-03    9661.3200
  16.061029       0.18316688E-03   0.89835449E-03    9661.3200
  16.096053       0.83781740E-03   0.89898890E-03    9661.3200
  16.131000       0.31452174E-02   0.90104692E-03    9661.3200
  16.166681       0.34020039E-02   0.90129598E-03    9661.3200
  16.201476       0.34861072E-02   0.90139510E-03    9661.3200
  16.236196       0.32475460E-02   0.90122104E-03    9661.3200
  16.271647       0.28885519E-02   0.90098821E-03    9661.3200
  16.306218       0.26011331E-02   0.90078616E-03    9661.3200
  16.342318       0.23472321E-02   0.90062269E-03    9661.3200
  16.376740       0.20554755E-02   0.90065387E-03    9661.3200
  16.411887       0.15046347E-02   0.90002017E-03    9661.3200
  16.446960       0.12497881E-02   0.89986528E-03    9661.3200
  16.482752       0.12342691E-02   0.90045167E-03    9661.3200
  16.517674       0.73372707E-03   0.89952849E-03    9661.3200
  16.552522       0.22858338E-03   0.89916468E-03    9661.3200
  16.588086       0.57333162E-04   0.89935593E-03    9661.3200
  16.622787      -0.20818410E-03   0.89891065E-03    9661.3200
  16.658201      -0.24275719E-03   0.89889240E-03    9661.3200
  16.692756      -0.15715063E-03   0.89970880E-03    9661.3200
  16.728022      -0.33230463E-03   0.89891386E-03    9661.3200
  16.763214      -0.11177135E-03   0.89916180E-03    9661.3200
  16.798332      -0.71233363E-03   0.89944278E-03    9661.3200
  16.833378      -0.10269948E-02   0.89851234E-03    9661.3200
  16.868350      -0.93451866E-03   0.89866848E-03    9661.3200
  16.903250      -0.13602821E-02   0.89893307E-03    9661.3200
  16.938851      -0.17485864E-02   0.89790508E-03    9661.3200
  16.973606      -0.12968405E-02   0.89849184E-03    9661.3200
  17.009060      -0.50866683E-03   0.89955376E-03    9661.3200
  17.043671      -0.42079991E-03   0.89937009E-03    9661.3200
  17.078980      -0.55579129E-03   0.89928308E-03    9661.3200
  17.114216      -0.13272224E-03   0.89997137E-03    9661.3200
  17.149379      -0.25075270E-03   0.90016987E-03    9661.3200
  17.184470      -0.20864669E-03   0.89973028E-03    9661.3200
  17.219490      -0.25381822E-03   0.89981511E-03    9661.3200
  17.254438      -0.13295805E-03   0.89986868E-03    9661.3200
  17.290074      -0.23080556E-03   0.89983796E-03    9661.3200
  17.324880      -0.65822712E-04   0.90009321E-03    9661.3200
  17.360371      -0.16042110E-03   0.90043259E-03    9661.3200
  17.395037      -0.54647131E-03   0.89979649E-03    9661.3200
  17.430385      -0.55118984E-03   0.89988031E-03    9661.3200
  17.464911      -0.85263269E-03   0.89967022E-03    9661.3200
  17.500118      -0.47484913E-03   0.90002967E-03    9661.3200
  17.535254      -0.65489577E-04   0.90044114E-03    9661.3200
  17.570320      -0.13163801E-03   0.90044883E-03    9661.3200
  17.605316      -0.16695696E-03   0.90045160E-03    9661.3200
  17.640985      -0.28414499E-03   0.90050357E-03    9661.3200
  17.675841      -0.11424066E-02   0.89952940E-03    9661.3200
  17.711368      -0.57079586E-03   0.90029638E-03    9661.3200
  17.746086      -0.92612283E-03   0.90008792E-03    9661.3200
  17.781473      -0.10033594E-02   0.90009339E-03    9661.3200
  17.816789      -0.94131787E-03   0.90020217E-03    9661.3200
  17.851302      -0.99852871E-03   0.90019441E-03    9661.3200
  17.886481      -0.11284284E-02   0.90013224E-03    9661.3200
  17.921590      -0.11551533E-02   0.90015270E-03    9661.3200
  17.956631       0.22115851E-05   0.90126908E-03    9661.3200
  17.991603       0.31943492E-03   0.90157126E-03    9661.3200
  18.027235       0.13201944E-03   0.90157976E-03    9661.3200
  18.062070      -0.57287095E-03   0.90097484E-03    9661.3200
  18.097563      -0.75257759E-03   0.90078839E-03    9661.3200
  18.132264      -0.88125654E-03   0.90075495E-03    9661.3200
  18.167619      -0.85900866E-03   0.90082827E-03    9661.3200
  18.202905      -0.51249267E-03   0.90116841E-03    9661.3200
  18.238124       0.26970441E-03   0.90191281E-03    9661.3200
  18.272558       0.12158056E-02   0.90283946E-03    9661.3200
  18.308357       0.16426973E-02   0.90325754E-03    9661.3200
  18.343373       0.11790893E-02   0.90288791E-03    9661.3200
  18.378322       0.71845916E-03   0.90253215E-03    9661.3200
  18.413916       0.39283803E-03   0.90231977E-03    9661.3200
  18.448732       0.11799178E-03   0.90214531E-03    9661.3200
  18.484190       0.10580842E-04   0.90210960E-03    9661.3200
  18.518874       0.71827381E-03   0.90274871E-03    9661.3200
  18.553492       0.94845686E-03   0.90303241E-03    9661.3200
  18.588751       0.11244719E-02   0.90323306E-03    9661.3200
  18.623943       0.10277938E-02   0.90316656E-03    9661.3200
  18.659770       0.10996005E-02   0.90337283E-03    9661.3200
  18.694128       0.88725429E-03   0.90322058E-03    9661.3200
  18.729122       0.11801651E-02   0.90351253E-03    9661.3200
  18.764050       0.10491007E-02   0.90343421E-03    9661.3200
  18.798914       0.66917728E-03   0.90322528E-03    9661.3200
  18.834408       0.22678297E-03   0.90293048E-03    9661.3200
  18.869836       0.40977338E-03   0.90354114E-03    9661.3200
  18.905198       0.21967382E-03   0.90302131E-03    9661.3200
  18.940493      -0.11003037E-04   0.90292367E-03    9661.3200
  18.975032       0.79615827E-04   0.90316126E-03    9661.3200
  19.010198      -0.32464231E-04   0.90303753E-03    9661.3200
  19.045299      -0.12036371E-03   0.90295984E-03    9661.3200
  19.080335      -0.21529979E-04   0.90413102E-03    9661.3200
  19.115307      -0.93321519E-04   0.90304614E-03    9661.3200
  19.150899       0.37465071E-04   0.90326701E-03    9661.3200
  19.185742       0.46570420E-03   0.90378840E-03    9661.3200
  19.221204       0.41458381E-04   0.90341717E-03    9661.3200
  19.255920      -0.31524746E-04   0.90340565E-03    9661.3200
  19.291252      -0.26986767E-04   0.90354605E-03    9661.3200
  19.325842      -0.13647080E-04   0.90361096E-03    9661.3200
  19.361047       0.11023893E-03   0.90371315E-03    9661.3200
  19.396188       0.41195485E-03   0.90410861E-03    9661.3200
  19.431266      -0.11277683E-03   0.90366724E-03    9661.3200
  19.466280       0.77770696E-04   0.90386474E-03    9661.3200
  19.501231       0.22656526E-03   0.90405941E-03    9661.3200
  19.536791       0.53578357E-03   0.90442352E-03    9661.3200
  19.571616       0.55082961E-03   0.90456275E-03    9661.3200
  19.606380       0.71674145E-03   0.90468770E-03    9661.3200
  19.641748       0.10045592E-02   0.90497110E-03    9661.3200
  19.677054      -0.62380192E-03   0.90337754E-03    9661.3200
  19.711631       0.33353362E-03   0.90459472E-03    9661.3200
  19.747475       0.38998359E-03   0.90471264E-03    9661.3200
  19.781929       0.11776170E-03   0.90432373E-03    9661.3200
  19.816985       0.31744920E-03   0.90446570E-03    9661.3200
  19.851978       0.26185460E-03   0.90448106E-03    9661.3200
  19.886910      -0.11155518E-03   0.90426308E-03    9661.3200
  19.921781      -0.33955096E-03   0.90415220E-03    9661.3200
  19.957247      -0.57552383E-03   0.90460895E-03    9661.3200
  19.991995      -0.87041150E-03   0.90388353E-03    9661.3200
  20.026683      -0.95167399E-03   0.90377563E-03    9661.3200
  20.061964      -0.10577460E-02   0.90380409E-03    9661.3200
  20.097182      -0.10789126E-02   0.90427329E-03    9661.3200
  20.131689      -0.98912956E-03   0.90392663E-03    9661.3200
  20.166786      -0.87891070E-03   0.90407755E-03    9661.3200
  20.201822      -0.85828137E-03   0.90418473E-03    9661.3200
  20.236797      -0.76332803E-03   0.90453690E-03    9661.3200
  20.271712      -0.55405506E-03   0.90458478E-03    9661.3200
  20.307212      -0.39836666E-03   0.90476422E-03    9661.3200
  20.342006      -0.31778607E-03   0.90503643E-03    9661.3200
  20.377383      -0.57629769E-03   0.90476316E-03    9661.3200
  20.412057      -0.47760263E-03   0.90511225E-03    9661.3200
  20.446673      -0.52088219E-03   0.90492646E-03    9661.3200
  20.481869      -0.33912536E-03   0.90530663E-03    9661.3200
  20.517006      -0.39707310E-03   0.90661634E-03    9661.3200
  20.552082      -0.29431654E-03   0.90540735E-03    9661.3200
  20.587098      -0.22544679E-03   0.90543616E-03    9661.3200
  20.622055      -0.31710500E-03   0.90566131E-03    9661.3200
  20.656953      -0.79447688E-03   0.90502428E-03    9661.3200
  20.691791      -0.79439252E-03   0.90509538E-03    9661.3200
  20.727204      -0.96057946E-03   0.90561633E-03    9661.3200
  20.762555      -0.86708400E-03   0.90522595E-03    9661.3200
  20.797847      -0.13232032E-02   0.90491609E-03    9661.3200
  20.833079      -0.13053025E-02   0.90512177E-03    9661.3200
  20.868251      -0.12931868E-02   0.90512538E-03    9661.3200
  20.903364      -0.10776920E-02   0.90525155E-03    9661.3200
  20.938419      -0.84423127E-03   0.90579750E-03    9661.3200
  20.973414       0.53995402E-04   0.90638032E-03    9661.3200
  21.008975       0.65120897E-03   0.90703306E-03    9661.3200
  21.043853       0.18221946E-02   0.90802295E-03    9661.3200
  21.078674       0.16214379E-02   0.90903340E-03    9661.3200
  21.114058       0.20113900E-02   0.90879694E-03    9661.3200
  21.148763       0.19975878E-02   0.90852145E-03    9661.3200
  21.183411       0.21303706E-02   0.90870955E-03    9661.3200
  21.219237       0.20211596E-02   0.90860503E-03    9661.3200
  21.254386       0.28183901E-02   0.91006919E-03    9661.3200
  21.288863       0.27925548E-02   0.90938819E-03    9661.3200
  21.323897       0.24172558E-02   0.90911011E-03    9661.3200
  21.358875       0.20936805E-02   0.90895553E-03    9661.3200
  21.393795       0.15260929E-02   0.90896635E-03    9661.3200
  21.428658       0.14839380E-02   0.90862170E-03    9661.3200
  21.464075       0.12083767E-02   0.90831434E-03    9661.3200
  21.498824       0.51686734E-03   0.90774219E-03    9661.3200
  21.534125       0.36278350E-03   0.90775390E-03    9661.3200
  21.568761       0.34618810E-03   0.90777515E-03    9661.3200
  21.603948      -0.46016278E-03   0.90713056E-03    9661.3200
  21.639078      -0.10007041E-02   0.90666325E-03    9661.3200
  21.674151      -0.12265893E-02   0.90654132E-03    9661.3200
  21.709167      -0.13282137E-02   0.90652059E-03    9661.3200
  21.744127      -0.13470825E-02   0.90661344E-03    9661.3200
  21.779031      -0.14089425E-02   0.90659219E-03    9661.3200
  21.814479      -0.14925335E-02   0.90657201E-03    9661.3200
  21.849270      -0.13822726E-02   0.90706137E-03    9661.3200
  21.884604      -0.13538914E-02   0.90693230E-03    9661.3200
  21.919284      -0.20958283E-02   0.90637292E-03    9661.3200
  21.954506      -0.19619559E-02   0.90682744E-03    9661.3200
