# Supplementary material for: High-accuracy transmission and fluorescence XAFS of zinc at 10 K, 50 K, 100 K and 150 K using the hybrid technique
Source: J Synchrotron Radiat. 2023 Jan 1;30(Pt 1):147–68. doi: 10.1107/S1600577522010293 (PMC9814049; doi:10.1107/S1600577522010293)
Supplement: Supplementary file 1 [file s-30-00147-sup1.zip › John2022JSRSuppInfo/Zn_chi_k_50K_fluorescence.dat]

#------------------------
#     k          chi        dchi             e0
 0.1023556    -5.45867622E-01     3.05960246E-04    9661.2998
 0.3760786    -5.21648407E-01     2.25721422E-04    9661.2998
 0.5219133    -4.33542818E-01     2.48961878E-04    9661.2998
 0.6350999    -3.55311900E-01     2.63859343E-04    9661.2998
 0.7309654    -2.88115084E-01     2.65745912E-04    9661.2998
 0.8172441    -2.31994808E-01     3.03077220E-04    9661.2998
 0.8937821    -1.88935593E-01     3.15782003E-04    9661.2998
 0.9642639    -1.57655910E-01     3.47115914E-04    9661.2998
 1.0299336    -1.34946987E-01     3.51423136E-04    9661.2998
 1.0928590    -1.11131333E-01     3.69568617E-04    9661.2998
 1.1500783    -8.04845542E-02     4.03223909E-04    9661.2998
 1.2067550    -3.97390872E-02     4.40906006E-04    9661.2998
 1.2608867     7.29767699E-03     5.01135830E-04    9661.2998
 1.3117903     5.71618266E-02     5.39917964E-04    9661.2998
 1.3607910     1.05326951E-01     5.98452112E-04    9661.2998
 1.4080875     1.52238190E-01     6.70413545E-04    9661.2998
 1.4529452     1.96553409E-01     7.46942475E-04    9661.2998
 1.4964588     2.38330945E-01     8.26279807E-04    9661.2998
 1.5823796     2.70906240E-01     2.47283559E-03    9661.2998
 1.6630821     2.69345075E-01     2.42189248E-03    9661.2998
 1.7012293     2.43892446E-01     2.42678006E-03    9661.2998
 1.7392927     2.01427624E-01     2.40757689E-03    9661.2998
 1.7765410     1.56118423E-01     2.42314441E-03    9661.2998
 1.8123018     1.09661363E-01     2.42226454E-03    9661.2998
 1.8480788     6.89506307E-02     2.40619644E-03    9661.2998
 1.8824811     3.84300128E-02     2.40279362E-03    9661.2998
 1.9169490     1.91432685E-02     2.42629834E-03    9661.2998
 1.9514792    -2.46394500E-02     2.49790214E-03    9661.2998
 1.9847492    -8.15078616E-03     2.43085716E-03    9661.2998
 2.0174706    -5.67938248E-03     2.42610369E-03    9661.2998
 2.0496697     5.13955718E-04     2.41837488E-03    9661.2998
 2.0807416     6.51964964E-03     2.42102146E-03    9661.2998
 2.1125963     6.29256200E-03     2.73624994E-03    9661.2998
 2.1433668     1.57739520E-02     2.43112864E-03    9661.2998
 2.1743042     1.61434300E-02     2.42719683E-03    9661.2998
 2.2048075     9.45132971E-03     2.44260090E-03    9661.2998
 2.2343085    -1.61671650E-03     2.45173997E-03    9661.2998
 2.2628465    -1.69947371E-02     2.44509126E-03    9661.2998
 2.2916005    -4.48842645E-02     2.72108126E-03    9661.2998
 2.3199980    -5.84464148E-02     2.42676493E-03    9661.2998
 2.3480523    -8.13627169E-02     2.40321388E-03    9661.2998
 2.3757753    -1.06752127E-01     2.69669713E-03    9661.2998
 2.4031785    -1.12698242E-01     2.41475645E-03    9661.2998
 2.4302726    -1.22439280E-01     2.40277313E-03    9661.2998
 2.4570680    -1.29336864E-01     2.40385835E-03    9661.2998
 2.4830470    -1.38476223E-01     2.68836319E-03    9661.2998
 2.5092790    -1.31971464E-01     2.40025716E-03    9661.2998
 2.5352395    -1.33294582E-01     2.41325865E-03    9661.2998
 2.5609369    -1.33803025E-01     2.39338540E-03    9661.2998
 2.5868852    -1.32826373E-01     2.40452401E-03    9661.2998
 2.6120746    -1.30201921E-01     2.39333767E-03    9661.2998
 2.6370234    -1.25732049E-01     2.39994470E-03    9661.2998
 2.6622303    -1.19672231E-01     2.39762291E-03    9661.2998
 2.6862259    -1.18579112E-01     2.68703722E-03    9661.2998
 2.7104921    -1.02146693E-01     2.38053966E-03    9661.2998
 2.7340641    -8.87033343E-02     2.40479456E-03    9661.2998
 2.7579095    -7.62850866E-02     2.38437043E-03    9661.2998
 2.7815506    -6.60018921E-02     2.39301543E-03    9661.2998
 2.8054593    -5.28060421E-02     2.41839443E-03    9661.2998
 2.8287027    -3.92703749E-02     2.38092896E-03    9661.2998
 2.8517570    -2.41334308E-02     2.40297429E-03    9661.2998
 2.8746264    -1.03924181E-02     2.40319222E-03    9661.2998
 2.8973150    -3.48310266E-03     2.68183253E-03    9661.2998
 2.9198277     1.74036324E-02     2.40304973E-03    9661.2998
 2.9421680     3.01628038E-02     2.40010535E-03    9661.2998
 2.9643397     4.07409146E-02     2.41264235E-03    9661.2998
 2.9863470     5.12912609E-02     2.40054424E-03    9661.2998
 3.0081933     6.17530011E-02     2.39889440E-03    9661.2998
 3.0294497     6.92887530E-02     2.40658293E-03    9661.2998
 3.0509875     7.52500370E-02     2.40320968E-03    9661.2998
 3.0719478     7.84979239E-02     2.39115418E-03    9661.2998
 3.0931897     8.38351324E-02     2.39414978E-03    9661.2998
 3.1142867     8.70558098E-02     2.41504726E-03    9661.2998
 3.1352415     7.94258118E-02     2.66957819E-03    9661.2998
 3.1560574     8.63596722E-02     2.38954299E-03    9661.2998
 3.1771488     8.44998583E-02     2.40220549E-03    9661.2998
 3.1981015     7.51315355E-02     2.38284515E-03    9661.2998
 3.2185106     7.02799857E-02     2.40248651E-03    9661.2998
 3.2533152     6.01539724E-02     2.39573698E-03    9661.2998
 3.2881496     4.21371907E-02     2.37716781E-03    9661.2998
 3.3241949     1.79201309E-02     2.66253436E-03    9661.2998
 3.3602433     2.31727445E-03     2.38666590E-03    9661.2998
 3.3955235    -2.35133842E-02     2.65066372E-03    9661.2998
 3.4312043    -2.95051131E-02     2.36304500E-03    9661.2998
 3.4672732    -3.54752876E-02     2.35261209E-03    9661.2998
 3.5037184    -4.05088924E-02     2.35480978E-03    9661.2998
 3.5383084    -4.94942665E-02     2.64758337E-03    9661.2998
 3.5736628    -3.69691998E-02     2.37258011E-03    9661.2998
 3.6093967    -3.14241648E-02     2.36174883E-03    9661.2998
 3.6451395    -2.27325689E-02     2.34187790E-03    9661.2998
 3.6805353    -1.11848218E-02     2.34859902E-03    9661.2998
 3.7162986     6.09776285E-03     2.37271236E-03    9661.2998
 3.7513721     1.61322057E-02     2.37350469E-03    9661.2998
 3.7871580     1.33053372E-02     2.63628317E-03    9661.2998
 3.8232944     2.40301285E-02     2.35602679E-03    9661.2998
 3.8587527     1.40409963E-02     2.63767643E-03    9661.2998
 3.8942246     1.56858359E-02     2.34088930E-03    9661.2998
 3.9303761     8.13338906E-03     2.36629602E-03    9661.2998
 3.9658678     2.37913104E-03     2.35060719E-03    9661.2998
 4.0013719    -8.89059156E-03     2.63179187E-03    9661.2998
 4.0362391    -5.83872572E-03     2.34604976E-03    9661.2998
 4.0720949    -5.38784079E-03     2.34609237E-03    9661.2998
 4.1073184    -1.29648326E-02     2.61713914E-03    9661.2998
 4.1425586    -6.62182225E-03     2.33972818E-03    9661.2998
 4.1781287    -2.91583664E-03     2.34580529E-03    9661.2998
 4.2133980    -4.47003962E-03     2.62279785E-03    9661.2998
 4.2486830     6.17801677E-03     2.34540110E-03    9661.2998
 4.2839832     1.33369537E-02     2.34277919E-03    9661.2998
 4.3199048     1.36569235E-02     2.62689870E-03    9661.2998
 4.3555293     3.23071033E-02     2.34018615E-03    9661.2998
 4.3902688     4.35075425E-02     2.35167728E-03    9661.2998
 4.4259191     5.26446849E-02     2.33949628E-03    9661.2998
 4.4612846     6.04470074E-02     2.33913795E-03    9661.2998
 4.4960809     6.75488487E-02     2.35677697E-03    9661.2998
 4.5314765     6.80689588E-02     2.34691426E-03    9661.2998
 4.5671716     6.66325688E-02     2.33851396E-03    9661.2998
 4.6023054     5.94343543E-02     2.35459255E-03    9661.2998
 4.6371732     4.56839800E-02     2.33351300E-03    9661.2998
 4.6729016     2.95661446E-02     2.33326131E-03    9661.2998
 4.7086368     1.01729259E-02     2.33164849E-03    9661.2998
 4.7441034    -8.48556031E-03     2.33325874E-03    9661.2998
 4.7798543    -2.78712045E-02     2.35023699E-03    9661.2998
 4.8156118    -3.45284231E-02     2.34082993E-03    9661.2998
 4.8505659    -4.35657725E-02     2.34294776E-03    9661.2998
 4.8855381    -4.54303212E-02     2.31529376E-03    9661.2998
 4.9210601    -5.59258349E-02     2.34752172E-03    9661.2998
 4.9563274    -4.44162562E-02     2.32661539E-03    9661.2998
 4.9913454    -4.20594588E-02     2.33382336E-03    9661.2998
 5.0271621    -4.68701348E-02     2.33347062E-03    9661.2998
 5.0622077    -5.20226136E-02     2.33105058E-03    9661.2998
 5.0977826    -6.34166822E-02     2.31459015E-03    9661.2998
 5.1333666    -7.21123740E-02     2.31671496E-03    9661.2998
 5.1684523    -7.72320107E-02     2.31743651E-03    9661.2998
 5.2033014    -7.10864365E-02     2.32269685E-03    9661.2998
 5.2389183    -5.76445684E-02     2.33403780E-03    9661.2998
 5.2740469    -3.69601585E-02     2.33200099E-03    9661.2998
 5.3089428    -1.62214655E-02     2.33752420E-03    9661.2998
 5.3441010     2.00158823E-03     2.35039368E-03    9661.2998
 5.3795161     1.56882685E-02     2.34606094E-03    9661.2998
 5.4151831     1.94898155E-02     2.60778028E-03    9661.2998
 5.4506173     2.61441488E-02     2.60541821E-03    9661.2998
 5.4858222     3.91964093E-02     2.35518743E-03    9661.2998
 5.5215144     4.43251170E-02     2.33976776E-03    9661.2998
 5.5567417     4.93894778E-02     2.34865188E-03    9661.2998
 5.5917468     5.65862916E-02     2.33304151E-03    9661.2998
 5.6274652     6.41420484E-02     2.34730425E-03    9661.2998
 5.6624961     6.71622157E-02     2.35411618E-03    9661.2998
 5.6977711     6.33983389E-02     2.34774849E-03    9661.2998
 5.7332859     5.37741482E-02     2.33713631E-03    9661.2998
 5.7685819     4.07201760E-02     2.32746452E-03    9661.2998
 5.8043399     2.41151899E-02     2.34020175E-03    9661.2998
 5.8396554     1.23855202E-02     2.33914424E-03    9661.2998
 5.8743124     1.90361624E-03     2.34000920E-03    9661.2998
 5.9096527    -8.37133173E-03     2.60535255E-03    9661.2998
 5.9445624    -1.86317845E-03     2.33364571E-03    9661.2998
 5.9799256     9.13611497E-04     2.33767671E-03    9661.2998
 6.0155158    -2.01795134E-03     2.33715470E-03    9661.2998
 6.0508971    -1.74251441E-02     2.37651262E-03    9661.2998
 6.0862880    -1.51537079E-02     2.34046974E-03    9661.2998
 6.1216879    -1.74698848E-02     2.34060455E-03    9661.2998
 6.1566715    -1.46634914E-02     2.35529151E-03    9661.2998
 6.2271013    -2.88937762E-02     2.34906306E-03    9661.2998
 6.2623324    -2.53250375E-02     2.34379037E-03    9661.2998
 6.2971587    -2.56454665E-02     2.33718590E-03    9661.2998
 6.3322072    -3.45520973E-02     2.34529981E-03    9661.2998
 6.3703527    -4.18996550E-02     2.38039833E-03    9661.2998
 6.4056144    -5.43391332E-02     2.46358500E-03    9661.2998
 6.4406824    -6.07826971E-02     2.52981251E-03    9661.2998
 6.4753585    -5.95047809E-02     2.53112707E-03    9661.2998
 6.5104532    -4.87375781E-02     2.47235876E-03    9661.2998
 6.5455604    -3.50223817E-02     2.58867932E-03    9661.2998
 6.5802808    -4.36411751E-03     2.54199724E-03    9661.2998
 6.6160064     1.41780265E-02     2.46738154E-03    9661.2998
 6.6511469     2.50159316E-02     2.54017231E-03    9661.2998
 6.6864944     2.91088875E-02     2.36343825E-03    9661.2998
 6.7212663     2.10034195E-02     2.70058727E-03    9661.2998
 6.7562466     2.24304628E-02     2.54151877E-03    9661.2998
 6.7914324     1.63106117E-02     2.34930706E-03    9661.2998
 6.8262453     5.38903335E-03     2.44806008E-03    9661.2998
 6.8618360    -1.97623926E-03     2.54129502E-03    9661.2998
 6.8968630    -5.28823398E-03     2.54788646E-03    9661.2998
 6.9322796    -4.64471523E-03     2.44326005E-03    9661.2998
 6.9675164    -1.01620043E-02     2.78773392E-03    9661.2998
 7.0027633    -7.93073792E-04     2.33341823E-03    9661.2998
 7.0374608    -7.17619108E-03     2.54147151E-03    9661.2998
 7.1076384    -6.03994308E-03     2.31986516E-03    9661.2998
 7.1429267     3.31955904E-04     2.52611609E-03    9661.2998
 7.1782241     1.66468043E-02     2.49248929E-03    9661.2998
 7.2133489     2.58711744E-02     2.79941619E-03    9661.2998
 7.2486644     5.04651144E-02     2.39326851E-03    9661.2998
 7.2836294     5.76853901E-02     2.55752704E-03    9661.2998
 7.3187852     6.69020638E-02     2.32674391E-03    9661.2998
 7.3534164     6.61950037E-02     2.38275668E-03    9661.2998
 7.3891263     6.16206117E-02     2.46478058E-03    9661.2998
 7.4239588     5.13104610E-02     2.56748730E-03    9661.2998
 7.4595065     4.78188172E-02     2.36237003E-03    9661.2998
 7.4943609     3.21667604E-02     2.53891433E-03    9661.2998
 7.5295763     1.61632001E-02     2.52569071E-03    9661.2998
 7.5644546    -3.12126568E-03     2.35518604E-03    9661.2998
 7.5996895    -2.63533890E-02     2.51391809E-03    9661.2998
 7.6349339    -5.05950265E-02     2.75973673E-03    9661.2998
 7.6703572    -5.99004477E-02     2.51686713E-03    9661.2998
 7.7056179    -6.38354793E-02     2.41819094E-03    9661.2998
 7.7405491    -6.66526854E-02     2.50979280E-03    9661.2998
 7.7756600    -6.18402548E-02     2.51817144E-03    9661.2998
 7.8107805    -5.79642616E-02     2.42168130E-03    9661.2998
 7.8459110    -4.97364961E-02     2.52996711E-03    9661.2998
 7.8808846    -4.08987328E-02     2.52797967E-03    9661.2998
 7.9163656    -2.46941410E-02     2.39066384E-03    9661.2998
 7.9516883    -7.18217203E-03     2.50203721E-03    9661.2998
 8.0215406     1.90611780E-02     2.39920686E-03    9661.2998
 8.0568895     1.17432941E-02     2.72224098E-03    9661.2998
 8.0920849     1.71438511E-02     2.53513036E-03    9661.2998
 8.1276102     1.74445473E-02     2.52167042E-03    9661.2998
 8.1631422     1.17105320E-02     2.52320571E-03    9661.2998
 8.1983595     6.12161821E-03     2.30433280E-03    9661.2998
 8.2334270    -3.17587354E-03     2.36772164E-03    9661.2998
 8.2686625    -1.03207603E-02     2.46263505E-03    9661.2998
 8.3040628    -1.17672812E-02     2.51793116E-03    9661.2998
 8.3391571    -7.42239971E-03     2.36796611E-03    9661.2998
 8.3744164    -5.56162838E-03     2.43472005E-03    9661.2998
 8.4098396     1.90265288E-04     2.28587189E-03    9661.2998
 8.4449596     2.79872585E-03     2.35989224E-03    9661.2998
 8.4797792    -7.44451187E-04     2.52252514E-03    9661.2998
 8.5150719     3.91226029E-03     2.28633638E-03    9661.2998
 8.5500650     2.97988602E-03     2.33480940E-03    9661.2998
 8.5855265     4.17404110E-03     2.52268626E-03    9661.2998
 8.6209936     1.07067777E-02     2.53306027E-03    9661.2998
 8.6560125     1.88656505E-02     2.33275723E-03    9661.2998
 8.6910410     2.57143416E-02     2.43884558E-03    9661.2998
 8.7260799     3.30235921E-02     2.53242278E-03    9661.2998
 8.7612772     4.29626554E-02     2.33871350E-03    9661.2998
 8.7964821     3.91608067E-02     2.65452522E-03    9661.2998
 8.8321400     3.62963639E-02     2.71994434E-03    9661.2998
 8.8672113     3.31997536E-02     2.53305561E-03    9661.2998
 8.9021444     1.86487380E-02     2.39612162E-03    9661.2998
 8.9727707    -1.75945796E-02     2.53178854E-03    9661.2998
 9.0078764    -2.76448689E-02     2.51028035E-03    9661.2998
 9.0429907    -2.91113127E-02     2.52377801E-03    9661.2998
 9.0781126    -2.63346657E-02     2.52515427E-03    9661.2998
 9.1133871    -2.36036461E-02     2.37594219E-03    9661.2998
 9.1486692    -2.57828757E-02     2.52798013E-03    9661.2998
 9.1835299    -2.09221002E-02     2.29992461E-03    9661.2998
 9.2188272    -2.17478145E-02     2.73372582E-03    9661.2998
 9.2538490    -7.95210619E-03     2.43932731E-03    9661.2998
 9.2890196    -7.90949352E-03     2.54452601E-03    9661.2998
 9.3243389    -1.32172033E-02     2.52650119E-03    9661.2998
 9.3947191    -1.85848922E-02     2.51992000E-03    9661.2998
 9.4297810    -1.28335161E-02     2.30518915E-03    9661.2998
 9.4658203    -1.64663102E-02     2.52826884E-03    9661.2998
 9.5003443    -2.49420945E-02     2.74353009E-03    9661.2998
 9.5361176    -2.11715382E-02     2.52987770E-03    9661.2998
 9.5703878    -1.54831707E-02     2.40092305E-03    9661.2998
 9.6058998    -1.02317175E-02     2.46190233E-03    9661.2998
 9.6412802    -4.44820803E-03     2.54035532E-03    9661.2998
 9.6765318     1.73412394E-04     2.53454223E-03    9661.2998
 9.8162727     2.36181654E-02     2.54355464E-03    9661.2998
 9.8522272     2.93766763E-02     2.32531619E-03    9661.2998
 9.8867264     3.03001236E-02     2.43684021E-03    9661.2998
 9.9579973     3.06951459E-02     2.55209301E-03    9661.2998
 9.9921322     4.39819358E-02     2.54835980E-03    9661.2998
10.0274563     4.64511514E-02     2.56457436E-03    9661.2998
10.0626564     3.05353310E-02     2.77123880E-03    9661.2998
10.0977345     2.71381084E-02     2.33031926E-03    9661.2998
10.1326904     1.26652420E-02     2.53791246E-03    9661.2998
10.1688137     3.94610502E-03     2.53953622E-03    9661.2998
10.2035255    -5.70133748E-03     2.53841002E-03    9661.2998
10.2393999    -1.09387627E-02     2.37295334E-03    9661.2998
10.2738743    -2.05091517E-02     2.67257425E-03    9661.2998
10.3095026    -1.42682493E-02     2.54512066E-03    9661.2998
10.3450098    -1.38554573E-02     2.53118435E-03    9661.2998
10.3791332    -8.19962658E-03     2.52795755E-03    9661.2998
10.4144020    -4.17883304E-04     2.51956377E-03    9661.2998
10.4495516     1.49273220E-03     2.53469660E-03    9661.2998
10.4845839     4.44980618E-03     2.53837090E-03    9661.2998
10.5194988     1.74991321E-03     2.53537577E-03    9661.2998
10.5555401    -3.95176373E-03     2.52530095E-03    9661.2998
10.5902224    -8.22881982E-03     2.53322208E-03    9661.2998
10.6260223    -7.53925648E-03     2.50830688E-03    9661.2998
10.7302675    -2.16123275E-03     2.52047786E-03    9661.2998
10.7656031    -4.35051881E-03     2.51624151E-03    9661.2998
10.8008223    -8.49155337E-03     2.52087740E-03    9661.2998
10.8359270    -1.02609601E-02     2.51310994E-03    9661.2998
10.8709192    -9.86706372E-03     2.50530941E-03    9661.2998
10.9057980    -3.74942063E-03     2.37065181E-03    9661.2998
10.9405670    -1.37741538E-03     2.51398236E-03    9661.2998
10.9764175    -1.42741436E-03     2.50233081E-03    9661.2998
11.0109634     6.16809819E-03     2.35314318E-03    9661.2998
11.0465860     9.40912776E-03     2.50332756E-03    9661.2998
