# Supplementary material for: High-accuracy transmission and fluorescence XAFS of zinc at 10 K, 50 K, 100 K and 150 K using the hybrid technique
Source: J Synchrotron Radiat. 2023 Jan 1;30(Pt 1):147–68. doi: 10.1107/S1600577522010293 (PMC9814049; doi:10.1107/S1600577522010293)
Supplement: Supplementary file 1 [file s-30-00147-sup1.zip › John2022JSRSuppInfo/Zn-murho-150K-transmission.dat]

#  Energy(eV)   dE_rel(eV)   [u/p]_tot(cm^2/g)   d[u/p]_tot%   d[u/p]_rel%   d[u/p]_scat%   [u/p]_pe(cm^2/g)    d[u/p]_pe%
      9211.04    0.0400000      38.7538    0.0466828  0.000382587    0.0118132      36.9264    0.0466828
      9261.06    0.0400000      38.0730    0.0399393  0.000113984    0.0298199      36.2554    0.0399393
      9311.01    0.0400000      37.6679    0.0391087  4.66244e-05    0.0305246      35.8602    0.0391087
      9360.97    0.0400000      37.1945    0.0390336  7.93599e-05    0.0297429      35.3965    0.0390336
      9410.88    0.0400000      36.4648    0.0385500  7.61265e-05    0.0291917      34.6763    0.0385500
      9420.85    0.0400000      36.3380    0.0400007  0.000182562    0.0262824      34.5514    0.0400007
      9430.84    0.0400000      36.2393    0.0388204  0.000114244    0.0282933      34.4547    0.0388204
      9440.83    0.0400000      36.1469    0.0416207  0.000255912    0.0223913      34.3641    0.0416207
      9450.84    0.0400000      36.0539    0.0388075  0.000121661    0.0279644      34.2730    0.0388075
      9460.89    0.0400000      35.9489    0.0384801  0.000100776    0.0283401      34.1700    0.0384801
      9470.92    0.0400000      35.8797    0.0383508  9.29227e-05    0.0284331      34.1027    0.0383508
      9480.89    0.0400000      35.7706    0.0526164  0.000551047    0.0290525      33.9955    0.0526164
      9490.89    0.0400000      35.7470    0.0379789  6.00544e-05    0.0288154      33.9738    0.0379789
      9500.86    0.0400000      35.6582    0.0380241  7.24098e-05    0.0285902      33.8869    0.0380241
      9510.90    0.0400000      35.5712    0.0380165  7.61363e-05    0.0284831      33.8018    0.0380165
      9520.90    0.0400000      35.4413    0.0636959  0.000770894    0.0496146      33.6737    0.0636959
      9530.86    0.0400000      35.2358    0.0375162  3.39915e-05    0.0286341      33.4701    0.0375162
      9540.87    0.0400000      35.1426    0.0476823  0.000442059    0.0160176      33.3788    0.0476823
      9550.85    0.0400000      35.0825    0.0681265  0.000850638    0.0563083      33.3206    0.0681265
      9560.87    0.0400000      35.0136    0.0374775  5.30530e-05    0.0282917      33.2536    0.0374775
      9570.85    0.0400000      34.9030    0.0378888  0.000104063    0.0274093      33.1449    0.0378888
      9580.84    0.0400000      34.8495    0.0616709  0.000732364    0.0462198      33.0932    0.0616709
      9590.84    0.0400000      34.8095    0.0376421  8.73716e-05    0.0276511      33.0551    0.0376421
      9600.88    0.0400000      34.7570    0.0390792  0.000180424    0.0250132      33.0044    0.0390792
      9610.86    0.0400000      34.7883    0.0387191  0.000161375    0.0257440      33.0376    0.0387191
      9620.85    0.0400000      34.8898    0.0416556  0.000278249    0.0196206      33.1409    0.0416556
      9621.33    0.0400000      34.9298    0.0383292  0.000134085    0.0267084      33.1810    0.0383292
      9621.84    0.0400000      34.9403    0.0382976  0.000131665    0.0267834      33.1916    0.0382976
      9622.34    0.0400000      34.9378    0.0377793  9.27242e-05    0.0276641      33.1892    0.0377793
      9622.84    0.0400000      34.9563    0.0389554  0.000168721    0.0256292      33.2078    0.0389554
      9623.34    0.0400000      34.9513    0.0374280  5.08528e-05    0.0282666      33.2029    0.0374280
      9623.83    0.0400000      34.9695    0.0386118  0.000149697    0.0262827      33.2212    0.0386118
      9624.33    0.0400000      34.9767    0.0390581  0.000173339    0.0254769      33.2285    0.0390581
      9624.82    0.0400000      35.0020    0.0382443  0.000125708    0.0269926      33.2539    0.0382443
      9625.33    0.0400000      35.0021    0.0376399  7.48033e-05    0.0280144      33.2540    0.0376399
      9625.83    0.0400000      35.0433    0.0396582  0.000199793    0.0244459      33.2953    0.0396582
      9626.33    0.0400000      35.0373    0.0382826  0.000126879    0.0269922      33.2894    0.0382826
      9626.84    0.0400000      35.0476    0.0374995  5.26668e-05    0.0283279      33.2999    0.0374995
      9627.34    0.0400000      35.0741    0.0377443  8.12658e-05    0.0279748      33.3265    0.0377443
      9627.84    0.0400000      35.0389    0.0384177  0.000135599    0.0267591      33.2914    0.0384177
      9628.33    0.0400000      35.1101    0.0385903  0.000143657    0.0265864      33.3626    0.0385903
      9628.82    0.0400000      35.1255    0.0410963  0.000255027    0.0215063      33.3781    0.0410963
      9629.31    0.0400000      35.1416    0.0375733  5.50211e-05    0.0283810      33.3943    0.0375733
      9629.81    0.0400000      35.1472    0.0388289  0.000156146    0.0262272      33.4000    0.0388289
      9630.31    0.0400000      35.1773    0.0374718  3.08051e-05    0.0286119      33.4302    0.0374718
      9630.81    0.0400000      35.1958    0.0383217  0.000123087    0.0272222      33.4488    0.0383217
      9631.30    0.0400000      35.2507    0.0375617  4.10647e-05    0.0286011      33.5038    0.0375617
      9631.79    0.0400000      35.2558    0.0378254  7.79705e-05    0.0281774      33.5089    0.0378254
      9632.29    0.0400000      35.2991    0.0376929  5.81836e-05    0.0284764      33.5523    0.0376929
      9632.79    0.0400000      35.3095    0.0396291  0.000191882    0.0250255      33.5629    0.0396291
      9633.29    0.0400000      35.3290    0.0397590  0.000197333    0.0248068      33.5824    0.0397590
      9633.79    0.0400000      35.3741    0.0383307  0.000116066    0.0275414      33.6277    0.0383307
      9634.29    0.0400000      35.4175    0.0377502  5.56919e-05    0.0286018      33.6711    0.0377502
      9634.79    0.0400000      35.4540    0.0393619  0.000175082    0.0258229      33.7077    0.0393619
      9635.29    0.0400000      35.4711    0.0378326  6.26969e-05    0.0285657      33.7249    0.0378326
      9635.80    0.0400000      35.5460    0.0378313  5.57901e-05    0.0287068      33.7999    0.0378313
      9636.31    0.0400000      35.5586    0.0416673  0.000267767    0.0210517      33.8126    0.0416673
      9636.80    0.0400000      35.6449    0.0378317  4.53945e-05    0.0288900      33.8990    0.0378317
      9637.30    0.0400000      35.6727    0.0383283  0.000101513    0.0281071      33.9269    0.0383283
      9637.81    0.0400000      35.6949    0.0380697  7.48465e-05    0.0285882      33.9492    0.0380697
      9638.32    0.0400000      35.7792    0.0384867  0.000109222    0.0280345      34.0336    0.0384867
      9638.83    0.0400000      35.8256    0.0387821  0.000128881    0.0276034      34.0801    0.0387821
      9639.33    0.0400000      35.8635    0.0883930   0.00120332    0.0851025      34.1181    0.0883930
      9639.83    0.0400000      35.9093    0.0385359  0.000106759    0.0281964      34.1639    0.0385359
      9640.33    0.0400000      35.9423    0.0387030  0.000118216    0.0279673      34.1970    0.0387030
      9640.83    0.0400000      35.9932    0.0514834  0.000525141    0.0261379      34.2480    0.0514834
      9641.33    0.0400000      36.0401    0.0384478  9.18712e-05    0.0285978      34.2949    0.0384478
      9641.82    0.0400000      36.1087    0.0381674  5.28220e-05    0.0292036      34.3637    0.0381674
      9642.32    0.0400000      36.1710    0.0626921  0.000753252    0.0481620      34.4261    0.0626921
      9642.82    0.0400000      36.2565    0.0397904  0.000173563    0.0265713      34.5117    0.0397904
      9643.33    0.0400000      36.3468    0.0388948  0.000114040    0.0284035      34.6021    0.0388948
      9643.83    0.0400000      36.3840    0.0570926  0.000643222    0.0381285      34.6393    0.0570926
      9644.33    0.0400000      36.4891    0.0389058  0.000107870    0.0286584      34.7445    0.0389058
      9644.82    0.0400000      36.5794    0.0400165  0.000175656    0.0267725      34.8350    0.0400165
      9645.31    0.0400000      36.6712    0.0645972  0.000790128    0.0514415      34.9268    0.0645972
      9645.81    0.0400000      36.7881    0.0393747  0.000129627    0.0283960      35.0438    0.0393747
      9646.32    0.0400000      36.9031    0.0387658  6.68011e-05    0.0297012      35.1589    0.0387658
      9646.83    0.0400000      37.0305    0.0419535  0.000250936    0.0235459      35.2864    0.0419535
      9647.33    0.0400000      37.1627    0.0394621  0.000119143    0.0289708      35.4187    0.0394621
      9647.82    0.0400000      37.3153    0.0403756  0.000171931    0.0275425      35.5713    0.0403756
      9648.32    0.0400000      37.4419    0.0437989  0.000309734    0.0195702      35.6980    0.0437989
      9648.82    0.0400000      37.6275    0.0399374  0.000133146    0.0290124      35.8838    0.0399374
      9649.33    0.0400000      37.7852    0.0411503  0.000198013    0.0269305      36.0415    0.0411503
      9649.82    0.0400000      37.9618    0.0440123  0.000308621    0.0202142      36.2182    0.0440123
      9650.32    0.0400000      38.2042    0.0396705  7.62394e-05    0.0306533      36.4607    0.0396705
      9650.82    0.0400000      38.4486    0.0397055  5.88931e-05    0.0310781      36.7052    0.0397055
      9651.32    0.0400000      38.6929    0.0454437  0.000344529    0.0173818      36.9496    0.0454437
      9651.83    0.0400000      39.0072    0.0413272  0.000168631    0.0291132      37.2640    0.0413272
      9652.33    0.0400000      39.3071    0.0411812  0.000147574    0.0300352      37.5640    0.0411812
      9652.83    0.0400000      39.7130    0.0431608  0.000240827    0.0265873      37.9700    0.0431608
      9653.33    0.0400000      40.1325    0.0413697  0.000122504    0.0313907      38.3896    0.0413697
      9653.83    0.0400000      40.5678    0.0409869  3.43480e-05    0.0330474      38.8250    0.0409869
      9654.33    0.0400000      41.1196    0.0415997  7.96873e-05    0.0330308      39.3768    0.0415997
      9654.83    0.0400000      41.7496    0.0475075  0.000366018    0.0184735      40.0070    0.0475075
      9655.33    0.0400000      42.5046    0.0424016  6.05606e-05    0.0344270      40.7620    0.0424016
      9655.83    0.0400000      43.3627    0.0457907  0.000266140    0.0285041      41.6203    0.0457907
      9656.33    0.0400000      44.4222    0.0437435  6.78043e-05    0.0359377      42.6799    0.0437435
      9656.83    0.0400000      45.7519    0.0449454  0.000109496    0.0363895      44.0096    0.0449454
      9657.32    0.0400000      47.3634    0.0469770  0.000193853    0.0354267      45.6212    0.0469770
      9657.81    0.0400000      49.4576    0.0483264  0.000191685    0.0373096      47.7155    0.0483264
      9658.31    0.0400000      52.3682    0.0502823  0.000191589    0.0398152      50.6262    0.0502823
      9658.81    0.0400000      56.3757    0.0545303  0.000307788    0.0380818      54.6338    0.0545303
      9659.32    0.0400000      62.4025    0.0619282  0.000515716    0.0244840      60.6607    0.0619282
      9659.82    0.0400000      71.7932    0.0637824  0.000100219    0.0582387      70.0515    0.0637824
      9660.33    0.0400000      87.0308    0.0817266  0.000854582    0.0346391      85.2892    0.0817266
      9660.82    0.0400000      109.615    0.0989860   0.00117535    0.0677667      107.873    0.0989860
      9661.32    0.0400000      137.231     0.116530  0.000861293    0.0747323      135.489     0.116530
      9661.82    0.0400000      164.224     0.137326  0.000784522     0.110125      162.483     0.137326
      9662.32    0.0400000      187.459     0.155996   0.00106578     0.111355      185.718     0.155996
      9662.82    0.0400000      208.843     0.172731  0.000184902     0.170053      207.102     0.172731
      9663.32    0.0400000      225.232     0.186030  0.000621140     0.173703      223.490     0.186030
      9663.83    0.0400000      238.645     0.196868  0.000421761     0.190794      236.904     0.196868
      9664.33    0.0400000      248.490     0.204868  0.000349685     0.200430      246.749     0.204868
      9664.83    0.0400000      254.945     0.210176  0.000581106     0.200552      253.205     0.210176
      9665.33    0.0400000      259.048     0.213529  0.000708813     0.199986      257.308     0.213529
      9665.84    0.0400000      263.491     0.217146  0.000379662     0.212450      261.750     0.217146
      9666.34    0.0400000      270.029     0.222529  0.000206468     0.220265      268.288     0.222529
      9666.84    0.0400000      279.254     0.230177  0.000132517     0.228539      277.513     0.230177
      9667.35    0.0400000      290.178     0.239356  0.000200233     0.237306      288.438     0.239356
      9667.86    0.0400000      301.315     0.248775  0.000524496     0.241996      299.575     0.248775
      9668.35    0.0400000      311.937     0.257920  0.000444123     0.252931      310.197     0.257920
      9668.85    0.0400000      322.075     0.266806  0.000577410     0.259375      320.335     0.266806
      9669.34    0.0400000      331.626     0.275376  0.000186963     0.273690      329.887     0.275376
      9669.83    0.0400000      340.607     0.283673  0.000171607     0.282134      338.867     0.283673
      9670.34    0.0400000      348.232     0.290920  0.000300046     0.288371      346.492     0.290920
      9670.83    0.0400000      352.568     0.295016  0.000440114     0.290726      350.828     0.295016
      9671.34    0.0400000      352.062     0.294470  0.000270250     0.292244      350.322     0.294470
      9671.85    0.0400000      345.451     0.288206  0.000274259     0.285893      343.711     0.288206
      9672.34    0.0400000      333.296     0.276913  0.000115500     0.275629      331.556     0.276913
      9672.84    0.0400000      318.406     0.263579  0.000361808     0.259978      316.666     0.263579
      9673.33    0.0400000      303.526     0.250664  0.000466549     0.245112      301.787     0.250664
      9673.83    0.0400000      290.547     0.239640  0.000351693     0.235828      288.808     0.239640
      9674.32    0.0400000      280.460     0.231197  0.000352599     0.227228      278.721     0.231197
      9674.81    0.0400000      273.590     0.225496  0.000246465     0.222857      271.851     0.225496
      9675.32    0.0400000      269.228     0.221883  0.000122797     0.220239      267.489     0.221883
      9675.83    0.0400000      266.717     0.219810  0.000132930     0.218091      264.978     0.219810
      9676.32    0.0400000      265.295     0.218653  0.000464358     0.212313      263.557     0.218653
      9676.82    0.0400000      264.603     0.218066  7.49172e-05     0.216612      262.864     0.218066
      9677.32    0.0400000      264.727     0.218174  0.000190681     0.216010      262.988     0.218174
      9677.82    0.0400000      265.450     0.218770  0.000145946     0.216959      263.711     0.218770
      9678.32    0.0400000      266.306     0.219475  0.000335373     0.215565      264.568     0.219475
      9678.83    0.0400000      266.723     0.219813  0.000114450     0.218199      264.984     0.219813
      9679.34    0.0400000      266.410     0.219565  0.000106607     0.217989      264.672     0.219565
      9679.84    0.0400000      265.099     0.218486  0.000151329     0.216636      263.361     0.218486
      9680.34    0.0400000      263.019     0.216739  0.000281636     0.213557      261.281     0.216739
      9680.83    0.0400000      260.316     0.214491  7.38507e-05     0.213016      258.578     0.214491
      9681.34    0.0400000      257.370     0.212098  0.000130175     0.210333      255.633     0.212098
      9681.84    0.0400000      254.355     0.209651  6.17148e-05     0.208182      252.618     0.209651
      9682.34    0.0400000      251.644     0.207481  0.000610020     0.196853      249.906     0.207481
      9682.83    0.0400000      249.336     0.205565  0.000131478     0.203735      247.599     0.205565
      9683.33    0.0400000      247.756     0.204288  0.000136775     0.202412      246.019     0.204288
      9683.83    0.0400000      246.720     0.203445  0.000275532     0.200137      244.983     0.203445
      9684.33    0.0400000      246.124     0.202952  0.000340028     0.198639      244.387     0.202952
      9684.83    0.0400000      245.876     0.202740  7.65118e-05     0.201169      244.139     0.202740
      9685.33    0.0400000      245.756     0.202650  0.000141855     0.200723      244.019     0.202650
      9685.83    0.0400000      245.698     0.202601  4.08599e-05     0.201133      243.961     0.202601
      9686.33    0.0400000      245.867     0.202749  0.000293013     0.199180      244.130     0.202749
      9686.83    0.0400000      246.198     0.203018  0.000168563     0.200888      244.461     0.203018
      9687.33    0.0400000      246.804     0.203514  8.20759e-05     0.201927      245.067     0.203514
      9687.84    0.0400000      247.712     0.204252  0.000321027     0.200280      245.976     0.204252
      9688.33    0.0400000      248.930     0.205243  0.000196044     0.202890      247.193     0.205243
      9688.83    0.0400000      250.391     0.206438  0.000181492     0.204234      248.654     0.206438
      9689.33    0.0400000      252.169     0.207907  0.000155781     0.205929      250.433     0.207907
      9689.82    0.0400000      254.067     0.209463  0.000450848     0.203141      252.331     0.209463
      9690.33    0.0400000      256.193     0.211192  0.000340890     0.207036      254.457     0.211192
      9690.82    0.0400000      258.518     0.213100  0.000147978     0.211227      256.782     0.213100
      9691.33    0.0400000      261.046     0.215173  0.000105583     0.213570      259.310     0.215173
      9691.83    0.0400000      263.641     0.217313  0.000200246     0.215054      261.906     0.217313
      9692.34    0.0400000      266.297     0.219506  0.000276060     0.216437      264.561     0.219506
      9692.83    0.0400000      269.084     0.221804  0.000111401     0.220220      267.348     0.221804
      9693.33    0.0400000      271.910     0.224138  0.000172199     0.222183      270.175     0.224138
      9693.83    0.0400000      274.786     0.226519  0.000299824     0.223239      273.050     0.226519
      9694.33    0.0400000      277.634     0.228892  0.000122328     0.227302      275.899     0.228892
      9694.83    0.0400000      280.349     0.231175  0.000103095     0.229695      278.614     0.231175
      9695.33    0.0400000      282.765     0.233192  0.000239643     0.230712      281.030     0.233192
      9695.83    0.0400000      284.916     0.234984  0.000189745     0.232984      283.181     0.234984
      9696.32    0.0400000      286.717     0.236487  0.000160835     0.234715      284.982     0.236487
      9696.82    0.0400000      288.262     0.237802  0.000216242     0.235597      286.527     0.237802
      9697.32    0.0400000      289.339     0.238705  0.000191956     0.236718      287.604     0.238705
      9697.81    0.0400000      289.973     0.239226  0.000190718     0.237254      288.238     0.239226
      9698.31    0.0400000      290.128     0.239366  0.000662700     0.228754      288.394     0.239366
      9698.81    0.0400000      289.856     0.239135  0.000327001     0.235670      288.121     0.239135
      9699.31    0.0400000      289.141     0.238535  0.000221575     0.236288      287.406     0.238535
      9699.82    0.0400000      288.077     0.237648  0.000333374     0.234071      286.342     0.237648
      9700.33    0.0400000      286.744     0.236525  0.000173505     0.234664      285.010     0.236525
      9700.83    0.0400000      285.185     0.235218  0.000223366     0.232921      283.451     0.235218
      9701.69    0.0400000      282.041     0.232586  0.000160674     0.230786      280.307     0.232586
      9702.57    0.0400000      278.462     0.229588  0.000141761     0.227889      276.728     0.229588
      9703.47    0.0400000      274.382     0.226149  0.000139891     0.224436      272.648     0.226149
      9704.39    0.0400000      270.637     0.223082  0.000107480     0.221526      268.903     0.223082
      9705.30    0.0400000      267.955     0.220892  0.000131456     0.219191      266.222     0.220892
      9706.23    0.0400000      266.252     0.219493  0.000170849     0.217507      264.519     0.219493
      9707.18    0.0400000      265.410     0.218790  0.000247527     0.216057      263.677     0.218790
      9708.15    0.0400000      264.917     0.218381  0.000174921     0.216352      263.184     0.218381
      9709.08    0.0400000      264.889     0.218369  9.46221e-05     0.216840      263.157     0.218369
      9710.04    0.0400000      265.266     0.218634  0.000141760     0.216850      263.533     0.218634
      9711.02    0.0400000      266.578     0.219739  7.08917e-05     0.218309      264.845     0.219739
      9712.01    0.0400000      268.585     0.221428  0.000427201     0.215939      266.853     0.221428
      9713.00    0.0400000      271.102     0.223504  0.000193935     0.221364      269.371     0.223504
      9714.01    0.0400000      273.623     0.225527  0.000236952     0.222991      271.891     0.225527
      9715.01    0.0400000      275.933     0.227449  0.000197675     0.225314      274.201     0.227449
      9716.04    0.0400000      277.633     0.228930  7.51234e-05     0.227545      275.901     0.228930
      9717.09    0.0400000      278.311     0.229539  0.000534305     0.221940      276.580     0.229539
      9718.13    0.0400000      277.953     0.229220  0.000240997     0.226683      276.222     0.229220
      9719.18    0.0400000      276.890     0.228338  0.000163516     0.226484      275.159     0.228338
      9720.26    0.0400000      275.588     0.227253  6.35345e-05     0.225893      273.858     0.227253
      9721.33    0.0400000      274.515     0.226369  0.000215650     0.224058      272.785     0.226369
      9722.41    0.0400000      273.816     0.225785  0.000150017     0.224004      272.086     0.225785
      9723.49    0.0400000      273.299     0.225352  0.000126495     0.223713      271.569     0.225352
      9724.60    0.0400000      272.935     0.225090  0.000875217     0.205984      271.205     0.225090
      9725.70    0.0400000      272.740     0.224892  0.000187769     0.222818      271.010     0.224892
      9726.80    0.0400000      272.941     0.225065  0.000254979     0.222325      271.212     0.225065
      9727.93    0.0400000      273.586     0.225619  0.000134919     0.223933      271.857     0.225619
      9729.06    0.0400000      274.405     0.226291  0.000209976     0.224033      272.676     0.226291
      9730.20    0.0400000      275.307     0.227042  0.000258853     0.224281      273.579     0.227042
      9731.35    0.0400000      276.377     0.227936  0.000226399     0.225535      274.649     0.227936
      9732.53    0.0400000      277.955     0.229254  0.000105974     0.227748      276.227     0.229254
      9733.71    0.0400000      280.023     0.230988  0.000531369     0.223509      278.294     0.230988
      9734.88    0.0400000      282.272     0.232869  9.25090e-05     0.231444      280.544     0.232869
      9736.07    0.0400000      284.089     0.234343  0.000149231     0.232632      282.361     0.234343
      9737.27    0.0400000      285.439     0.235523  0.000172089     0.233665      283.711     0.235523
      9738.47    0.0400000      286.000     0.236002  8.44672e-05     0.234626      284.273     0.236002
      9739.69    0.0400000      285.813     0.235844  9.45650e-05     0.234430      284.086     0.235844
      9740.93    0.0400000      284.874     0.235071  0.000179003     0.233156      283.148     0.235071
      9742.16    0.0400000      282.945     0.233446  0.000157740     0.231673      281.218     0.233446
      9743.39    0.0400000      280.236     0.231176  0.000158623     0.229379      278.510     0.231176
      9744.66    0.0400000      276.928     0.228417  0.000223042     0.226055      275.201     0.228417
      9745.94    0.0400000      273.229     0.225305  0.000131295     0.223638      271.503     0.225305
      9747.22    0.0400000      269.625     0.222318  0.000111751     0.220736      267.900     0.222318
      9748.52    0.0400000      266.830     0.220074  0.000107583     0.218496      265.105     0.220074
      9749.83    0.0400000      264.799     0.218345  0.000273135     0.215296      263.074     0.218345
      9751.12    0.0400000      264.055     0.217740  9.10346e-05     0.216222      262.330     0.217740
      9752.42    0.0400000      264.181     0.217884  0.000248733     0.215125      262.457     0.217884
      9753.75    0.0400000      264.740     0.218336  0.000104251     0.216762      263.015     0.218336
      9755.08    0.0400000      265.115     0.218638  7.25723e-05     0.217196      263.391     0.218638
      9756.41    0.0400000      265.150     0.218711  0.000739018     0.204443      263.426     0.218711
      9757.78    0.0400000      264.479     0.218141  8.35796e-05     0.216656      262.755     0.218141
      9759.13    0.0400000      263.235     0.217114  7.15281e-05     0.215665      261.511     0.217114
      9760.51    0.0400000      261.683     0.215857  0.000617732     0.205432      259.960     0.215857
      9761.90    0.0400000      260.326     0.214717  0.000117944     0.213045      258.603     0.214717
      9763.29    0.0400000      259.817     0.214297  0.000169827     0.212271      258.094     0.214297
      9764.66    0.0400000      260.665     0.215042  0.000778011     0.199033      258.943     0.215042
      9766.08    0.0400000      263.045     0.216969  0.000161793     0.215030      261.322     0.216969
      9767.49    0.0400000      266.508     0.219833  0.000124501     0.218164      264.786     0.219833
      9768.90    0.0400000      270.171     0.222866  0.000271089     0.219905      268.449     0.222866
      9770.33    0.0400000      273.410     0.225558  0.000218314     0.223213      271.688     0.225558
      9771.78    0.0400000      275.919     0.227647  0.000154904     0.225848      274.198     0.227647
      9773.25    0.0400000      277.738     0.229170  0.000281481     0.226165      276.017     0.229170
      9774.72    0.0400000      279.025     0.230248  5.90197e-05     0.228917      277.304     0.230248
      9776.20    0.0400000      279.983     0.231045  8.00664e-05     0.229655      278.263     0.231045
      9777.70    0.0400000      280.905     0.231824  8.40611e-05     0.230425      279.185     0.231824
      9779.18    0.0400000      281.908     0.232671  0.000165303     0.230839      280.189     0.232671
      9780.67    0.0400000      283.078     0.233663  8.96483e-05     0.232254      281.359     0.233663
      9782.21    0.0400000      283.863     0.234323  0.000200801     0.232225      282.144     0.234323
      9783.71    0.0400000      283.821     0.234282  0.000236670     0.231845      282.102     0.234282
      9785.24    0.0400000      282.778     0.233433  0.000132902     0.231815      281.060     0.233433
      9786.78    0.0400000      280.654     0.231645  0.000147591     0.229925      278.936     0.231645
      9788.34    0.0400000      277.858     0.229305  0.000194412     0.227216      276.140     0.229305
      9789.92    0.0400000      274.952     0.226877  0.000175150     0.224923      273.234     0.226877
      9791.49    0.0400000      272.513     0.224848  0.000419633     0.219590      270.796     0.224848
      9793.04    0.0400000      270.880     0.223497  0.000213223     0.221179      269.163     0.223497
      9794.63    0.0400000      269.985     0.222768  0.000154940     0.220929      268.268     0.222768
      9796.21    0.0400000      269.534     0.222399  0.000248929     0.219695      267.817     0.222399
      9797.82    0.0400000      269.440     0.222342  0.000263811     0.219463      267.724     0.222342
      9799.46    0.0400000      269.206     0.222135  0.000310561     0.218640      267.490     0.222135
      9801.07    0.0400000      268.807     0.221797  0.000110232     0.220219      267.091     0.221797
      9802.72    0.0400000      268.323     0.221397  0.000561653     0.212806      266.607     0.221397
      9804.37    0.0400000      267.970     0.221110  0.000212662     0.218772      266.255     0.221110
      9806.01    0.0400000      267.656     0.220849  0.000165770     0.218914      265.941     0.220849
      9807.68    0.0400000      267.488     0.220735  0.000201029     0.218504      265.773     0.220735
      9809.34    0.0400000      267.492     0.220729  0.000130393     0.219033      265.777     0.220729
      9811.02    0.0400000      267.468     0.220710  0.000236767     0.218120      265.753     0.220710
      9812.69    0.0400000      266.927     0.220254  0.000159725     0.218359      265.214     0.220254
      9814.38    0.0400000      265.692     0.219244  6.34633e-05     0.217834      263.978     0.219244
      9816.12    0.0400000      263.826     0.217703  0.000264173     0.214757      262.113     0.217703
      9817.83    0.0400000      262.087     0.216269  0.000217892     0.213826      260.374     0.216269
      9819.56    0.0400000      260.945     0.215327  0.000110222     0.213701      259.232     0.215327
      9821.27    0.0400000      260.698     0.215118  0.000309472     0.211523      258.986     0.215118
      9823.01    0.0400000      261.773     0.216008  0.000168379     0.214009      260.061     0.216008
      9824.77    0.0400000      264.177     0.218037  0.000695062     0.205264      262.466     0.218037
      9826.51    0.0400000      267.132     0.220475  0.000110489     0.218886      265.421     0.220475
      9828.31    0.0400000      269.744     0.222620  0.000165793     0.220700      268.033     0.222620
      9830.09    0.0400000      271.317     0.223936  0.000244187     0.221303      269.606     0.223936
      9831.89    0.0400000      271.945     0.224466  0.000179329     0.222458      270.235     0.224466
      9833.68    0.0400000      271.805     0.224351  0.000210861     0.222065      270.095     0.224351
      9835.49    0.0400000      271.000     0.223684  0.000444385     0.217908      269.290     0.223684
      9837.31    0.0400000      269.542     0.222472  8.81360e-05     0.220998      267.832     0.222472
      9839.13    0.0400000      267.856     0.221080  0.000122504     0.219432      266.147     0.221080
      9840.98    0.0400000      266.480     0.219947  0.000237188     0.217343      264.771     0.219947
      9842.83    0.0400000      265.698     0.219297  9.92476e-05     0.217754      263.989     0.219297
      9844.70    0.0400000      265.649     0.219269  0.000141905     0.217489      263.941     0.219269
      9846.57    0.0400000      265.844     0.219431  0.000105725     0.217859      264.136     0.219431
      9848.45    0.0400000      265.534     0.219178  0.000100364     0.217629      263.827     0.219178
      9850.32    0.0400000      264.642     0.218441  0.000287356     0.215209      262.934     0.218441
      9852.22    0.0400000      263.854     0.217789  0.000226608     0.215273      262.147     0.217789
      9854.10    0.0400000      263.948     0.217878  0.000118806     0.216226      262.241     0.217878
      9856.03    0.0400000      265.124     0.218854  0.000136885     0.217103      263.417     0.218854
      9857.96    0.0400000      267.218     0.220599  0.000124969     0.218933      265.512     0.220599
      9859.89    0.0400000      269.859     0.222797  0.000151800     0.220980      268.153     0.222797
      9861.84    0.0400000      272.149     0.224705  0.000280311     0.221654      270.444     0.224705
      9863.77    0.0400000      273.598     0.225914  0.000387862     0.221262      271.893     0.225914
      9865.73    0.0400000      274.287     0.226482  0.000215765     0.224170      272.583     0.226482
      9867.68    0.0400000      274.467     0.226658  0.000241324     0.224088      272.763     0.226658
      9869.69    0.0400000      274.008     0.226281  0.000180957     0.224276      272.304     0.226281
      9871.67    0.0400000      272.863     0.225309  0.000181798     0.223288      271.159     0.225309
      9873.68    0.0400000      271.160     0.223912  0.000323108     0.220265      269.457     0.223912
      9875.68    0.0400000      268.758     0.221904  0.000525126     0.214261      267.055     0.221904
      9877.69    0.0400000      265.880     0.219511  0.000163097     0.217584      264.178     0.219511
      9879.71    0.0400000      262.890     0.217046  0.000100672     0.215480      261.188     0.217046
      9881.75    0.0400000      259.977     0.214657  0.000251097     0.211828      258.275     0.214657
      9883.80    0.0400000      257.305     0.212432  0.000117542     0.210745      255.603     0.212432
      9885.88    0.0400000      255.370     0.210854  0.000115547     0.209164      253.669     0.210854
      9887.94    0.0400000      254.221     0.209913  0.000382891     0.204991      252.520     0.209913
      9890.00    0.0400000      253.793     0.209554  0.000131332     0.207761      252.093     0.209554
      9892.08    0.0400000      253.818     0.209599  0.000107790     0.207941      252.118     0.209599
      9894.18    0.0400000      254.009     0.209733  5.10884e-05     0.208293      252.310     0.209733
      9896.27    0.0400000      254.772     0.210364  0.000111134     0.208695      253.073     0.210364
      9898.38    0.0400000      256.160     0.211515  7.92690e-05     0.210000      254.461     0.211515
      9900.52    0.0400000      257.932     0.212924  0.000105313     0.211305      256.234     0.212924
      9902.66    0.0400000      260.017     0.214590  0.000189646     0.212398      258.320     0.214590
      9904.78    0.0400000      262.115     0.216416  0.000216294     0.213991      260.417     0.216416
      9906.92    0.0400000      263.241     0.217386  0.000117538     0.215738      261.544     0.217386
      9909.09    0.0400000      263.336     0.217466  0.000177643     0.215407      261.639     0.217466
      9911.26    0.0400000      263.195     0.217357  5.06433e-05     0.215968      261.499     0.217357
      9913.46    0.0400000      262.755     0.216991  6.12651e-05     0.215573      261.059     0.216991
      9915.68    0.0400000      261.834     0.216232  6.99998e-05     0.214782      260.138     0.216232
      9917.88    0.0400000      260.451     0.215100  7.51118e-05     0.213625      258.756     0.215100
      9920.09    0.0400000      258.877     0.213779  6.96342e-05     0.212314      257.183     0.213779
      9922.30    0.0400000      257.899     0.213003  0.000106627     0.211378      256.204     0.213003
      9924.53    0.0400000      257.575     0.212746  0.000187967     0.210550      255.881     0.212746
      9926.77    0.0400000      257.552     0.212674  0.000203981     0.210328      255.858     0.212674
      9929.03    0.0400000      257.715     0.212820  0.000156251     0.210885      256.021     0.212820
      9931.28    0.0400000      257.753     0.212850  0.000328720     0.208923      256.061     0.212850
      9933.55    0.0400000      257.830     0.212901  0.000113149     0.211241      256.137     0.212901
      9935.80    0.0400000      257.775     0.212852  8.24281e-05     0.211333      256.083     0.212852
      9938.09    0.0400000      257.668     0.212776  0.000165874     0.210766      255.976     0.212776
      9940.37    0.0400000      257.571     0.212700  0.000101982     0.211095      255.880     0.212700
      9942.70    0.0400000      257.917     0.213006  0.000126774     0.211269      256.226     0.213006
      9945.02    0.0400000      258.564     0.213543  0.000345786     0.209354      256.874     0.213543
      9947.33    0.0400000      259.281     0.214117  0.000109797     0.212484      257.591     0.214117
      9949.65    0.0400000      260.120     0.214800  0.000145926     0.212956      258.431     0.214800
      9951.98    0.0400000      260.940     0.215499  0.000103918     0.213906      259.251     0.215499
      9954.33    0.0400000      261.526     0.215991  0.000184197     0.213862      259.837     0.215991
      9956.70    0.0400000      261.706     0.216149  0.000107368     0.214544      260.017     0.216149
      9959.10    0.0400000      261.161     0.215757  0.000181274     0.213651      259.473     0.215757
      9961.46    0.0400000      259.547     0.214403  0.000168386     0.212389      257.859     0.214403
      9963.83    0.0400000      257.081     0.212331  0.000303494     0.208776      255.393     0.212331
      9966.23    0.0400000      254.548     0.210269  0.000374116     0.205518      252.861     0.210269
      9968.65    0.0400000      252.388     0.208492  0.000193552     0.206199      250.702     0.208492
      9971.07    0.0400000      250.981     0.207346  0.000280603     0.204032      249.295     0.207346
      9973.49    0.0400000      250.396     0.206852  0.000143662     0.204952      248.710     0.206852
      9975.92    0.0400000      250.337     0.206812  0.000273902     0.203580      248.652     0.206812
      9978.37    0.0400000      250.182     0.206685  0.000116983     0.204953      248.497     0.206685
      9980.83    0.0400000      250.006     0.206544  8.37145e-05     0.204974      248.322     0.206544
      9983.28    0.0400000      250.164     0.206687  0.000275059     0.203438      248.480     0.206687
      9985.75    0.0400000      250.805     0.207212  0.000317017     0.203361      249.122     0.207212
      9988.22    0.0400000      251.276     0.207601  0.000140745     0.205728      249.594     0.207601
      9990.70    0.0400000      251.048     0.207418  0.000205600     0.204996      249.366     0.207418
      9993.21    0.0400000      250.186     0.206716  0.000190921     0.204429      248.504     0.206716
      9995.71    0.0400000      249.300     0.205945  0.000219931     0.203356      247.619     0.205945
      9998.25    0.0400000      249.011     0.205789  0.000632892     0.194339      247.330     0.205789
      10000.8    0.0400000      248.966     0.205720  6.55095e-05     0.204210      247.285     0.205720
      10003.3    0.0400000      248.821     0.205610  0.000176314     0.203442      247.141     0.205610
      10005.9    0.0400000      248.455     0.205345  0.000565044     0.195954      246.775     0.205345
      10008.4    0.0400000      248.291     0.205179  0.000225784     0.202516      246.612     0.205179
      10011.0    0.0400000      248.431     0.205299  0.000392317     0.200081      246.753     0.205299
      10013.6    0.0400000      248.934     0.205775  0.000854301     0.185659      247.256     0.205775
      10016.2    0.0400000      249.260     0.205982  0.000137890     0.204114      247.582     0.205982
      10018.7    0.0400000      249.495     0.206172  0.000140345     0.204289      247.817     0.206172
      10021.3    0.0400000      249.546     0.206246  0.000613810     0.195432      247.868     0.206246
      10023.9    0.0400000      249.619     0.206284  0.000231983     0.203566      247.943     0.206284
      10026.5    0.0400000      250.030     0.206668  0.000525872     0.198420      248.354     0.206668
      10029.2    0.0400000      250.494     0.206964  5.90872e-05     0.205483      248.818     0.206964
      10031.9    0.0400000      251.105     0.207513  0.000150070     0.205573      249.430     0.207513
      10034.5    0.0400000      251.669     0.207993  0.000245861     0.205135      249.994     0.207993
      10037.2    0.0400000      252.350     0.208589  0.000566184     0.199318      250.676     0.208589
      10039.8    0.0400000      252.817     0.208955  0.000234725     0.206241      251.143     0.208955
      10042.5    0.0400000      252.730     0.208886  0.000645281     0.197215      251.056     0.208886
      10045.2    0.0400000      252.025     0.208289  0.000665754     0.195898      250.352     0.208289
      10047.9    0.0400000      250.825     0.207290  8.49036e-05     0.205721      249.153     0.207290
      10050.6    0.0400000      249.329     0.206092  0.000200326     0.203707      247.657     0.206092
      10053.3    0.0400000      247.930     0.205051   0.00104395     0.174847      246.258     0.205051
      10056.0    0.0400000      246.222     0.203547  0.000353961     0.199004      244.551     0.203547
      10058.8    0.0400000      244.717     0.202312  0.000109538     0.200584      243.047     0.202312
      10061.6    0.0400000      243.535     0.201422  0.000906524     0.178261      241.865     0.201422
      10064.3    0.0400000      242.885     0.200822  0.000110187     0.199078      241.215     0.200822
      10067.1    0.0400000      242.559     0.200548  5.32280e-05     0.199035      240.890     0.200548
      10069.9    0.0400000      242.535     0.200600  0.000758269     0.184159      240.867     0.200600
      10072.6    0.0400000      242.713     0.200686  0.000213639     0.198097      241.045     0.200686
      10075.4    0.0400000      243.048     0.200971  0.000341627     0.196587      241.380     0.200971
      10078.2    0.0400000      243.245     0.201164  0.000640149     0.189190      241.578     0.201164
      10081.0    0.0400000      243.051     0.200988  0.000479143     0.193712      241.384     0.200988
      10083.8    0.0400000      242.711     0.200691  0.000177271     0.198461      241.045     0.200691
      10086.7    0.0400000      242.132     0.200217  0.000193344     0.197831      240.466     0.200217
      10089.5    0.0400000      241.431     0.199636  0.000124835     0.197794      239.766     0.199636
      10092.3    0.0400000      240.960     0.199224  8.83126e-05     0.197575      239.295     0.199224
      10095.2    0.0400000      241.033     0.199348  0.000278492     0.195929      239.369     0.199348
      10098.0    0.0400000      241.073     0.199372  0.000215485     0.196746      239.409     0.199372
      10100.9    0.0400000      241.129     0.199421  0.000131221     0.197536      239.465     0.199421
      10103.8    0.0400000      240.902     0.199255  0.000263055     0.196047      239.239     0.199255
      10106.7    0.0400000      240.358     0.198809  0.000147229     0.196805      238.696     0.198809
      10109.6    0.0400000      239.949     0.198477  0.000142138     0.196507      238.287     0.198477
      10112.5    0.0400000      240.017     0.198547  0.000326583     0.194367      238.355     0.198547
      10115.4    0.0400000      240.340     0.198802  0.000110322     0.197040      238.679     0.198802
      10118.3    0.0400000      240.463     0.198909  7.70484e-05     0.197305      238.803     0.198909
      10121.3    0.0400000      240.564     0.199063  0.000773758     0.181832      238.904     0.199063
      10124.2    0.0400000      240.808     0.199211  0.000393836     0.193799      239.149     0.199211
      10127.2    0.0400000      241.172     0.199502  0.000291912     0.195890      239.513     0.199502
      10130.1    0.0400000      241.733     0.199979  0.000406719     0.194323      240.074     0.199979
      10133.1    0.0400000      241.829     0.200048  0.000109494     0.198301      240.171     0.200048
      10136.1    0.0400000      241.702     0.199942  0.000175057     0.197723      240.044     0.199942
      10139.1    0.0400000      241.478     0.199762  7.75514e-05     0.198163      239.821     0.199762
      10142.1    0.0400000      241.188     0.199532  0.000277326     0.196132      239.532     0.199532
      10145.1    0.0400000      240.909     0.199306  0.000149120     0.197293      239.253     0.199306
      10148.1    0.0400000      240.548     0.199019  0.000293933     0.195368      238.893     0.199019
      10151.1    0.0400000      239.937     0.198516  0.000142158     0.196547      238.282     0.198516
      10154.2    0.0400000      239.170     0.197900  8.83941e-05     0.196241      237.516     0.197900
      10157.2    0.0400000      238.174     0.197089  0.000250465     0.194012      236.521     0.197089
      10160.3    0.0400000      237.022     0.196140  0.000157723     0.194026      235.369     0.196140
      10163.4    0.0400000      236.075     0.195373  0.000110170     0.193580      234.422     0.195373
      10166.4    0.0400000      235.625     0.195012  0.000330961     0.190679      233.973     0.195012
      10169.5    0.0400000      235.549     0.194936  0.000167847     0.192723      233.897     0.194936
      10172.6    0.0400000      235.676     0.195047  0.000114205     0.193228      234.024     0.195047
      10175.7    0.0400000      235.763     0.195115  5.59836e-05     0.193553      234.112     0.195115
      10178.8    0.0400000      235.664     0.195032  0.000135273     0.193076      234.014     0.195032
      10181.9    0.0400000      235.345     0.194807  0.000296503     0.191035      233.695     0.194807
      10185.0    0.0400000      234.671     0.194231  8.78462e-05     0.192543      233.022     0.194231
      10188.2    0.0400000      233.221     0.192683  0.000121210     0.190798      231.572     0.192683
      10191.3    0.0400000      233.400     0.193206  0.000282721     0.189613      231.752     0.193206
      10194.4    0.0400000      232.204     0.191969  0.000122648     0.190067      230.557     0.191969
      10197.6    0.0400000      232.239     0.192248  0.000180665     0.189887      230.592     0.192248
      10200.8    0.0400000      231.951     0.192039  0.000209156     0.189382      230.304     0.192039
      10204.0    0.0400000      231.717     0.191834  0.000122828     0.189930      230.071     0.191834
      10207.2    0.0400000      231.472     0.191643  0.000211440     0.188955      229.826     0.191643
      10210.4    0.0400000      231.146     0.191370  0.000164471     0.189146      229.501     0.191370
      10213.6    0.0400000      230.901     0.191176  0.000106998     0.189361      229.257     0.191176
      10216.8    0.0400000      230.768     0.191070  0.000221541     0.188258      229.125     0.191070
      10220.0    0.0400000      231.093     0.191350  0.000176394     0.189018      229.450     0.191350
      10223.3    0.0400000      231.234     0.191493  0.000495891     0.183397      229.591     0.191493
      10226.6    0.0400000      231.381     0.191581  7.36802e-05     0.189929      229.738     0.191581
      10229.8    0.0400000      231.536     0.191714  2.56575e-05     0.190189      229.894     0.191714
      10233.1    0.0400000      231.618     0.191789  0.000111211     0.189956      229.977     0.191789
      10236.4    0.0400000      231.769     0.191926  0.000306239     0.187941      230.128     0.191926
      10239.7    0.0400000      231.725     0.191886  0.000115384     0.190029      230.085     0.191886
      10243.0    0.0400000      231.616     0.191819  0.000196908     0.189290      229.976     0.191819
      10246.3    0.0400000      231.545     0.191758  0.000239836     0.188733      229.906     0.191758
      10249.6    0.0400000      231.423     0.191648  0.000148389     0.189560      229.784     0.191648
      10252.9    0.0400000      231.430     0.191665  0.000278220     0.188110      229.792     0.191665
      10256.2    0.0400000      231.389     0.191631  4.76893e-05     0.190062      229.752     0.191631
      10259.6    0.0400000      231.050     0.191357  8.79675e-05     0.189643      229.414     0.191357
      10262.9    0.0400000      230.601     0.190993  0.000174050     0.188678      228.965     0.190993
      10266.3    0.0400000      230.078     0.190553  5.30385e-05     0.188961      228.443     0.190553
      10269.7    0.0400000      229.547     0.190144  0.000179388     0.187768      227.912     0.190144
      10273.0    0.0400000      228.797     0.189531  0.000189505     0.187048      227.163     0.189531
      10276.4    0.0400000      228.137     0.188977  8.51348e-05     0.187254      226.503     0.188977
      10279.8    0.0400000      227.736     0.188665  8.53827e-05     0.186937      226.102     0.188665
      10283.3    0.0400000      227.355     0.188357  0.000150639     0.186214      225.722     0.188357
      10286.7    0.0400000      226.949     0.188026  0.000104556     0.186194      225.316     0.188026
      10290.1    0.0400000      226.589     0.187737  5.12927e-05     0.186126      224.957     0.187737
      10293.6    0.0400000      226.315     0.187511  9.47652e-05     0.185727      224.684     0.187511
      10297.0    0.0400000      225.985     0.187248  0.000194536     0.184682      224.354     0.187248
      10300.5    0.0400000      225.605     0.186943  0.000173143     0.184586      223.975     0.186943
      10304.0    0.0400000      225.209     0.186625  0.000192457     0.184072      223.579     0.186625
      10307.4    0.0400000      224.864     0.186355  0.000125409     0.184377      223.235     0.186355
      10310.9    0.0400000      224.704     0.186222  0.000100542     0.184395      223.076     0.186222
      10314.4    0.0400000      224.734     0.186242  0.000114512     0.184333      223.106     0.186242
      10317.9    0.0400000      224.617     0.186154  0.000294270     0.182240      222.990     0.186154
      10321.4    0.0400000      224.389     0.185966  0.000158628     0.183727      222.763     0.185966
      10325.0    0.0400000      224.050     0.185706  0.000255111     0.182373      222.424     0.185706
      10328.5    0.0400000      223.677     0.185409  0.000215888     0.182577      222.051     0.185409
      10332.1    0.0400000      223.256     0.185065  0.000127416     0.183059      221.631     0.185065
      10335.7    0.0400000      222.881     0.184751  0.000116587     0.182814      221.257     0.184751
      10339.2    0.0400000      222.676     0.184593  0.000246707     0.181356      221.052     0.184593
      10342.8    0.0400000      222.556     0.184500  4.31740e-05     0.182881      220.933     0.184500
      10346.4    0.0400000      222.352     0.184333  7.73581e-05     0.182600      220.730     0.184333
      10349.9    0.0400000      222.149     0.184214  0.000486946     0.176033      220.528     0.184214
      10353.5    0.0400000      222.042     0.184086  0.000204626     0.181364      220.420     0.184086
      10357.2    0.0400000      222.080     0.184110  8.17469e-05     0.182356      220.459     0.184110
      10360.8    0.0400000      222.106     0.184195  0.000521079     0.175033      220.486     0.184195
      10364.5    0.0400000      222.029     0.184085  9.35921e-05     0.182273      220.409     0.184085
      10368.1    0.0400000      222.067     0.184115  6.94765e-05     0.182411      220.448     0.184115
      10371.7    0.0400000      222.010     0.184067  5.29037e-05     0.182419      220.392     0.184067
      10375.4    0.0400000      221.866     0.183954  9.10343e-05     0.182154      220.248     0.183954
      10379.1    0.0400000      221.719     0.183835  6.06263e-05     0.182160      220.102     0.183835
      10382.8    0.0400000      221.482     0.183647  3.25680e-05     0.182042      219.866     0.183647
      10386.5    0.0400000      221.113     0.183353  0.000138867     0.181244      219.497     0.183353
      10390.2    0.0400000      220.598     0.182927  8.86398e-05     0.181129      218.983     0.182927
      10393.9    0.0400000      220.096     0.182518  0.000110054     0.180598      218.481     0.182518
      10397.6    0.0400000      219.594     0.182115  7.69304e-05     0.180363      217.980     0.182115
      10401.3    0.0400000      219.154     0.181757  5.45478e-05     0.180083      217.541     0.181757
      10405.0    0.0400000      218.822     0.181493  0.000130119     0.179428      217.210     0.181493
      10408.8    0.0400000      218.550     0.181274  8.34464e-05     0.179484      216.938     0.181274
      10412.5    0.0400000      218.272     0.181052  0.000130858     0.178976      216.661     0.181052
      10416.3    0.0400000      218.057     0.180876  6.26875e-05     0.179167      216.446     0.180876
      10420.1    0.0400000      217.835     0.180853  0.000891682     0.155502      216.225     0.180853
      10423.9    0.0400000      217.526     0.180453  9.59233e-05     0.178593      215.916     0.180453
      10427.7    0.0400000      217.150     0.180152  0.000110944     0.178201      215.541     0.180152
      10431.5    0.0400000      216.740     0.179860  0.000465294     0.172072      215.132     0.179860
      10435.3    0.0400000      216.353     0.179498  8.68095e-05     0.177675      214.745     0.179498
      10439.1    0.0400000      216.017     0.179228  0.000154055     0.176945      214.410     0.179228
      10442.9    0.0400000      215.841     0.179139  0.000485817     0.170747      214.234     0.179139
      10446.7    0.0400000      215.714     0.178994  0.000157308     0.176679      214.108     0.178994
      10450.6    0.0400000      215.509     0.178867  0.000434879     0.171831      213.903     0.178867
      10454.5    0.0400000      215.166     0.178572  0.000329413     0.173859      213.561     0.178572
      10458.3    0.0400000      214.783     0.178243  0.000140168     0.176062      213.179     0.178243
      10462.2    0.0400000      214.382     0.177921  0.000186650     0.175304      212.779     0.177921
      10466.1    0.0400000      214.003     0.177615  0.000246278     0.174254      212.400     0.177615
      10470.0    0.0400000      213.732     0.177394  0.000221555     0.174361      212.130     0.177394
      10473.9    0.0400000      213.542     0.177235  0.000135823     0.175076      211.940     0.177235
      10477.8    0.0400000      213.389     0.177148  0.000352952     0.171930      211.788     0.177148
      10481.7    0.0400000      213.225     0.177001  0.000206317     0.174148      211.625     0.177001
      10485.6    0.0400000      213.025     0.176846  0.000335225     0.171973      211.426     0.176846
      10489.6    0.0400000      212.885     0.176715  0.000173117     0.174219      211.286     0.176715
      10493.5    0.0400000      212.753     0.176611  8.61352e-05     0.174760      211.154     0.176611
      10497.5    0.0400000      212.626     0.176508  9.85475e-05     0.174591      211.028     0.176508
      10501.5    0.0400000      212.461     0.176401  0.000339683     0.171428      210.864     0.176401
      10505.4    0.0400000      212.354     0.176294  0.000104292     0.174341      210.757     0.176294
      10509.4    0.0400000      212.195     0.176161  0.000115436     0.174136      210.599     0.176161
      10513.4    0.0400000      211.998     0.176008  0.000114300     0.173989      210.403     0.176008
      10517.4    0.0400000      211.773     0.175831  0.000141051     0.173613      210.178     0.175831
      10521.4    0.0400000      211.533     0.175653  0.000282887     0.171691      209.939     0.175653
      10525.4    0.0400000      211.096     0.175310  0.000385097     0.169336      209.502     0.175310
      10529.5    0.0400000      210.716     0.174972  5.76996e-05     0.173223      209.123     0.174972
      10533.5    0.0400000      210.336     0.174666  0.000111154     0.172651      208.744     0.174666
      10537.5    0.0400000      209.966     0.174369  0.000129139     0.172226      208.375     0.174369
      10541.6    0.0400000      209.709     0.174166  0.000244775     0.170759      208.118     0.174166
      10545.7    0.0400000      209.437     0.173944  0.000161746     0.171520      207.847     0.173944
      10549.8    0.0400000      209.163     0.173721  0.000122103     0.171622      207.573     0.173721
      10553.9    0.0400000      208.954     0.173559  0.000178608     0.170961      207.365     0.173559
      10557.9    0.0400000      208.712     0.173358  7.76474e-05     0.171513      207.123     0.173358
      10562.1    0.0400000      208.432     0.173138  0.000158519     0.170732      206.844     0.173138
      10566.2    0.0400000      208.147     0.172904  9.03251e-05     0.170992      206.560     0.172904
      10570.3    0.0400000      207.912     0.172726  0.000164290     0.170260      206.325     0.172726
      10574.5    0.0400000      207.628     0.172491  0.000225828     0.169314      206.042     0.172491
      10578.6    0.0400000      207.387     0.172284  6.01004e-05     0.170498      205.802     0.172284
      10582.7    0.0400000      207.093     0.172054  7.27653e-05     0.170217      205.509     0.172054
      10586.9    0.0400000      206.813     0.171824  9.45909e-05     0.169877      205.230     0.171824
      10591.1    0.0400000      206.576     0.171648  0.000156997     0.169235      204.993     0.171648
      10595.3    0.0400000      206.353     0.171483  0.000353318     0.166079      204.770     0.171483
      10599.5    0.0400000      206.203     0.171334  5.12571e-05     0.169568      204.621     0.171334
      10603.7    0.0400000      206.008     0.171205  0.000352705     0.165804      204.427     0.171205
      10607.9    0.0400000      205.748     0.170971  8.28121e-05     0.169075      204.168     0.170971
      10612.1    0.0400000      205.428     0.170707  7.07667e-05     0.168864      203.848     0.170707
      10616.3    0.0400000      205.221     0.170556  8.69987e-05     0.168634      203.642     0.170556
      10620.6    0.0400000      205.029     0.170401  4.09000e-05     0.168653      203.451     0.170401
      10624.8    0.0400000      204.713     0.170210  0.000539185     0.159650      203.136     0.170210
      10629.1    0.0400000      204.484     0.169940  7.07555e-05     0.168088      202.907     0.169940
      10633.4    0.0400000      204.408     0.169908  0.000235637     0.166545      202.832     0.169908
      10637.6    0.0400000      204.182     0.169698  7.96232e-05     0.167804      202.607     0.169698
      10641.9    0.0400000      204.007     0.169558  5.45819e-05     0.167762      202.432     0.169558
      10646.2    0.0400000      203.805     0.169398  7.60085e-05     0.167517      202.230     0.169398
      10650.5    0.0400000      203.703     0.169322  0.000189001     0.166544      202.129     0.169322
      10654.8    0.0400000      203.936     0.169517  0.000247768     0.165971      202.363     0.169517
      10659.2    0.0400000      203.750     0.169362  0.000180772     0.166675      202.177     0.169362
      10663.5    0.0400000      203.535     0.169183  0.000135695     0.166922      201.963     0.169183
      10667.8    0.0400000      203.255     0.168953  8.21855e-05     0.167038      201.684     0.168953
      10672.2    0.0400000      202.948     0.168711  6.42064e-05     0.166871      201.377     0.168711
      10676.5    0.0400000      202.661     0.168477  6.14677e-05     0.166646      201.092     0.168477
      10681.0    0.0400000      202.371     0.168243  6.09080e-05     0.166411      200.802     0.168243
      10685.3    0.0400000      202.085     0.168064  0.000413540     0.161119      200.517     0.168064
      10689.7    0.0400000      201.742     0.167739  6.54970e-05     0.165884      200.175     0.167739
      10694.1    0.0400000      201.460     0.167515  9.37524e-05     0.165522      199.893     0.167515
      10698.6    0.0400000      201.222     0.167444  0.000636099     0.153020      199.655     0.167444
      10703.0    0.0400000      200.893     0.167056  0.000117660     0.164904      199.327     0.167056
      10707.4    0.0400000      200.563     0.166794  0.000112299     0.164676      198.998     0.166794
      10711.9    0.0400000      200.296     0.166643  0.000468832     0.158100      198.732     0.166643
      10716.3    0.0400000      200.016     0.166356  0.000210844     0.163260      198.453     0.166356
      10720.8    0.0400000      199.777     0.166155  6.72143e-05     0.164275      198.214     0.166155
      10725.2    0.0400000      199.568     0.166140  0.000695975     0.148939      198.006     0.166140
      10729.7    0.0400000      199.303     0.165771  4.95311e-05     0.163949      197.741     0.165771
      10734.2    0.0400000      199.117     0.165623  8.29174e-05     0.163665      197.556     0.165623
      10738.7    0.0400000      198.768     0.165505  0.000707499     0.147684      197.208     0.165505
      10743.2    0.0400000      198.478     0.165114  9.72411e-05     0.163071      196.918     0.165114
      10747.7    0.0400000      198.267     0.164949  0.000100635     0.162883      196.708     0.164949
      10752.2    0.0400000      197.956     0.164825  0.000677718     0.148318      196.398     0.164825
      10756.8    0.0400000      197.646     0.164412  5.50898e-05     0.162557      196.089     0.164412
      10761.3    0.0400000      197.508     0.164333  9.81329e-05     0.162275      195.952     0.164333
      10765.9    0.0400000      197.432     0.164345  0.000482417     0.155261      195.876     0.164345
      10770.4    0.0400000      197.222     0.164108  0.000168873     0.161463      195.667     0.164108
      10775.0    0.0400000      196.965     0.163895  0.000118541     0.161694      195.410     0.163895
      10779.6    0.0400000      196.817     0.163835  0.000429506     0.156273      195.263     0.163835
      10784.2    0.0400000      196.563     0.163684  0.000582771     0.151064      195.010     0.163684
      10788.8    0.0400000      196.342     0.163391  4.74293e-05     0.161549      194.789     0.163391
      10793.4    0.0400000      196.103     0.163213  0.000253690     0.159433      194.551     0.163213
      10798.0    0.0400000      195.896     0.163025  0.000140085     0.160639      194.345     0.163025
      10802.7    0.0400000      195.643     0.162820  0.000186015     0.159963      194.093     0.162820
      10807.3    0.0400000      195.445     0.162674  7.98609e-05     0.160696      193.896     0.162674
      10812.0    0.0400000      195.193     0.162550  0.000466431     0.153854      193.644     0.162550
      10816.6    0.0400000      194.889     0.162227  7.64273e-05     0.160259      193.340     0.162227
      10821.3    0.0400000      194.654     0.162045  7.78728e-05     0.160068      193.107     0.162045
      10825.9    0.0400000      194.368     0.161812  0.000123123     0.159548      192.821     0.161812
      10830.6    0.0400000      194.206     0.161679  9.66540e-05     0.159595      192.660     0.161679
      10835.3    0.0400000      194.051     0.161556  0.000134549     0.159196      192.506     0.161556
      10840.0    0.0400000      193.804     0.161358  0.000148165     0.158874      192.260     0.161358
      10844.7    0.0400000      193.564     0.161160  5.58460e-05     0.159265      192.020     0.161160
      10849.5    0.0400000      193.303     0.160970  0.000271129     0.156844      191.759     0.160970
      10854.2    0.0400000      192.904     0.160586  0.000170858     0.157860      191.361     0.160586
      10859.0    0.0400000      192.775     0.160529  3.82014e-05     0.158678      191.233     0.160529
      10863.7    0.0400000      192.472     0.160294  0.000158299     0.157695      190.931     0.160294
      10868.5    0.0400000      192.219     0.160094  0.000197492     0.157047      190.678     0.160094
      10873.3    0.0400000      191.992     0.159910  0.000152954     0.157357      190.453     0.159910
      10878.0    0.0400000      191.747     0.159710  0.000112915     0.157492      190.208     0.159710
      10882.8    0.0400000      191.484     0.159496  0.000102219     0.157348      189.946     0.159496
      10887.6    0.0400000      191.241     0.159296  9.76105e-05     0.157175      189.703     0.159296
      10892.4    0.0400000      191.222     0.159296  0.000201878     0.156178      189.685     0.159296
      10897.2    0.0400000      191.043     0.159147  0.000138064     0.156720      189.507     0.159147
      10902.1    0.0400000      190.763     0.158945  0.000264882     0.154874      189.228     0.158945
      10906.9    0.0400000      190.391     0.158633  0.000219572     0.155262      188.857     0.158633
      10911.8    0.0400000      190.114     0.158390  5.34851e-05     0.156470      188.580     0.158390
      10916.6    0.0400000      189.852     0.158183  5.70766e-05     0.156247      188.319     0.158183
      10921.5    0.0400000      189.613     0.157990  8.37227e-05     0.155932      188.081     0.157990
      10926.4    0.0400000      189.435     0.157844  7.10662e-05     0.155847      187.903     0.157844
      10931.3    0.0400000      189.339     0.157770  8.01250e-05     0.155728      187.808     0.157770
      10936.1    0.0400000      189.279     0.157733  0.000182496     0.154825      187.749     0.157733
      10941.1    0.0400000      189.111     0.157597  0.000169752     0.154831      187.581     0.157597
      10946.0    0.0400000      188.781     0.157325  8.20486e-05     0.155267      187.252     0.157325
      10950.9    0.0400000      188.453     0.157056  6.02645e-05     0.155094      186.925     0.157056
      10955.9    0.0400000      188.145     0.156810  8.59570e-05     0.154723      186.618     0.156810
      10960.8    0.0400000      187.851     0.156574  2.44312e-05     0.154704      186.325     0.156574
      10965.8    0.0400000      187.585     0.156358  0.000103348     0.154159      186.059     0.156358
      10970.7    0.0400000      187.476     0.156264  5.88497e-05     0.154298      185.950     0.156264
      10975.6    0.0400000      187.277     0.156110  0.000136367     0.153650      185.752     0.156110
      10980.6    0.0400000      187.064     0.155937  0.000119355     0.153616      185.540     0.155937
      10985.6    0.0400000      186.800     0.155715  9.09238e-05     0.153586      185.277     0.155715
      10990.7    0.0400000      186.564     0.155541  0.000103622     0.153329      185.041     0.155541
      10995.6    0.0400000      186.284     0.155311  5.24115e-05     0.153356      184.763     0.155311
      11000.6    0.0400000      186.093     0.155153  0.000149167     0.152558      184.572     0.155153
      11005.6    0.0400000      185.825     0.154931  8.11291e-05     0.152846      184.305     0.154931
      11010.6    0.0400000      185.511     0.154691  0.000112050     0.152406      183.991     0.154691
      11015.7    0.0400000      185.181     0.154430  8.31336e-05     0.152327      183.663     0.154430
      11020.8    0.0400000      184.967     0.154338  0.000427709     0.146338      183.449     0.154338
      11025.9    0.0400000      184.684     0.154025  2.23198e-05     0.152127      183.167     0.154025
      11031.0    0.0400000      184.395     0.153799  0.000143746     0.151234      182.879     0.153799
      11036.0    0.0400000      184.170     0.153638  0.000245032     0.149761      182.655     0.153638
      11041.1    0.0400000      183.904     0.153406  0.000153629     0.150736      182.388     0.153406
      11046.2    0.0400000      183.642     0.153182  4.73342e-05     0.151217      182.127     0.153182
      11051.3    0.0400000      183.415     0.153208  0.000658107     0.136256      181.902     0.153208
      11056.4    0.0400000      183.157     0.152780  9.34056e-05     0.150593      181.644     0.152780
      11061.6    0.0400000      182.932     0.152608  3.97859e-05     0.150657      181.420     0.152608
      11066.7    0.0400000      182.766     0.152493  0.000136645     0.149972      181.255     0.152493
      11071.9    0.0400000      182.441     0.152217  7.37115e-05     0.150132      180.931     0.152217
      11077.0    0.0400000      182.185     0.152009  7.02620e-05     0.149938      180.676     0.152009
      11082.2    0.0400000      181.940     0.151826  0.000183901     0.148785      180.431     0.151826
      11087.3    0.0400000      181.701     0.151633  0.000192185     0.148483      180.192     0.151633
      11092.5    0.0400000      181.477     0.151439  5.68804e-05     0.149417      179.970     0.151439
      11097.7    0.0400000      181.287     0.151301  0.000186636     0.148215      179.780     0.151301
      11102.9    0.0400000      180.949     0.151018  0.000139780     0.148442      179.442     0.151018
      11108.1    0.0400000      180.739     0.150843  7.21714e-05     0.148747      179.234     0.150843
      11113.3    0.0400000      180.523     0.150671  3.11922e-05     0.148714      179.018     0.150671
      11118.6    0.0400000      180.331     0.150524  0.000140786     0.147930      178.827     0.150524
      11123.8    0.0400000      180.092     0.150344  0.000190064     0.147194      178.589     0.150344
      11129.0    0.0400000      179.881     0.150159  8.19770e-05     0.148001      178.378     0.150159
      11134.3    0.0400000      179.687     0.149997  2.79370e-05     0.148038      178.185     0.149997
      11139.6    0.0400000      179.153     0.149516  0.000129732     0.147006      177.652     0.149516
      11144.8    0.0400000      179.084     0.149528  0.000246687     0.145513      177.584     0.149528
      11150.2    0.0400000      178.847     0.149338  0.000333007     0.143586      177.348     0.149338
      11155.4    0.0400000      178.562     0.149065  0.000186290     0.145936      177.064     0.149065
      11160.7    0.0400000      178.357     0.148882  0.000104489     0.146562      176.859     0.148882
      11166.0    0.0400000      178.107     0.148681  0.000105745     0.146350      176.610     0.148681
      11171.3    0.0400000      177.802     0.148443  0.000154800     0.145670      176.306     0.148443
      11176.6    0.0400000      177.523     0.148223  9.56134e-05     0.145955      176.028     0.148223
      11182.0    0.0400000      177.239     0.148113  0.000484536     0.137890      175.744     0.148113
      11187.3    0.0400000      176.951     0.147776  0.000180347     0.144694      175.458     0.147776
      11192.6    0.0400000      176.701     0.147555  8.98673e-05     0.145312      175.208     0.147555
      11198.0    0.0400000      176.444     0.147359  0.000161177     0.144495      174.951     0.147359
      11203.4    0.0400000      176.202     0.147247  0.000412895     0.139287      174.710     0.147247
      11208.7    0.0400000      175.983     0.146978  0.000116727     0.144534      174.493     0.146978
      11214.1    0.0400000      175.766     0.146801  4.79824e-05     0.144747      174.276     0.146801
      11219.5    0.0400000      175.535     0.146619  4.32827e-05     0.144577      174.046     0.146619
      11224.9    0.0400000      175.316     0.146485  0.000282018     0.141727      173.828     0.146485
      11230.3    0.0400000      175.119     0.146288  0.000141009     0.143615      173.631     0.146288
      11235.8    0.0400000      174.908     0.146116  8.11589e-05     0.143902      173.421     0.146116
      11241.2    0.0400000      174.690     0.145967  0.000232838     0.142086      173.204     0.145967
      11246.7    0.0400000      174.409     0.145719  0.000130729     0.143134      172.923     0.145719
      11252.1    0.0400000      174.196     0.145587  0.000276945     0.140899      172.711     0.145587
      11257.5    0.0400000      173.959     0.145356  0.000117187     0.142881      172.475     0.145356
      11263.0    0.0400000      173.757     0.145225  0.000254323     0.140953      172.274     0.145225
      11268.5    0.0400000      173.515     0.145280  0.000668780     0.126718      172.033     0.145280
      11274.0    0.0400000      173.301     0.144847  0.000207395     0.141331      171.820     0.144847
      11279.5    0.0400000      173.083     0.144653  9.45471e-05     0.142335      171.602     0.144653
      11285.0    0.0400000      172.838     0.144502  0.000286270     0.139590      171.358     0.144502
      11290.5    0.0400000      172.528     0.144198  0.000127348     0.141615      171.049     0.144198
      11296.0    0.0400000      172.300     0.144017  3.86754e-05     0.141950      170.822     0.144017
      11301.6    0.0400000      172.041     0.143923  0.000403248     0.136058      170.564     0.143923
      11307.2    0.0400000      171.828     0.143650  9.69037e-05     0.141299      170.351     0.143650
      11312.8    0.0400000      171.522     0.143408  0.000199102     0.139976      170.046     0.143408
      11318.4    0.0400000      171.297     0.143252  0.000245234     0.139081      169.822     0.143252
      11324.0    0.0400000      171.073     0.143058  0.000197893     0.139635      169.598     0.143058
      11329.6    0.0400000      170.884     0.142884  9.00728e-05     0.140566      169.411     0.142884
      11335.2    0.0400000      170.699     0.142789  0.000302914     0.137460      169.227     0.142789
      11340.8    0.0400000      170.628     0.142684  0.000158517     0.139755      169.156     0.142684
      11346.5    0.0400000      170.503     0.142598  0.000177605     0.139437      169.032     0.142598
      11352.1    0.0400000      170.480     0.142564  4.90405e-05     0.140444      169.009     0.142564
      11357.7    0.0400000      170.225     0.142570  0.000561481     0.128832      168.755     0.142570
      11363.4    0.0400000      170.066     0.142323  0.000366763     0.135406      168.597     0.142323
      11369.0    0.0400000      169.845     0.142085  0.000233088     0.138090      168.376     0.142085
      11374.6    0.0400000      169.649     0.141929  0.000236989     0.137864      168.182     0.141929
      11380.4    0.0400000      169.406     0.141721  0.000196547     0.138284      167.939     0.141721
      11386.1    0.0400000      169.320     0.141786  0.000485712     0.131027      167.855     0.141786
      11391.7    0.0400000      169.100     0.141475  0.000239996     0.137343      167.635     0.141475
      11397.4    0.0400000      168.819     0.141246  0.000107335     0.138778      167.355     0.141246
      11403.1    0.0400000      168.549     0.141040  6.03549e-05     0.138852      167.086     0.141040
      11408.8    0.0400000      168.239     0.140872  0.000403447     0.132821      166.776     0.140872
      11414.5    0.0400000      168.017     0.140625  0.000193372     0.137206      166.555     0.140625
      11420.3    0.0400000      167.754     0.140390  9.41746e-05     0.138003      166.293     0.140390
      11426.0    0.0400000      167.427     0.140121  6.58205e-05     0.137893      165.967     0.140121
      11431.8    0.0400000      167.187     0.139943  0.000119434     0.137351      165.728     0.139943
      11437.5    0.0400000      166.975     0.139767  0.000125171     0.137121      165.516     0.139767
      11443.3    0.0400000      166.628     0.139488  0.000129652     0.136795      165.170     0.139488
      11449.1    0.0400000      166.328     0.139235  3.67307e-05     0.137101      164.871     0.139235
      11454.9    0.0400000      166.081     0.139038  7.54894e-05     0.136743      164.624     0.139038
      11460.7    0.0400000      165.855     0.138859  7.93570e-05     0.136539      164.400     0.138859
      11466.5    0.0400000      165.644     0.138698  0.000116137     0.136112      164.190     0.138698
      11472.3    0.0400000      165.428     0.138520  0.000112932     0.135957      163.974     0.138520
      11478.2    0.0400000      165.206     0.138339  8.12857e-05     0.135998      163.753     0.138339
      11484.0    0.0400000      165.020     0.138251  0.000283352     0.133171      163.568     0.138251
      11489.9    0.0400000      164.818     0.138051  0.000175873     0.134806      163.366     0.138051
      11495.7    0.0400000      164.495     0.137794  0.000120897     0.135148      163.044     0.137794
      11501.6    0.0400000      164.313     0.137699  0.000275791     0.132757      162.863     0.137699
