# Supplementary material for: High-accuracy transmission and fluorescence XAFS of zinc at 10 K, 50 K, 100 K and 150 K using the hybrid technique
Source: J Synchrotron Radiat. 2023 Jan 1;30(Pt 1):147–68. doi: 10.1107/S1600577522010293 (PMC9814049; doi:10.1107/S1600577522010293)
Supplement: Supplementary file 1 [file s-30-00147-sup1.zip › John2022JSRSuppInfo/Zn-murho-100K-transmission.cif]

# In this file we provide the experimental data presented in:
# Title: High accuracy transmission and fluorescence XAFS of Zinc at 10 K, 50 K, 100 K and 150 K using the Hybrid technique.
# Authors: Marcus W John, Daniel Sier, Ruwini S K Ekanayake, Martin J Schalken, Chanh Q Tran, Bernt Johannesen, Martin D de Jonge, Peter Kappen, Chantler C T
# Journal: Journal of synchrotron radiation
# Publisher: International Union of Crystallography
# Year: 2022
# This data represents the values of the mass attenuation coefficient post systematic correction.
# This data was taken at the Australian Synchrotron on the XAS beamline
# This allows for verification of our results with complementary structural modelling techniques.
# Sample: Zinc
# Chemical formula: Zn
# Temperature: 100 K 
loop_
    _xafs_absorber.atom  
    _xafs_absorber.edge  
    _xafs_source.identification  
    _xafs_source.location   
    Zn    K     XAS    Melbourne, Australia
     
loop_
    _xafs_detectors.label
    _xafs_detectors.position
    _xafs_detectors.type
    monitor      i0    ionisation
    transmission i1    ionisation
 
loop_
    _xafs_ionisation_detector.gas_pressure_units
    _xafs_ionisation_detector.length_units
    atm          cm
 
loop_
    _xafs_ionisation_detector.label
    _xafs_ionisation_detector.gas_type
    _xafs_ionisation_detector.gas_pressure
    _xafs_ionisation_detector.length
    _xafs_ionisation_detector.amplifier_type
    _xafs_ionisation_detector.amplifier_gain
    monitor         Nitrogen    1      30.0    Keithley    8-9
    transmission    Nitrogen    1      30.0    Keithley    8-9
 
loop_
    _xafs_reduced.energy_units
    _xafs_reduced.sigma_energy_units
    _xafs_reduced.mu_rho_units
    _xafs_reduced.sigma_mu_rho_tot_units
    _xafs_reduced.sigma_mu_rho_rel_units
    _xafs_reduced.mu_rho_PE_units
    _xafs_reduced.sigma_mu_rho_PE_rel_units
    eV  eV  cm^2/g   cm^2/g   cm^2/g   cm^2/g   cm^2/g 
 
loop_
    _xafs_reduced.energy
    _xafs_reduced.sigma_energy
    _xafs_reduced.mu_rho
    _xafs_reduced.sigma_mu_rho_tot
    _xafs_reduced.sigma_mu_rho_rel
    _xafs_reduced.mu_rho_PE
    _xafs_reduced.sigma_mu_rho_PE
9211.03  0.0400000  39.5600  0.0426052  0.000220912  37.7325  0.0426052
9261.07  0.0400000  38.9939  0.0437091  0.000280392  37.1764  0.0437091
9311.01  0.0400000  38.5320  0.0413627  0.000188137  36.7242  0.0413627
9360.95  0.0400000  38.1887  0.0395896  7.04361e-05  36.3907  0.0395896
9410.86  0.0400000  37.5615  0.0482100  0.000436937  35.7730  0.0482100
9420.84  0.0400000  37.4908  0.0405479  0.000176790  35.7042  0.0405479
9430.83  0.0400000  37.4273  0.0402177  0.000160256  35.6426  0.0402177
9440.83  0.0400000  37.4001  0.0424490  0.000263324  35.6173  0.0424490
9450.84  0.0400000  37.4063  0.0397748  0.000132607  35.6255  0.0397748
9460.89  0.0400000  36.9064  0.0391294  0.000106296  35.1274  0.0391294
9470.92  0.0400000  36.5876  0.0396451  0.000155526  34.8106  0.0396451
9480.89  0.0400000  36.4826  0.0389389  0.000111948  34.7074  0.0389389
9490.90  0.0400000  36.4038  0.0407762  0.000216880  34.6306  0.0407762
9500.86  0.0400000  36.2596  0.0389685  0.000124374  34.4882  0.0389685
9510.90  0.0400000  36.1627  0.0417283  0.000259586  34.3933  0.0417283
9520.91  0.0400000  36.1289  0.0396295  0.000169469  34.3613  0.0396295
9530.87  0.0400000  36.0312  0.0406562  0.000220229  34.2656  0.0406562
9540.88  0.0400000  35.9335  0.0385090  0.000104019  34.1698  0.0385090
9550.87  0.0400000  35.9393  0.0422263  0.000281034  34.1774  0.0422263
9560.88  0.0400000  35.8600  0.0382403  8.31635e-05  34.1000  0.0382403
9570.86  0.0400000  35.9435  0.0467842  0.000413730  34.1854  0.0467842
9580.86  0.0400000  35.7349  0.0442871  0.000348069  33.9786  0.0442871
9590.86  0.0400000  35.6004  0.0390065  0.000151665  33.8460  0.0390065
9600.90  0.0400000  35.5607  0.0428982  0.000308598  33.8081  0.0428982
9610.88  0.0400000  35.6022  0.0407239  0.000232066  33.8515  0.0407239
9620.87  0.0400000  35.7033  0.0380643  7.41629e-05  33.9544  0.0380643
9621.35  0.0400000  35.6957  0.0414875  0.000259118  33.9470  0.0414875
9621.85  0.0400000  35.7406  0.0434249  0.000322420  33.9920  0.0434249
9622.36  0.0400000  35.7252  0.0388700  0.000138877  33.9766  0.0388700
9622.85  0.0400000  35.7447  0.0382657  9.23815e-05  33.9962  0.0382657
9623.35  0.0400000  35.7642  0.0382665  9.13208e-05  34.0158  0.0382665
9623.85  0.0400000  35.7541  0.0387290  0.000128475  34.0058  0.0387290
9624.35  0.0400000  35.8077  0.0382604  8.81445e-05  34.0595  0.0382604
9624.84  0.0400000  35.7965  0.0378792  3.61959e-05  34.0484  0.0378792
9625.35  0.0400000  35.8382  0.0388547  0.000133554  34.0902  0.0388547
9625.85  0.0400000  35.8326  0.0379993  5.46273e-05  34.0847  0.0379993
9626.36  0.0400000  35.8592  0.0414902  0.000256245  34.1114  0.0414902
9626.86  0.0400000  35.8769  0.0401939  0.000203616  34.1292  0.0401939
9627.36  0.0400000  35.9005  0.0495161  0.000480799  34.1528  0.0495161
9627.86  0.0400000  35.9253  0.0380190  4.82037e-05  34.1777  0.0380190
9628.35  0.0400000  35.9103  0.0394756  0.000167703  34.1629  0.0394756
9628.85  0.0400000  35.9754  0.0447397  0.000358211  34.2280  0.0447397
9629.33  0.0400000  35.9509  0.0381603  6.69674e-05  34.2036  0.0381603
9629.84  0.0400000  36.0073  0.0394291  0.000162129  34.2601  0.0394291
9630.33  0.0400000  35.9998  0.0404725  0.000212930  34.2527  0.0404725
9630.83  0.0400000  36.0500  0.0381896  6.25605e-05  34.3030  0.0381896
9631.32  0.0400000  36.0562  0.0397585  0.000178098  34.3092  0.0397585
9631.82  0.0400000  36.0913  0.0390963  0.000139445  34.3444  0.0390963
9632.32  0.0400000  36.1430  0.0382508  6.29446e-05  34.3963  0.0382508
9632.81  0.0400000  36.1643  0.0389388  0.000125942  34.4177  0.0389388
9633.31  0.0400000  36.1721  0.0400729  0.000190407  34.4255  0.0400729
9633.81  0.0400000  36.2506  0.0408844  0.000224702  34.5041  0.0408844
9634.31  0.0400000  36.2756  0.0385050  8.34746e-05  34.5292  0.0385050
9634.81  0.0400000  36.3118  0.0405378  0.000208345  34.5655  0.0405378
9635.32  0.0400000  36.3611  0.0389686  0.000119457  34.6149  0.0389686
9635.82  0.0400000  36.3447  0.0387492  0.000102614  34.5986  0.0387492
9636.33  0.0400000  36.4377  0.0457988  0.000382828  34.6917  0.0457988
9636.83  0.0400000  36.4785  0.0394999  0.000150271  34.7325  0.0394999
9637.32  0.0400000  36.5360  0.0385021  6.34522e-05  34.7902  0.0385021
9637.83  0.0400000  36.6234  0.0399712  0.000172242  34.8776  0.0399712
9638.35  0.0400000  36.6603  0.0406806  0.000206142  34.9147  0.0406806
9638.85  0.0400000  36.7182  0.0386419  6.68422e-05  34.9726  0.0386419
9639.36  0.0400000  36.8005  0.0386440  5.97868e-05  35.0550  0.0386440
9639.85  0.0400000  36.8636  0.0385484  3.38017e-05  35.1182  0.0385484
9640.35  0.0400000  36.9677  0.0459938  0.000382678  35.2225  0.0459938
9640.85  0.0400000  37.0139  0.0389585  8.25549e-05  35.2687  0.0389585
9641.35  0.0400000  37.1014  0.0410367  0.000211249  35.3563  0.0410367
9641.84  0.0400000  37.2312  0.0743276  0.000970823  35.4862  0.0743276
9642.34  0.0400000  37.3060  0.0407374  0.000191574  35.5610  0.0407374
9642.85  0.0400000  37.3803  0.0400930  0.000153783  35.6355  0.0400930
9643.35  0.0400000  37.4402  0.0508744  0.000503696  35.6955  0.0508744
9643.85  0.0400000  37.5917  0.0396767  0.000115822  35.8471  0.0396767
9644.35  0.0400000  37.7032  0.0398370  0.000123016  35.9586  0.0398370
9644.85  0.0400000  37.8204  0.0425487  0.000258418  36.0759  0.0425487
9645.33  0.0400000  37.9497  0.0394216  6.63266e-05  36.2053  0.0394216
9645.83  0.0400000  38.0832  0.0397436  9.41983e-05  36.3389  0.0397436
9646.34  0.0400000  38.2133  0.0437825  0.000296792  36.4691  0.0437825
9646.85  0.0400000  38.3589  0.0395695  4.69712e-05  36.6149  0.0395695
9647.35  0.0400000  38.5114  0.0405937  0.000141812  36.7674  0.0405937
9647.84  0.0400000  38.6607  0.0449624  0.000329743  36.9168  0.0449624
9648.34  0.0400000  38.8230  0.0405961  0.000127921  37.0792  0.0405961
9648.84  0.0400000  39.0216  0.0411873  0.000160300  37.2779  0.0411873
9649.34  0.0400000  39.2439  0.0454332  0.000336352  37.5003  0.0454332
9649.84  0.0400000  39.5051  0.0402593  3.23740e-05  37.7616  0.0402593
9650.33  0.0400000  39.7489  0.0480698  0.000411030  38.0054  0.0480698
9650.83  0.0400000  40.0016  0.0406725  5.26572e-05  38.2582  0.0406725
9651.34  0.0400000  40.3104  0.0409824  7.04033e-05  38.5671  0.0409824
9651.85  0.0400000  40.5903  0.0415666  0.000115401  38.8471  0.0415666
9652.35  0.0400000  40.9754  0.0416033  9.39123e-05  39.2323  0.0416033
9652.84  0.0400000  41.3825  0.0435232  0.000212524  39.6395  0.0435232
9653.34  0.0400000  41.8095  0.0422240  0.000102033  40.0666  0.0422240
9653.84  0.0400000  42.3142  0.0433334  0.000167232  40.5714  0.0433334
9654.34  0.0400000  42.9285  0.0436177  0.000159839  41.1857  0.0436177
9654.84  0.0400000  43.5524  0.0450192  0.000222869  41.8098  0.0450192
9655.34  0.0400000  44.3561  0.0478105  0.000329951  42.6136  0.0478105
9655.84  0.0400000  45.2198  0.0444349  9.38267e-05  43.4773  0.0444349
9656.34  0.0400000  46.4144  0.0466871  0.000216777  44.6721  0.0466871
9656.84  0.0400000  47.7094  0.0520187  0.000424861  45.9672  0.0520187
9657.33  0.0400000  49.4140  0.0473823  0.000102288  47.6718  0.0473823
9657.82  0.0400000  51.5192  0.0487707  8.74984e-05  49.7771  0.0487707
9658.32  0.0400000  54.4945  0.0526751  0.000267906  52.7525  0.0526751
9658.82  0.0400000  58.6476  0.0543378  0.000159809  56.9057  0.0543378
9659.33  0.0400000  64.8399  0.0606054  0.000345164  63.0981  0.0606054
9659.83  0.0400000  74.4483  0.0671231  0.000330551  72.7066  0.0671231
9660.33  0.0400000  90.0480  0.0811293  0.000653791  88.3064  0.0811293
9660.83  0.0400000  112.781  0.0987452  0.000896752  111.040  0.0987452
9661.33  0.0400000  140.550  0.119625  0.00105264  138.809  0.119625
9661.82  0.0400000  167.763  0.140501  0.00109222  166.022  0.140501
9662.32  0.0400000  191.286  0.158675  0.000627999  189.545  0.158675
9662.82  0.0400000  211.374  0.174877  0.000868345  209.633  0.174877
9663.33  0.0400000  228.602  0.188641  0.000534446  226.861  0.188641
9663.35  0.0400000  229.543  0.189370  0.000437168  227.802  0.189370
9663.84  0.0400000  242.747  0.200059  0.000333720  241.006  0.200059
9664.34  0.0400000  252.813  0.208243  0.000256564  251.072  0.208243
9664.84  0.0400000  259.470  0.213680  0.000309081  257.729  0.213680
9665.33  0.0400000  263.787  0.217231  0.000531789  262.046  0.217231
9665.84  0.0400000  268.159  0.220807  0.000358731  266.418  0.220807
9666.34  0.0400000  274.610  0.226120  0.000231988  272.870  0.226120
9666.85  0.0400000  283.962  0.233877  0.000573674  282.222  0.233877
9667.35  0.0400000  294.956  0.243093  0.000518716  293.215  0.243093
9667.86  0.0400000  306.667  0.253035  0.000672139  304.927  0.253035
9668.36  0.0400000  317.671  0.262544  0.000295446  315.931  0.262544
9668.85  0.0400000  328.264  0.271928  0.000415769  326.524  0.271928
9669.34  0.0400000  338.190  0.280907  0.000373416  336.450  0.280907
9669.84  0.0400000  347.468  0.289507  0.000485032  345.728  0.289507
9670.34  0.0400000  355.398  0.297065  0.000118900  353.658  0.297065
9670.84  0.0400000  360.391  0.301959  0.000609498  358.651  0.301959
9671.35  0.0400000  360.260  0.301762  0.000275412  358.521  0.301762
9671.85  0.0400000  353.705  0.295414  0.000453355  351.966  0.295414
9672.35  0.0400000  341.266  0.283654  0.000372076  339.526  0.283654
9672.84  0.0400000  325.986  0.269915  0.000751881  324.247  0.269915
9673.34  0.0400000  310.468  0.256298  0.000749468  308.728  0.256298
9673.83  0.0400000  296.811  0.244630  0.000301197  295.072  0.244630
9674.32  0.0400000  286.388  0.235891  0.000427306  284.649  0.235891
9674.82  0.0400000  279.059  0.229786  0.000155436  277.320  0.229786
9675.32  0.0400000  274.670  0.226160  8.85951e-05  272.932  0.226160
9675.82  0.0400000  272.072  0.224013  0.000157467  270.333  0.224013
9676.33  0.0400000  270.592  0.222788  0.000244818  268.853  0.222788
9676.83  0.0400000  270.018  0.222327  8.67652e-05  268.280  0.222327
9677.33  0.0400000  270.150  0.222432  0.000398995  268.412  0.222432
9677.82  0.0400000  270.855  0.223005  0.000249974  269.117  0.223005
9678.33  0.0400000  271.782  0.223778  0.000250701  270.044  0.223778
9678.83  0.0400000  272.263  0.224177  0.000345470  270.525  0.224177
9679.34  0.0400000  271.899  0.223870  0.000305974  270.160  0.223870
9679.85  0.0400000  270.669  0.222860  0.000383652  268.931  0.222860
9680.35  0.0400000  268.371  0.220935  7.51934e-05  266.633  0.220935
9680.84  0.0400000  265.631  0.218664  0.000211378  263.893  0.218664
9681.34  0.0400000  262.595  0.216224  0.000694379  260.857  0.216224
9681.84  0.0400000  259.482  0.213669  0.000113857  257.744  0.213669
9682.34  0.0400000  256.661  0.211385  0.000361355  254.924  0.211385
9682.84  0.0400000  254.296  0.209489  0.000745038  252.559  0.209489
9683.34  0.0400000  252.581  0.208052  0.000506762  250.844  0.208052
9683.84  0.0400000  251.493  0.207141  0.000152655  249.756  0.207141
9684.34  0.0400000  250.919  0.206717  0.000725350  249.182  0.206717
9684.84  0.0400000  250.686  0.206495  7.18185e-05  248.949  0.206495
9685.33  0.0400000  250.639  0.206478  5.24589e-05  248.902  0.206478
9685.83  0.0400000  250.590  0.206460  0.000648473  248.853  0.206460
9686.33  0.0400000  250.677  0.206500  0.000150424  248.940  0.206500
9686.83  0.0400000  250.996  0.206758  0.000289109  249.259  0.206758
9687.34  0.0400000  251.534  0.207200  0.000164230  249.797  0.207200
9687.85  0.0400000  252.395  0.207905  0.000142107  250.658  0.207905
9688.35  0.0400000  253.648  0.208959  0.000366748  251.911  0.208959
9688.84  0.0400000  255.050  0.210080  9.03055e-05  253.313  0.210080
9689.34  0.0400000  256.799  0.211522  0.000456909  255.063  0.211522
9689.83  0.0400000  258.683  0.213054  0.000200449  256.947  0.213054
9690.33  0.0400000  260.936  0.214925  0.000582834  259.200  0.214925
9690.83  0.0400000  263.317  0.216848  0.000238535  261.581  0.216848
9691.34  0.0400000  265.911  0.218995  0.000367208  264.176  0.218995
9691.84  0.0400000  268.559  0.221177  0.000334586  266.823  0.221177
9692.34  0.0400000  271.266  0.223404  0.000200308  269.530  0.223404
9692.84  0.0400000  274.036  0.225700  0.000407188  272.301  0.225700
9693.34  0.0400000  276.945  0.228098  0.000205955  275.209  0.228098
9693.84  0.0400000  279.917  0.230559  0.000123323  278.182  0.230559
9694.34  0.0400000  282.887  0.233055  0.000159163  281.152  0.233055
9694.84  0.0400000  285.634  0.235333  0.000182341  283.899  0.235333
9695.34  0.0400000  288.204  0.237495  0.000465546  286.469  0.237495
9695.84  0.0400000  290.492  0.239408  0.000107575  288.757  0.239408
9696.34  0.0400000  292.485  0.241092  0.000206926  290.750  0.241092
9696.83  0.0400000  294.124  0.242473  0.000125569  292.389  0.242473
9697.33  0.0400000  295.352  0.243523  0.000406262  293.618  0.243523
9697.82  0.0400000  296.022  0.244079  0.000184864  294.287  0.244079
9698.32  0.0400000  296.224  0.244245  0.000365004  294.490  0.244245
9698.82  0.0400000  295.909  0.243992  0.000289326  294.174  0.243992
9699.32  0.0400000  295.193  0.243385  0.000251846  293.459  0.243385
9699.83  0.0400000  294.099  0.242471  0.000354458  292.365  0.242471
9700.34  0.0400000  292.629  0.241244  0.000100519  290.894  0.241244
9700.84  0.0400000  290.894  0.239779  0.000167038  289.160  0.239779
9701.70  0.0400000  287.544  0.236966  0.000153243  285.810  0.236966
9702.58  0.0400000  283.469  0.233521  4.48560e-05  281.735  0.233521
9703.48  0.0400000  279.299  0.230024  0.000438757  277.565  0.230024
9704.40  0.0400000  275.386  0.226815  8.73728e-05  273.652  0.226815
9705.31  0.0400000  272.509  0.224483  0.000216690  270.776  0.224483
9706.24  0.0400000  270.753  0.223050  0.000339178  269.020  0.223050
9707.19  0.0400000  269.747  0.222200  0.000132566  268.014  0.222200
9708.16  0.0400000  269.337  0.221885  0.000514748  267.604  0.221885
9709.09  0.0400000  269.309  0.221836  0.000166216  267.577  0.221836
9710.05  0.0400000  269.700  0.222107  7.07881e-05  267.968  0.222107
9711.03  0.0400000  270.997  0.223246  0.000969210  269.265  0.223246
9712.02  0.0400000  273.124  0.224988  0.000188262  271.392  0.224988
9713.01  0.0400000  275.767  0.227176  0.000353763  274.035  0.227176
9714.02  0.0400000  278.536  0.229457  0.000490457  276.804  0.229457
9715.02  0.0400000  280.907  0.231405  7.08995e-05  279.175  0.231405
9716.05  0.0400000  282.653  0.232925  6.81655e-05  280.922  0.232925
9717.10  0.0400000  283.357  0.233523  0.000234150  281.626  0.233523
9718.13  0.0400000  283.051  0.233273  5.66618e-05  281.320  0.233273
9719.19  0.0400000  281.848  0.232276  0.000163936  280.117  0.232276
9720.27  0.0400000  280.366  0.231042  0.000165007  278.636  0.231042
9721.34  0.0400000  279.230  0.230108  0.000136635  277.499  0.230108
9722.42  0.0400000  278.433  0.229460  0.000244131  276.703  0.229460
9723.50  0.0400000  277.811  0.228942  0.000344585  276.081  0.228942
9724.60  0.0400000  277.339  0.228553  9.06203e-05  275.609  0.228553
9725.71  0.0400000  277.178  0.228424  0.000153564  275.448  0.228424
9726.81  0.0400000  277.405  0.228608  0.000153211  275.676  0.228608
9727.94  0.0400000  278.057  0.229161  0.000296139  276.328  0.229161
9729.07  0.0400000  278.955  0.229917  0.000265747  277.226  0.229917
9730.21  0.0400000  279.927  0.230731  0.000234396  278.198  0.230731
9731.36  0.0400000  280.998  0.231623  0.000292861  279.269  0.231623
9732.54  0.0400000  282.468  0.232854  0.000144736  280.740  0.232854
9733.72  0.0400000  284.568  0.234621  0.000181767  282.840  0.234621
9734.89  0.0400000  286.944  0.236615  5.45754e-05  285.217  0.236615
9736.09  0.0400000  288.860  0.238252  0.000771293  287.132  0.238252
9737.28  0.0400000  289.890  0.239065  0.000379745  288.162  0.239065
9738.48  0.0400000  290.616  0.239732  0.000247642  288.888  0.239732
9739.70  0.0400000  290.279  0.239456  0.000236165  288.552  0.239456
9740.94  0.0400000  289.093  0.238453  8.48186e-05  287.367  0.238453
9742.17  0.0400000  286.957  0.236687  0.000275944  285.231  0.236687
9743.40  0.0400000  283.943  0.234145  0.000103094  282.216  0.234145
9744.67  0.0400000  280.409  0.231186  0.000239674  278.683  0.231186
9745.94  0.0400000  276.547  0.227940  0.000111068  274.821  0.227940
9747.23  0.0400000  272.873  0.224899  0.000119570  271.147  0.224899
9748.52  0.0400000  269.846  0.222429  0.000145273  268.121  0.222429
9749.84  0.0400000  267.736  0.220649  0.000116347  266.011  0.220649
9751.13  0.0400000  267.092  0.220169  0.000527508  265.367  0.220169
9752.43  0.0400000  267.384  0.220425  0.000294091  265.659  0.220425
9753.76  0.0400000  268.061  0.220987  0.000116798  266.337  0.220987
9755.08  0.0400000  268.604  0.221465  0.000747307  266.879  0.221465
9756.42  0.0400000  268.808  0.221640  0.000663980  267.084  0.221640
9757.79  0.0400000  267.933  0.220893  7.98031e-05  266.209  0.220893
9759.14  0.0400000  266.794  0.219968  0.000334142  265.070  0.219968
9760.51  0.0400000  264.984  0.218478  0.000368186  263.260  0.218478
9761.91  0.0400000  263.309  0.217094  0.000291762  261.586  0.217094
9763.29  0.0400000  262.633  0.216543  0.000328583  260.910  0.216543
9764.67  0.0400000  263.579  0.217317  0.000136171  261.856  0.217317
9766.09  0.0400000  266.195  0.219486  0.000100976  264.473  0.219486
9767.50  0.0400000  270.056  0.222689  0.000357539  268.334  0.222689
9768.91  0.0400000  274.094  0.226040  0.000404651  272.372  0.226040
9770.34  0.0400000  277.696  0.229038  0.000149618  275.974  0.229038
9771.79  0.0400000  280.535  0.231413  9.78814e-05  278.814  0.231413
9773.26  0.0400000  282.517  0.233066  0.000335726  280.796  0.233066
9774.73  0.0400000  283.851  0.234195  8.02127e-05  282.131  0.234195
9776.21  0.0400000  284.693  0.234896  0.000107954  282.973  0.234896
9777.70  0.0400000  285.401  0.235518  0.000482860  283.681  0.235518
9779.19  0.0400000  286.222  0.236207  0.000352203  284.503  0.236207
9780.68  0.0400000  287.253  0.237100  0.000580871  285.534  0.237100
9782.21  0.0400000  287.962  0.237689  0.000312602  286.242  0.237689
9783.72  0.0400000  287.803  0.237558  0.000247981  286.084  0.237558
9785.24  0.0400000  286.530  0.236474  0.000172744  284.812  0.236474
9786.79  0.0400000  284.156  0.234490  0.000209874  282.438  0.234490
9788.34  0.0400000  281.214  0.232035  4.82143e-05  279.496  0.232035
9789.92  0.0400000  277.877  0.229247  0.000173644  276.159  0.229247
9791.50  0.0400000  275.133  0.226986  0.000279225  273.415  0.226986
9793.05  0.0400000  273.149  0.225325  0.000345105  271.431  0.225325
9794.64  0.0400000  272.004  0.224373  0.000306673  270.287  0.224373
9796.22  0.0400000  271.436  0.223893  0.000284100  269.719  0.223893
9797.83  0.0400000  271.075  0.223606  0.000327467  269.358  0.223606
9799.46  0.0400000  271.086  0.223615  0.000156591  269.370  0.223615
9801.08  0.0400000  270.814  0.223414  0.000281456  269.098  0.223414
9802.72  0.0400000  270.255  0.222939  0.000157904  268.539  0.222939
9804.38  0.0400000  269.935  0.222680  0.000349355  268.219  0.222680
9806.01  0.0400000  269.665  0.222452  0.000176149  267.950  0.222452
9807.68  0.0400000  269.542  0.222370  0.000478974  267.827  0.222370
9809.34  0.0400000  269.722  0.222494  0.000302040  268.007  0.222494
9811.02  0.0400000  270.102  0.222809  0.000360884  268.387  0.222809
9812.70  0.0400000  269.988  0.222750  0.000427171  268.274  0.222750
9814.39  0.0400000  268.745  0.221710  7.71291e-05  267.032  0.221710
9816.12  0.0400000  266.799  0.220098  0.000400408  265.086  0.220098
9817.84  0.0400000  265.011  0.218621  0.000108972  263.298  0.218621
9819.56  0.0400000  263.869  0.217679  0.000173832  262.156  0.217679
9821.28  0.0400000  263.788  0.217618  0.000309619  262.076  0.217618
9823.02  0.0400000  265.209  0.218805  0.000485535  263.497  0.218805
9824.77  0.0400000  268.116  0.221199  0.000147284  266.405  0.221199
9826.52  0.0400000  271.481  0.224007  0.000374673  269.770  0.224007
9828.31  0.0400000  274.293  0.226351  0.000356688  272.582  0.226351
9830.09  0.0400000  275.762  0.227574  0.000362087  274.051  0.227574
9831.89  0.0400000  276.065  0.227832  0.000176263  274.355  0.227832
9833.68  0.0400000  275.570  0.227429  6.86069e-05  273.860  0.227429
9835.49  0.0400000  274.230  0.226316  0.000110174  272.520  0.226316
9837.31  0.0400000  272.352  0.224757  0.000260096  270.642  0.224757
9839.13  0.0400000  270.369  0.223121  0.000283206  268.660  0.223121
9840.99  0.0400000  268.654  0.221694  0.000280823  266.946  0.221694
9842.83  0.0400000  267.806  0.221004  0.000283309  266.098  0.221004
9844.71  0.0400000  267.693  0.220896  0.000117798  265.985  0.220896
9846.57  0.0400000  267.888  0.221058  4.80713e-05  266.181  0.221058
9848.46  0.0400000  267.409  0.220679  0.000254248  265.701  0.220679
9850.32  0.0400000  266.545  0.219955  0.000250033  264.837  0.219955
9852.22  0.0400000  265.367  0.218983  0.000204968  263.660  0.218983
9854.11  0.0400000  265.311  0.218975  0.000662238  263.605  0.218975
9856.04  0.0400000  265.948  0.219495  0.000138593  264.242  0.219495
9857.96  0.0400000  268.689  0.221760  0.000604084  266.983  0.221760
9859.90  0.0400000  271.940  0.224460  0.000291588  270.234  0.224460
9861.84  0.0400000  274.783  0.226813  0.000105122  273.078  0.226813
9863.78  0.0400000  276.632  0.228367  0.000130355  274.928  0.228367
9865.74  0.0400000  277.566  0.229161  0.000386397  275.861  0.229161
9867.69  0.0400000  277.812  0.229376  0.000483487  276.108  0.229376
9869.69  0.0400000  277.342  0.228976  0.000290225  275.638  0.228976
9871.67  0.0400000  276.226  0.228042  0.000181149  274.523  0.228042
9873.69  0.0400000  274.406  0.226518  0.000132279  272.703  0.226518
9875.68  0.0400000  272.068  0.224594  0.000619669  270.365  0.224594
9877.70  0.0400000  268.757  0.221854  0.000756142  267.055  0.221854
9879.72  0.0400000  265.505  0.219140  0.000329904  263.803  0.219140
9881.75  0.0400000  262.288  0.216484  8.39286e-05  260.586  0.216484
9883.81  0.0400000  259.413  0.214152  0.000742292  257.712  0.214152
9885.88  0.0400000  257.328  0.212399  0.000114283  255.627  0.212399
9887.94  0.0400000  256.318  0.211582  0.000193095  254.617  0.211582
9890.00  0.0400000  256.086  0.211418  0.000525524  254.386  0.211418
9892.08  0.0400000  256.270  0.211552  0.000111710  254.570  0.211552
9894.18  0.0400000  256.575  0.211805  0.000331388  254.875  0.211805
9896.27  0.0400000  257.264  0.212384  0.000399930  255.565  0.212384
9898.38  0.0400000  258.629  0.213507  0.000393837  256.930  0.213507
9900.52  0.0400000  260.690  0.215201  0.000276479  258.992  0.215201
9902.66  0.0400000  263.364  0.217412  0.000378660  261.666  0.217412
9904.78  0.0400000  265.613  0.219250  0.000101000  263.916  0.219250
9906.92  0.0400000  266.828  0.220302  0.000247513  265.131  0.220302
9909.09  0.0400000  266.731  0.220224  0.000503026  265.034  0.220224
9911.26  0.0400000  266.350  0.219907  0.000200517  264.654  0.219907
9913.46  0.0400000  265.709  0.219371  0.000114096  264.013  0.219371
9915.68  0.0400000  264.513  0.218414  0.000419016  262.818  0.218414
9917.87  0.0400000  262.851  0.217047  0.000242469  261.156  0.217047
9920.08  0.0400000  260.856  0.215384  0.000126862  259.161  0.215384
9922.31  0.0400000  259.326  0.214130  0.000246909  257.632  0.214130
9924.53  0.0400000  259.083  0.213949  0.000265857  257.389  0.213949
9926.77  0.0400000  259.252  0.214090  0.000419993  257.559  0.214090
9929.03  0.0400000  259.404  0.214206  0.000467070  257.711  0.214206
9931.28  0.0400000  259.596  0.214352  0.000195746  257.903  0.214352
9933.55  0.0400000  259.568  0.214336  0.000375818  257.875  0.214336
9935.80  0.0400000  259.544  0.214326  0.000441523  257.852  0.214326
9938.09  0.0400000  259.370  0.214179  0.000123052  257.679  0.214179
9940.37  0.0400000  259.304  0.214128  0.000339670  257.613  0.214128
9942.69  0.0400000  259.721  0.214479  0.000344409  258.030  0.214479
9945.02  0.0400000  260.510  0.215131  0.000241400  258.820  0.215131
9947.33  0.0400000  261.522  0.215974  0.000201456  259.832  0.215974
9949.64  0.0400000  262.531  0.216794  0.000462683  260.842  0.216794
9951.98  0.0400000  263.635  0.217721  0.000451410  261.946  0.217721
9954.32  0.0400000  264.590  0.218523  0.000222553  262.901  0.218523
9956.69  0.0400000  265.126  0.218963  8.38269e-05  263.437  0.218963
9959.09  0.0400000  264.652  0.218574  0.000247821  262.964  0.218574
9961.45  0.0400000  262.906  0.217121  6.20076e-05  261.219  0.217121
9963.83  0.0400000  260.249  0.214917  0.000157719  258.562  0.214917
9966.22  0.0400000  257.384  0.212591  0.000152754  255.697  0.212591
9968.65  0.0400000  254.876  0.210509  0.000265620  253.190  0.210509
9971.07  0.0400000  253.308  0.209235  0.000141976  251.622  0.209235
9973.48  0.0400000  252.913  0.208911  0.000149564  251.227  0.208911
9975.92  0.0400000  252.966  0.208963  9.39837e-05  251.281  0.208963
9978.37  0.0400000  252.777  0.208804  0.000237578  251.092  0.208804
9980.83  0.0400000  252.402  0.208508  0.000394676  250.718  0.208508
9983.28  0.0400000  252.509  0.208599  0.000178173  250.825  0.208599
9985.75  0.0400000  253.111  0.209092  0.000384668  251.428  0.209092
9988.22  0.0400000  253.781  0.209646  0.000140234  252.098  0.209646
9990.70  0.0400000  253.498  0.209423  0.000385717  251.816  0.209423
9993.21  0.0400000  252.590  0.208674  0.000244507  250.908  0.208674
9995.71  0.0400000  251.436  0.207682  9.63568e-05  249.755  0.207682
9998.25  0.0400000  250.764  0.207197  0.000434312  249.083  0.207197
10000.8  0.0400000  250.461  0.206963  0.000364024  248.781  0.206963
10003.3  0.0400000  249.957  0.206526  0.000139078  248.277  0.206526
10005.9  0.0400000  249.334  0.206019  0.000264222  247.654  0.206019
10008.4  0.0400000  249.009  0.205747  0.000112558  247.330  0.205747
10011.0  0.0400000  249.239  0.205945  0.000165407  247.560  0.205945
10013.6  0.0400000  249.910  0.206503  0.000207030  248.231  0.206503
10016.1  0.0400000  250.497  0.207004  0.000247021  248.819  0.207004
10018.7  0.0400000  250.868  0.207301  0.000444509  249.190  0.207301
10021.3  0.0400000  250.966  0.207350  0.000213122  249.289  0.207350
10023.9  0.0400000  251.137  0.207514  0.000223331  249.461  0.207514
10026.5  0.0400000  251.611  0.207939  0.000137010  249.935  0.207939
10029.2  0.0400000  252.345  0.208469  0.000197649  250.669  0.208469
10031.9  0.0400000  253.100  0.209141  0.000340512  251.425  0.209141
10034.5  0.0400000  253.877  0.209809  0.000124471  252.202  0.209809
10037.2  0.0400000  254.696  0.210486  7.59116e-05  253.022  0.210486
10039.8  0.0400000  255.393  0.211054  0.000178877  253.719  0.211054
10042.5  0.0400000  255.588  0.211212  4.86572e-05  253.914  0.211212
10045.2  0.0400000  254.955  0.210652  0.000117454  253.282  0.210652
10047.9  0.0400000  253.722  0.209693  0.000129951  252.050  0.209693
10050.5  0.0400000  251.892  0.208197  0.000136716  250.220  0.208197
10053.3  0.0400000  250.017  0.206647  0.000117854  248.345  0.206647
10056.0  0.0400000  248.153  0.205120  0.000193234  246.482  0.205120
10058.8  0.0400000  246.511  0.203786  0.000371501  244.840  0.203786
10061.5  0.0400000  245.275  0.202754  0.000314811  243.605  0.202754
10064.3  0.0400000  244.652  0.202251  3.46660e-05  242.983  0.202251
10067.1  0.0400000  244.342  0.202006  0.000277653  242.672  0.202006
10069.8  0.0400000  244.455  0.202098  0.000127095  242.787  0.202098
10072.6  0.0400000  244.753  0.202349  0.000360446  243.085  0.202349
10075.4  0.0400000  245.182  0.202736  0.000662000  243.515  0.202736
10078.2  0.0400000  245.369  0.202858  0.000224082  243.702  0.202858
10081.0  0.0400000  245.068  0.202617  0.000277876  243.401  0.202617
10083.8  0.0400000  244.432  0.202102  0.000343200  242.766  0.202102
10086.6  0.0400000  243.599  0.201404  0.000107567  241.933  0.201404
10089.5  0.0400000  242.554  0.200535  0.000169243  240.888  0.200535
10092.3  0.0400000  241.815  0.199909  8.04773e-05  240.150  0.199909
10095.2  0.0400000  242.074  0.200172  0.000136924  240.409  0.200172
10098.0  0.0400000  242.350  0.200407  0.000181504  240.686  0.200407
10100.9  0.0400000  242.757  0.200740  0.000155840  241.094  0.200740
10103.8  0.0400000  242.523  0.200563  0.000104891  240.860  0.200563
10106.7  0.0400000  241.781  0.199962  0.000148552  240.118  0.199962
10109.6  0.0400000  241.201  0.199505  0.000151323  239.539  0.199505
10112.5  0.0400000  241.115  0.199427  0.000350790  239.454  0.199427
10115.4  0.0400000  241.487  0.199782  0.000670143  239.826  0.199782
10118.3  0.0400000  241.694  0.199939  0.000576955  240.034  0.199939
10121.3  0.0400000  241.843  0.200022  0.000233536  240.183  0.200022
10124.2  0.0400000  242.240  0.200356  0.000118032  240.581  0.200356
10127.2  0.0400000  242.746  0.200794  0.000264847  241.088  0.200794
10130.1  0.0400000  243.201  0.201168  0.000457136  241.542  0.201168
10133.1  0.0400000  243.451  0.201372  0.000280491  241.793  0.201372
10136.1  0.0400000  243.368  0.201289  0.000175609  241.711  0.201289
10139.1  0.0400000  243.029  0.201020  0.000231639  241.372  0.201020
10142.1  0.0400000  242.753  0.200799  0.000190531  241.096  0.200799
10145.1  0.0400000  242.461  0.200551  0.000142232  240.806  0.200551
10148.1  0.0400000  242.200  0.200344  7.90797e-05  240.545  0.200344
10151.1  0.0400000  241.673  0.199925  0.000127065  240.018  0.199925
10154.2  0.0400000  240.835  0.199246  8.81731e-05  239.181  0.199246
10157.2  0.0400000  239.824  0.198409  0.000247848  238.171  0.198409
10160.3  0.0400000  238.643  0.197441  5.85614e-05  236.989  0.197441
10163.4  0.0400000  237.706  0.196680  0.000221161  236.053  0.196680
10166.4  0.0400000  237.348  0.196382  0.000197489  235.695  0.196382
10169.5  0.0400000  237.432  0.196456  0.000217626  235.780  0.196456
10172.6  0.0400000  237.701  0.196677  9.43676e-05  236.050  0.196677
10175.7  0.0400000  237.879  0.196817  0.000102950  236.228  0.196817
10178.8  0.0400000  237.745  0.196757  0.000582744  236.095  0.196757
10181.9  0.0400000  237.255  0.196316  0.000311669  235.605  0.196316
10185.0  0.0400000  236.449  0.195652  0.000106998  234.800  0.195652
10188.2  0.0400000  235.835  0.195150  0.000444981  234.187  0.195150
10191.3  0.0400000  234.948  0.194435  0.000263654  233.300  0.194435
10194.5  0.0400000  234.166  0.193810  0.000113597  232.519  0.193810
10200.7  0.0400000  233.271  0.193071  0.000214359  231.625  0.193071
10204.0  0.0400000  233.300  0.193096  0.000242552  231.654  0.193096
10207.2  0.0400000  233.083  0.192962  0.000543008  231.438  0.192962
10210.4  0.0400000  232.633  0.192561  9.37453e-05  230.989  0.192561
10213.6  0.0400000  232.360  0.192344  0.000161026  230.716  0.192344
10216.8  0.0400000  232.250  0.192231  0.000187456  230.607  0.192231
10220.1  0.0400000  232.866  0.192719  0.000216972  231.223  0.192719
10223.3  0.0400000  233.272  0.193068  6.24534e-05  231.629  0.193068
10226.5  0.0400000  233.432  0.193230  0.000626437  231.790  0.193230
10229.8  0.0400000  233.715  0.193427  0.000151979  232.073  0.193427
10233.1  0.0400000  233.856  0.193543  0.000154027  232.215  0.193543
10236.4  0.0400000  234.108  0.193746  0.000255750  232.467  0.193746
10239.7  0.0400000  234.199  0.193820  9.55947e-05  232.559  0.193820
10243.0  0.0400000  234.291  0.193904  0.000107391  232.652  0.193904
10246.3  0.0400000  234.336  0.193944  0.000178407  232.698  0.193944
10249.6  0.0400000  234.398  0.193998  0.000321274  232.760  0.193998
10252.9  0.0400000  234.583  0.194153  0.000184191  232.945  0.194153
10256.2  0.0400000  234.626  0.194194  0.000341258  232.989  0.194194
10259.6  0.0400000  234.277  0.193896  7.00719e-05  232.640  0.193896
10262.9  0.0400000  233.882  0.193591  0.000332665  232.245  0.193591
10266.3  0.0400000  233.357  0.193145  0.000160869  231.721  0.193145
10269.7  0.0400000  232.596  0.192530  0.000215033  230.961  0.192530
10273.0  0.0400000  231.811  0.192016  0.00103285  230.176  0.192016
10276.4  0.0400000  231.015  0.191238  0.000190429  229.381  0.191238
10279.8  0.0400000  230.472  0.190804  4.31298e-05  228.839  0.190804
10283.3  0.0400000  230.183  0.190597  0.000445075  228.550  0.190597
10286.7  0.0400000  229.807  0.190269  0.000168488  228.175  0.190269
10290.1  0.0400000  229.465  0.189989  0.000110087  227.833  0.189989
10293.6  0.0400000  229.183  0.189769  0.000301220  227.552  0.189769
10297.0  0.0400000  228.946  0.189570  0.000102503  227.316  0.189570
10300.5  0.0400000  228.502  0.189215  0.000122512  226.872  0.189215
10304.0  0.0400000  227.927  0.188754  0.000268571  226.297  0.188754
10307.4  0.0400000  227.467  0.188375  0.000179791  225.838  0.188375
10310.9  0.0400000  227.111  0.188126  0.000477210  225.483  0.188126
10314.4  0.0400000  226.841  0.187868  0.000210198  225.213  0.187868
10317.9  0.0400000  226.863  0.187878  4.51166e-05  225.236  0.187878
10321.4  0.0400000  226.850  0.187876  9.37506e-05  225.224  0.187876
10325.0  0.0400000  226.684  0.187746  9.98128e-05  225.058  0.187746
10328.5  0.0400000  226.370  0.187488  7.92939e-05  224.745  0.187488
10332.1  0.0400000  226.106  0.187292  0.000239717  224.482  0.187292
10335.7  0.0400000  225.686  0.186935  0.000176676  224.062  0.186935
10339.2  0.0400000  225.608  0.186884  0.000247791  223.985  0.186884
10342.8  0.0400000  225.558  0.186950  0.000819485  223.935  0.186950
10346.4  0.0400000  225.323  0.186659  0.000202256  223.700  0.186659
10349.9  0.0400000  224.976  0.186372  8.75012e-05  223.354  0.186372
10353.5  0.0400000  224.729  0.186172  0.000119548  223.108  0.186172
10357.2  0.0400000  224.700  0.186152  0.000106113  223.079  0.186152
10360.8  0.0400000  224.798  0.186237  5.50547e-05  223.178  0.186237
10364.5  0.0400000  224.867  0.186302  0.000250246  223.247  0.186302
10368.1  0.0400000  224.814  0.186251  0.000207157  223.195  0.186251
10371.7  0.0400000  224.847  0.186303  0.000297569  223.229  0.186303
10375.4  0.0400000  224.805  0.186253  0.000243508  223.187  0.186253
10379.1  0.0400000  224.664  0.186133  0.000154716  223.047  0.186133
10382.8  0.0400000  224.565  0.186062  0.000225537  222.948  0.186062
10386.5  0.0400000  224.264  0.185813  0.000159894  222.648  0.185813
10390.2  0.0400000  223.682  0.185339  0.000120876  222.067  0.185339
10393.9  0.0400000  223.127  0.185002  0.000782070  221.513  0.185002
10397.6  0.0400000  222.510  0.184395  0.000178606  220.896  0.184395
10401.3  0.0400000  222.021  0.184003  0.000201803  220.407  0.184003
10405.0  0.0400000  221.690  0.183738  0.000272311  220.077  0.183738
10408.8  0.0400000  221.391  0.183483  0.000136684  219.779  0.183483
10412.5  0.0400000  221.216  0.183348  0.000133814  219.604  0.183348
10416.3  0.0400000  221.020  0.183199  0.000209113  219.409  0.183199
10420.1  0.0400000  220.754  0.182998  0.000268452  219.144  0.182998
10423.9  0.0400000  220.486  0.182761  6.72397e-05  218.876  0.182761
10427.7  0.0400000  220.041  0.182538  0.000847397  218.432  0.182538
10431.5  0.0400000  219.793  0.182206  6.42034e-05  218.184  0.182206
10435.3  0.0400000  219.401  0.181929  0.000475619  217.793  0.181929
10439.1  0.0400000  219.080  0.181626  8.53030e-05  217.472  0.181626
10442.9  0.0400000  218.768  0.181404  0.000395727  217.161  0.181404
10446.7  0.0400000  218.671  0.181363  0.000579415  217.065  0.181363
10450.6  0.0400000  218.504  0.181168  0.000139819  216.898  0.181168
10454.5  0.0400000  218.177  0.180900  5.53638e-05  216.572  0.180900
10458.3  0.0400000  217.802  0.180609  0.000231482  216.198  0.180609
10462.2  0.0400000  217.385  0.180308  0.000482945  215.781  0.180308
10466.1  0.0400000  216.959  0.179926  9.54258e-05  215.356  0.179926
10470.0  0.0400000  216.682  0.179723  0.000335348  215.079  0.179723
10473.9  0.0400000  216.407  0.179487  0.000183180  214.805  0.179487
10477.8  0.0400000  216.209  0.179326  0.000111185  214.608  0.179326
10481.7  0.0400000  216.145  0.179271  4.99706e-05  214.545  0.179271
10485.6  0.0400000  215.959  0.179134  0.000174160  214.359  0.179134
10489.6  0.0400000  215.871  0.179084  0.000326631  214.272  0.179084
10493.5  0.0400000  215.645  0.178882  0.000223350  214.046  0.178882
10497.5  0.0400000  215.512  0.178773  8.87466e-05  213.914  0.178773
10501.4  0.0400000  215.543  0.178807  0.000172281  213.946  0.178807
10505.4  0.0400000  215.540  0.178842  0.000461130  213.943  0.178842
10509.4  0.0400000  215.381  0.178702  0.000432065  213.785  0.178702
10513.4  0.0400000  215.340  0.178669  0.000298411  213.745  0.178669
10517.4  0.0400000  215.182  0.178555  0.000360853  213.587  0.178555
10521.4  0.0400000  214.960  0.178349  8.86884e-05  213.366  0.178349
10525.4  0.0400000  214.534  0.178110  0.000728467  212.941  0.178110
10529.5  0.0400000  214.149  0.177684  7.16747e-05  212.557  0.177684
10533.5  0.0400000  213.718  0.177326  8.03920e-05  212.126  0.177326
10537.5  0.0400000  213.259  0.176977  0.000275602  211.668  0.176977
10541.6  0.0400000  212.871  0.176662  0.000252898  211.281  0.176662
10545.7  0.0400000  212.651  0.176492  6.35201e-05  211.060  0.176492
10549.8  0.0400000  212.353  0.176240  7.22420e-05  210.764  0.176240
10553.9  0.0400000  212.076  0.176017  8.55624e-05  210.487  0.176017
10557.9  0.0400000  211.738  0.175757  0.000209499  210.150  0.175757
10562.0  0.0400000  211.195  0.175314  0.000141099  209.608  0.175314
10566.2  0.0400000  210.906  0.175077  9.82179e-05  209.319  0.175077
10570.3  0.0400000  210.634  0.174870  7.89579e-05  209.048  0.174870
10574.5  0.0400000  210.427  0.174702  0.000120755  208.841  0.174702
10578.6  0.0400000  210.151  0.174478  0.000125851  208.566  0.174478
10582.7  0.0400000  209.983  0.174351  0.000182110  208.399  0.174351
10586.9  0.0400000  209.481  0.173969  0.000359155  207.897  0.173969
10591.1  0.0400000  209.013  0.173567  0.000174076  207.430  0.173567
10595.2  0.0400000  208.803  0.173396  7.06393e-05  207.220  0.173396
10599.5  0.0400000  208.598  0.173240  0.000227760  207.017  0.173240
10603.7  0.0400000  208.299  0.173016  0.000284269  206.718  0.173016
10607.9  0.0400000  207.990  0.172751  6.93319e-05  206.410  0.172751
10612.1  0.0400000  207.727  0.172541  0.000195438  206.147  0.172541
10616.3  0.0400000  207.509  0.172358  9.74363e-05  205.930  0.172358
10620.6  0.0400000  207.306  0.172203  9.80717e-05  205.728  0.172203
10624.8  0.0400000  207.129  0.172064  0.000202910  205.551  0.172064
10629.1  0.0400000  206.842  0.171997  0.000820127  205.265  0.171997
10633.4  0.0400000  206.532  0.171591  0.000216093  204.956  0.171591
10637.6  0.0400000  206.303  0.171409  9.54022e-05  204.727  0.171409
10641.9  0.0400000  206.205  0.171329  9.00417e-05  204.630  0.171329
10646.2  0.0400000  206.255  0.171469  0.000584137  204.681  0.171469
10650.5  0.0400000  205.933  0.171147  0.000308244  204.359  0.171147
10654.8  0.0400000  206.030  0.171231  0.000353701  204.457  0.171231
10659.1  0.0400000  205.789  0.171017  0.000221317  204.217  0.171017
10663.5  0.0400000  205.475  0.170766  0.000256609  203.903  0.170766
10667.8  0.0400000  205.132  0.170473  0.000108498  203.561  0.170473
10672.2  0.0400000  204.719  0.170145  9.01069e-05  203.148  0.170145
10676.5  0.0400000  204.365  0.169859  0.000122721  202.796  0.169859
10680.9  0.0400000  204.028  0.169587  0.000154556  202.460  0.169587
10685.3  0.0400000  203.784  0.169398  0.000178649  202.216  0.169398
10689.7  0.0400000  203.492  0.169251  0.000599076  201.924  0.169251
10694.1  0.0400000  203.164  0.168901  0.000224695  201.597  0.168901
10698.5  0.0400000  202.971  0.168743  0.000140337  201.405  0.168743
10702.9  0.0400000  202.739  0.168557  0.000151895  201.174  0.168557
10707.4  0.0400000  202.445  0.168314  5.72297e-05  200.880  0.168314
10711.8  0.0400000  202.152  0.168079  7.64580e-05  200.588  0.168079
10716.3  0.0400000  201.844  0.167822  2.97940e-05  200.281  0.167822
10720.8  0.0400000  201.520  0.167607  0.000391675  199.957  0.167607
10725.2  0.0400000  201.279  0.167394  0.000270807  199.717  0.167394
10729.7  0.0400000  200.979  0.167143  0.000134926  199.417  0.167143
10734.2  0.0400000  200.518  0.166776  0.000218209  198.957  0.166776
10738.6  0.0400000  200.381  0.166657  0.000105752  198.821  0.166657
10743.2  0.0400000  200.142  0.166472  0.000194127  198.582  0.166472
10747.7  0.0400000  199.984  0.166462  0.000659412  198.425  0.166462
10752.2  0.0400000  199.662  0.166073  0.000138015  198.104  0.166073
10756.7  0.0400000  199.393  0.165826  9.76430e-05  197.835  0.165826
10761.3  0.0400000  199.245  0.165741  9.62165e-05  197.688  0.165741
10765.9  0.0400000  199.045  0.165691  0.000559762  197.489  0.165691
10770.4  0.0400000  198.884  0.165542  0.000529544  197.329  0.165542
10775.0  0.0400000  198.611  0.165237  0.000146140  197.056  0.165237
10779.6  0.0400000  198.285  0.165004  0.000340121  196.731  0.165004
10784.2  0.0400000  197.913  0.164674  0.000169835  196.360  0.164674
10788.8  0.0400000  197.620  0.164446  0.000230286  196.068  0.164446
10793.4  0.0400000  197.482  0.164348  0.000191107  195.931  0.164348
10798.0  0.0400000  197.178  0.164130  0.000431842  195.627  0.164130
10802.6  0.0400000  197.017  0.163938  9.94651e-05  195.466  0.163938
10807.3  0.0400000  196.864  0.163868  0.000294714  195.314  0.163868
10812.0  0.0400000  196.636  0.163663  0.000275917  195.087  0.163663
10816.6  0.0400000  196.432  0.163513  0.000288659  194.884  0.163513
10821.3  0.0400000  196.203  0.163312  0.000145253  194.655  0.163312
10825.9  0.0400000  195.894  0.163085  0.000315421  194.347  0.163085
10830.6  0.0400000  195.653  0.162859  5.95406e-05  194.107  0.162859
10835.3  0.0400000  195.365  0.162634  7.90302e-05  193.819  0.162634
10840.0  0.0400000  195.104  0.162424  0.000159293  193.559  0.162424
10844.7  0.0400000  194.908  0.162306  0.000374946  193.364  0.162306
10849.5  0.0400000  194.605  0.162050  0.000299646  193.062  0.162050
10854.2  0.0400000  194.263  0.161724  0.000181306  192.720  0.161724
10859.0  0.0400000  194.132  0.161652  0.000170322  192.590  0.161652
10863.7  0.0400000  193.820  0.161443  0.000391405  192.279  0.161443
10868.5  0.0400000  193.440  0.161090  0.000121023  191.899  0.161090
10873.3  0.0400000  193.306  0.161016  0.000359232  191.767  0.161016
10878.0  0.0400000  193.098  0.160814  0.000134892  191.559  0.160814
10882.8  0.0400000  192.828  0.160600  0.000166437  191.290  0.160600
10887.6  0.0400000  192.645  0.160435  0.000110091  191.107  0.160435
10892.4  0.0400000  192.380  0.160254  0.000275341  190.843  0.160254
10897.2  0.0400000  192.034  0.159973  0.000257119  190.497  0.159973
10902.1  0.0400000  191.811  0.159804  0.000310829  190.276  0.159804
10906.9  0.0400000  191.544  0.159570  0.000210193  190.009  0.159570
10911.8  0.0400000  191.246  0.159313  7.05170e-05  189.712  0.159313
10916.6  0.0400000  191.024  0.159144  0.000190183  189.491  0.159144
10921.5  0.0400000  190.756  0.159132  0.000740056  189.224  0.159132
10926.4  0.0400000  190.536  0.158745  0.000105422  189.004  0.158745
10931.2  0.0400000  190.453  0.158722  0.000339270  188.922  0.158722
10936.1  0.0400000  189.910  0.158268  0.000274776  188.380  0.158268
10941.0  0.0400000  189.776  0.158159  0.000267673  188.246  0.158159
10945.9  0.0400000  189.654  0.158042  0.000177531  188.125  0.158042
10950.9  0.0400000  189.350  0.157785  5.82735e-05  187.822  0.157785
10955.9  0.0400000  189.196  0.157672  0.000130288  187.668  0.157672
10960.8  0.0400000  188.994  0.157507  0.000119885  187.467  0.157507
10965.7  0.0400000  188.699  0.157277  0.000207404  187.173  0.157277
10970.7  0.0400000  188.578  0.157168  7.13972e-05  187.053  0.157168
10975.6  0.0400000  188.362  0.156992  3.49965e-05  186.837  0.156992
10980.6  0.0400000  188.132  0.156809  6.55669e-05  186.608  0.156809
10985.6  0.0400000  187.921  0.156631  9.82578e-05  186.398  0.156631
10990.6  0.0400000  187.679  0.156457  7.34881e-05  186.156  0.156457
10995.6  0.0400000  187.372  0.156203  0.000107546  185.851  0.156203
11000.6  0.0400000  187.122  0.155989  6.41794e-05  185.601  0.155989
11005.6  0.0400000  186.886  0.155807  0.000123014  185.366  0.155807
11010.6  0.0400000  186.712  0.155692  0.000233914  185.193  0.155692
11015.7  0.0400000  186.560  0.155553  8.56190e-05  185.041  0.155553
11020.8  0.0400000  186.403  0.155429  5.90895e-05  184.885  0.155429
11025.9  0.0400000  186.103  0.155261  0.000429889  184.586  0.155261
11031.0  0.0400000  185.856  0.154993  0.000191842  184.339  0.154993
11036.0  0.0400000  185.622  0.154801  0.000119321  184.106  0.154801
11041.1  0.0400000  185.427  0.154667  0.000273567  183.912  0.154667
11046.2  0.0400000  185.084  0.154369  0.000152675  183.570  0.154369
11051.3  0.0400000  184.833  0.154159  5.32650e-05  183.319  0.154159
11056.4  0.0400000  184.539  0.153912  0.000100583  183.027  0.153912
11061.6  0.0400000  184.283  0.153716  0.000108619  182.771  0.153716
11066.7  0.0400000  184.053  0.153528  4.59132e-05  182.541  0.153528
11071.8  0.0400000  183.782  0.153320  0.000150329  182.272  0.153320
11077.0  0.0400000  183.511  0.153106  0.000174754  182.001  0.153106
11082.1  0.0400000  183.295  0.152939  0.000211864  181.786  0.152939
11087.3  0.0400000  183.036  0.152714  0.000145007  181.528  0.152714
11092.5  0.0400000  182.857  0.152561  5.58250e-05  181.350  0.152561
11097.7  0.0400000  182.654  0.152405  0.000119781  181.147  0.152405
11102.9  0.0400000  182.427  0.152217  6.36234e-05  180.921  0.152217
11108.1  0.0400000  182.190  0.152031  0.000165840  180.685  0.152031
11113.3  0.0400000  181.981  0.151864  0.000205836  180.477  0.151864
11118.5  0.0400000  181.710  0.151644  9.74550e-05  180.206  0.151644
11123.8  0.0400000  181.447  0.151432  8.92813e-05  179.943  0.151432
11129.0  0.0400000  181.116  0.151169  4.62990e-05  179.614  0.151169
11134.3  0.0400000  180.870  0.150979  0.000149236  179.369  0.150979
11139.5  0.0400000  180.530  0.150674  5.54767e-05  179.029  0.150674
11144.8  0.0400000  181.192  0.151202  0.000139140  179.692  0.151202
11150.1  0.0400000  180.961  0.151045  0.000218173  179.462  0.151045
11155.4  0.0400000  180.710  0.150814  0.000109736  179.212  0.150814
11160.7  0.0400000  180.419  0.150574  8.65697e-05  178.921  0.150574
11166.0  0.0400000  180.142  0.150407  0.000333874  178.645  0.150407
11171.3  0.0400000  179.907  0.150172  0.000223620  178.411  0.150172
11176.6  0.0400000  179.647  0.149959  0.000130757  178.152  0.149959
11181.9  0.0400000  179.511  0.149862  0.000192534  178.016  0.149862
11187.2  0.0400000  179.143  0.149883  0.000768751  177.649  0.149883
11192.6  0.0400000  178.808  0.149540  0.000691691  177.315  0.149540
11197.9  0.0400000  178.547  0.149147  0.000370198  177.055  0.149147
11203.3  0.0400000  178.354  0.148923  6.20977e-05  176.862  0.148923
11208.7  0.0400000  178.070  0.148679  4.43951e-05  176.579  0.148679
11214.1  0.0400000  177.786  0.148462  0.000127188  176.296  0.148462
11219.5  0.0400000  177.472  0.148212  5.10723e-05  175.983  0.148212
11224.9  0.0400000  177.225  0.148142  0.000484857  175.736  0.148142
11230.3  0.0400000  176.976  0.147905  0.000414234  175.488  0.147905
11235.8  0.0400000  176.734  0.147708  0.000401106  175.247  0.147708
11241.2  0.0400000  176.426  0.147400  0.000243323  174.940  0.147400
11246.6  0.0400000  176.190  0.147240  0.000326231  174.705  0.147240
11252.1  0.0400000  175.906  0.147049  0.000412717  174.421  0.147049
11257.5  0.0400000  175.730  0.146837  0.000229519  174.246  0.146837
11263.0  0.0400000  175.483  0.146632  0.000213874  174.000  0.146632
11268.5  0.0400000  175.251  0.146440  0.000196587  173.769  0.146440
11274.0  0.0400000  175.040  0.146395  0.000484994  173.559  0.146395
11279.5  0.0400000  174.764  0.146051  0.000174833  173.283  0.146051
11285.0  0.0400000  174.448  0.145787  0.000133822  172.968  0.145787
11290.5  0.0400000  174.097  0.145494  0.000101253  172.617  0.145494
11296.0  0.0400000  173.841  0.145299  0.000137870  172.363  0.145299
11301.6  0.0400000  173.611  0.145132  0.000195127  172.133  0.145132
11307.2  0.0400000  173.440  0.144980  8.64576e-05  171.963  0.144980
11312.8  0.0400000  173.223  0.144973  0.000531773  171.747  0.144973
11318.4  0.0400000  172.995  0.144701  0.000376406  171.519  0.144701
11324.0  0.0400000  172.706  0.144408  0.000197142  171.231  0.144408
11329.6  0.0400000  172.519  0.144236  0.000111894  171.045  0.144236
11335.2  0.0400000  172.256  0.144068  0.000286314  170.783  0.144068
11340.7  0.0400000  171.960  0.143787  8.76515e-05  170.488  0.143787
11346.5  0.0400000  171.749  0.143669  0.000297698  170.277  0.143669
11352.1  0.0400000  171.525  0.143482  0.000282897  170.054  0.143482
11357.7  0.0400000  171.278  0.143243  0.000145955  169.808  0.143243
11363.4  0.0400000  171.100  0.143163  0.000329142  169.631  0.143163
11369.0  0.0400000  170.941  0.143203  0.000596044  169.473  0.143203
11374.6  0.0400000  170.744  0.142857  0.000292436  169.277  0.142857
11380.4  0.0400000  170.438  0.142551  6.21651e-05  168.971  0.142551
11386.0  0.0400000  170.220  0.142382  9.70961e-05  168.754  0.142382
11391.7  0.0400000  169.973  0.142232  0.000281063  168.508  0.142232
11397.4  0.0400000  169.645  0.141932  0.000101852  168.181  0.141932
11403.1  0.0400000  169.351  0.141689  8.94756e-05  167.887  0.141689
11408.8  0.0400000  169.147  0.141551  8.04166e-05  167.684  0.141551
11414.5  0.0400000  168.905  0.141359  0.000147606  167.443  0.141359
11420.3  0.0400000  168.682  0.141175  0.000145327  167.221  0.141175
11426.0  0.0400000  168.596  0.141122  0.000196163  167.135  0.141122
11431.8  0.0400000  168.330  0.140904  0.000193792  166.870  0.140904
11437.5  0.0400000  168.119  0.140796  0.000349677  166.661  0.140796
11443.3  0.0400000  168.074  0.140675  0.000100507  166.616  0.140675
11449.1  0.0400000  167.753  0.140415  4.52144e-05  166.295  0.140415
11454.9  0.0400000  167.470  0.140286  0.000362904  166.014  0.140286
11460.7  0.0400000  167.218  0.139981  6.54216e-05  165.762  0.139981
11466.5  0.0400000  166.929  0.139755  9.29912e-05  165.474  0.139755
11472.3  0.0400000  166.646  0.139526  7.23715e-05  165.192  0.139526
11478.2  0.0400000  166.428  0.139362  0.000119540  164.974  0.139362
11484.0  0.0400000  166.142  0.139127  7.24210e-05  164.690  0.139127
11489.8  0.0400000  165.940  0.138971  7.38914e-05  164.489  0.138971
11495.7  0.0400000  165.675  0.138901  0.000436549  164.224  0.138901
11501.6  0.0400000  165.350  0.138493  0.000128388  163.900  0.138493
