# Supplementary material for: High-accuracy transmission and fluorescence XAFS of zinc at 10 K, 50 K, 100 K and 150 K using the hybrid technique
Source: J Synchrotron Radiat. 2023 Jan 1;30(Pt 1):147–68. doi: 10.1107/S1600577522010293 (PMC9814049; doi:10.1107/S1600577522010293)
Supplement: Supplementary file 1 [file s-30-00147-sup1.zip › John2022JSRSuppInfo/Zn_murho_100K_fluroescence.dat]

E MU_RHO dMU_RHO
      9211.03   -0.0198081   0.00115987
      9261.07   -0.0124220  0.000962643
      9311.01  -0.00342634  0.000774176
      9360.95   0.00950128  0.000667648
      9410.86    0.0267283  0.000619481
      9420.84    0.0301766  0.000632326
      9430.83    0.0357011  0.000625393
      9440.83    0.0405905  0.000625413
      9450.84    0.0460325  0.000639513
      9460.89   0.00845280   0.00931401
      9470.92    0.0583971  0.000669485
      9480.89    0.0252979   0.00863779
      9490.90    0.0734661  0.000716255
      9500.86    0.0824495  0.000744397
      9510.90    0.0925642  0.000765580
      9520.91     0.103326  0.000796810
      9530.87     0.117335  0.000850420
      9540.88     0.132456  0.000916506
      9550.87     0.150700  0.000994068
      9560.88     0.172635   0.00107267
      9570.86     0.199998   0.00115946
      9580.86     0.232726   0.00126406
      9590.86     0.275259   0.00145142
      9600.90     0.333544   0.00164649
      9610.88     0.412840   0.00189503
      9620.87     0.533840   0.00224389
      9621.35     0.541791   0.00228242
      9621.85     0.549418   0.00230574
      9622.36     0.557477   0.00221357
      9622.85     0.565883   0.00227750
      9623.35     0.574250   0.00235079
      9623.85     0.582861   0.00236585
      9624.35     0.591608   0.00234948
      9624.84     0.601859   0.00242727
      9625.35     0.609932   0.00243916
      9625.85     0.621207   0.00240848
      9626.36     0.630579   0.00248216
      9626.86     0.640337   0.00251930
      9627.36     0.651501   0.00256146
      9627.86     0.661925   0.00256887
      9628.35     0.672415   0.00248737
      9628.85     0.684533   0.00262753
      9629.33     0.695880   0.00260837
      9629.84     0.708277   0.00269090
      9630.33     0.720495   0.00270781
      9630.83     0.732779   0.00268763
      9631.32     0.747103   0.00276944
      9631.82     0.762718   0.00281282
      9632.32     0.775264   0.00278009
      9632.81     0.764008   0.00623471
      9633.31     0.806378   0.00291709
      9633.81     0.821274   0.00287824
      9634.31     0.838118   0.00298548
      9634.81     0.854901   0.00286318
      9635.32     0.873296   0.00306760
      9635.82     0.891733   0.00311518
      9636.33     0.912035   0.00315145
      9636.83     0.932445   0.00309555
      9637.32     0.951986   0.00320366
      9637.83     0.973832   0.00309820
      9638.35     0.998424   0.00332583
      9638.85      1.02141   0.00339271
      9639.36      1.04590   0.00323236
      9639.85      1.07083   0.00348222
      9640.35      1.09886   0.00346748
      9640.85      1.12710   0.00357013
      9641.35      1.15565   0.00349039
      9641.84      1.18771   0.00370973
      9642.34      1.19448   0.00666271
      9642.85      1.25567   0.00364730
      9643.35      1.29239   0.00380376
      9643.85      1.32906   0.00369114
      9644.35      1.37120   0.00383059
      9644.85      1.41401   0.00410143
      9645.33      1.45813   0.00417268
      9645.83      1.48068   0.00681223
      9646.34      1.56004   0.00435933
      9646.85      1.61621   0.00443834
      9647.35      1.67613   0.00455737
      9647.84      1.73788   0.00445366
      9648.34      1.80753   0.00468589
      9648.84      1.87965   0.00453284
      9649.34      1.95808   0.00496926
      9649.84      2.04406   0.00508556
      9650.33      2.11159   0.00755603
      9650.83      2.24029   0.00530987
      9651.34      2.35144   0.00551827
      9651.85      2.47595   0.00567337
      9652.35      2.60927   0.00555314
      9652.84      2.73835   0.00807071
      9653.34      2.91088   0.00787911
      9653.84      3.12852   0.00607216
      9654.34      3.34203   0.00665387
      9654.84      3.59035   0.00692541
      9655.34      3.88029   0.00683073
      9655.84      4.21641   0.00734619
      9656.34      4.62551   0.00725332
      9656.84      5.11282   0.00829496
      9657.33      5.70984   0.00849883
      9657.82      6.45897   0.00939433
      9658.32      7.46309   0.00932507
      9658.82      8.79950    0.0109432
      9659.33      10.7076    0.0120092
      9659.83      13.4061    0.0133680
      9660.33      17.2216    0.0143869
      9660.83      21.7037    0.0162297
      9661.33      25.8846    0.0163167
      9661.82      28.9512    0.0175106
      9662.32      31.0127    0.0185666
      9662.82      32.4400    0.0192139
      9663.33      33.4287    0.0186704
      9663.35      32.9121    0.0208602
      9663.84      33.6316    0.0203941
      9664.34      34.3288    0.0189796
      9664.84      34.6807    0.0196820
      9665.33      34.8784    0.0197089
      9665.84      35.0309    0.0210876
      9666.34      35.3461    0.0198119
      9666.85      35.6875    0.0184837
      9667.35      36.0716    0.0192376
      9667.86      36.3483    0.0221122
      9668.36      36.7082    0.0185637
      9668.85      36.9554    0.0194138
      9669.34      37.1155    0.0223331
      9669.84      37.3840    0.0185652
      9670.34      37.5498    0.0192778
      9670.84      328.616     0.621615
      9671.35      328.579     0.578539
      9671.85      324.610     0.599130
      9672.35      316.344     0.618701
      9672.84      305.865     0.573701
      9673.34      294.243     0.585289
      9673.83      281.168     0.619230
      9674.32      269.148     0.680428
      9674.82      263.021     0.580891
      9675.32      257.599     0.616467
      9675.82      254.885     0.561406
      9676.33      253.030     0.574328
      9676.83      252.187     0.614698
      9677.33      252.005     0.615838
      9677.82      253.560     0.570169
      9678.33      254.267     0.613653
      9678.83      255.705     0.559346
      9679.34      254.716     0.614130
      9679.85      252.878     0.592957
      9680.35      251.173     0.561557
      9680.84      247.756     0.616487
      9681.34      243.056     0.617047
      9681.84      238.977     0.612704
      9682.34      235.242     0.566271
      9682.84      231.514     0.588199
      9683.34      227.726     0.662731
      9683.84      228.419     0.565150
      9684.34      225.409     0.647342
      9684.84      227.024     0.608837
      9685.33      227.178     0.560933
      9685.83      227.211     0.606929
      9686.33      227.400     0.600328
      9686.83      228.483     0.559262
      9687.34      228.900     0.576569
      9687.84      230.269     0.608023
      9688.35      232.429     0.557624
      9688.84      234.226     0.608067
      9689.34      236.982     0.604866
      9689.83      239.531     0.608352
      9690.33      242.965     0.575016
      9690.83      246.370     0.611117
      9691.34      249.378     0.612445
      9691.84      252.994     0.612281
      9692.34      256.147     0.611874
      9692.84      259.955     0.610698
      9693.34      263.241     0.612829
      9693.84      267.428     0.612946
      9694.34      270.737     0.611346
      9694.84      274.218     0.569944
      9695.34      276.692     0.617914
      9695.84      277.760     0.666414
      9696.34      281.683     0.562356
      9696.83      282.851     0.581740
      9697.33      284.042     0.613843
      9697.82      285.068     0.561627
      9698.32      285.093     0.616695
      9698.82      285.061     0.615247
      9699.32      284.206     0.618163
      9699.83      283.632     0.616535
      9700.34      282.276     0.617166
      9700.84      280.711     0.607412
      9701.70      277.820     0.565795
      9702.58      272.315     0.642113
      9703.48      270.238     0.602759
      9704.40      265.073     0.613793
      9705.31      261.612     0.609608
      9706.24      259.130     0.606852
      9707.19      258.529     0.553661
      9708.16      258.492     0.569159
      9709.09      258.554     0.587890
      9710.05      259.699     0.611008
      9711.03      261.512     0.611581
      9712.02      263.719     0.607091
      9713.01      267.102     0.609145
      9714.02      270.614     0.613614
      9715.02      273.803     0.579467
      9716.05      275.086     0.602835
      9717.10      276.290     0.560359
      9718.13      275.650     0.609373
      9719.19      273.403     0.654968
      9720.27      273.805     0.607526
      9721.34      271.185     0.666356
      9722.42      272.426     0.608727
      9723.50      272.276     0.553668
      9724.60      272.053     0.562032
      9725.71      271.745     0.578781
      9726.81      271.505     0.605892
      9727.94      270.960     0.664504
      9729.07      273.864     0.573616
      9730.21      274.725     0.590827
      9731.36      275.792     0.605222
      9732.54      276.481     0.631015
      9733.72      280.266     0.606379
      9734.89      283.307     0.607728
      9736.09      284.538     0.573929
      9738.48      284.056     0.606317
      9739.70      285.487     0.604877
      9740.94      284.948     0.605908
      9742.17      283.645     0.603748
      9743.40      281.233     0.605322
      9744.67      277.854     0.603342
      9745.94      274.655     0.603734
      9747.23      270.777     0.599696
      9748.52      266.208     0.597627
      9749.84      264.681     0.600422
      9751.13      263.734     0.602721
      9752.43      263.713     0.597121
      9753.76      265.571     0.565466
      9755.08      265.680     0.585991
      9756.42      267.223     0.544644
      9757.79      265.581     0.596484
      9759.14      264.665     0.598768
      9760.51      263.081     0.595957
      9761.91      261.769     0.551752
      9763.29      260.852     0.570778
      9764.67      261.221     0.594463
      9766.09      265.209     0.592802
      9767.50      269.966     0.594863
      9768.91      275.258     0.586480
      9770.34      277.988     0.605927
      9771.79      281.778     0.594034
      9773.26      283.688     0.594645
      9774.73      283.665     0.654888
      9776.21      286.084     0.595443
      9777.70      287.437     0.579737
      9779.19      288.101     0.593002
      9780.68      290.307     0.554134
      9782.21      289.090     0.649629
      9783.72      290.846     0.592345
      9785.24      290.001     0.594185
      9786.79      288.304     0.591270
      9788.34      285.184     0.592821
      9789.92      281.261     0.593605
      9791.50      278.437     0.592184
      9793.05      276.064     0.579901
      9794.64      275.262     0.533847
      9796.22      274.665     0.552271
      9797.83      273.666     0.589394
      9799.46      273.600     0.586757
      9801.08      273.128     0.588291
      9802.72      272.633     0.564096
      9804.38      271.938     0.584016
      9806.01      272.340     0.544321
      9807.68      271.657     0.588035
      9809.34      272.279     0.580900
      9811.02      272.798     0.579603
      9812.70      272.730     0.557661
      9814.39      271.289     0.572438
      9816.12      269.650     0.534866
      9817.84      267.437     0.551374
      9819.56      266.003     0.567138
      9821.28      266.368     0.529259
      9823.02      267.988     0.539613
      9824.77      271.299     0.580895
      9826.52      275.166     0.585051
      9828.31      278.231     0.579926
      9830.09      280.095     0.559957
      9831.89      280.605     0.577322
      9833.68      279.838     0.535527
      9835.49      278.526     0.579389
      9837.31      275.232     0.618747
      9839.13      274.687     0.530660
      9840.99      272.835     0.544350
      9842.83      271.566     0.560308
      9844.71      272.127     0.524649
      9846.57      271.849     0.539218
      9848.46      270.872     0.578361
      9850.32      269.364     0.575386
      9852.22      268.064     0.574129
      9854.11      268.407     0.553446
      9856.04      268.407     0.569674
      9857.96      272.317     0.528308
      9859.90      276.040     0.575591
      9861.84      279.158     0.573995
      9863.78      281.358     0.575823
      9865.74      282.664     0.540702
      9867.69      281.946     0.573306
      9869.69      281.832     0.524793
      9871.67      279.900     0.574348
      9873.69      278.462     0.556968
      9875.68      275.855     0.574172
      9877.70      272.733     0.532707
      9879.72      268.705     0.547767
      9881.75      265.281     0.566424
      9883.81      261.902     0.571233
      9885.88      259.737     0.568587
      9887.94      257.225     0.613569
      9890.00      258.473     0.567428
      9892.08      258.534     0.564356
      9894.18      258.826     0.563539
      9896.27      260.022     0.558293
      9898.38      260.602     0.578302
      9900.52      264.005     0.562660
      9902.66      267.414     0.562180
      9906.92      271.009     0.541824
      9909.09      270.809     0.558066
      9911.26      270.966     0.564854
      9913.46      270.021     0.560388
      9915.68      268.855     0.564350
      9917.87      267.011     0.513481
      9920.08      264.835     0.528759
      9922.31      261.968     0.556546
      9929.03      259.381     0.554924
      9931.28      259.559     0.589130
      9933.55      261.474     0.555541
      9935.80      261.819     0.515938
      9938.09      261.768     0.534905
      9940.37      261.380     0.553244
      9942.69      262.184     0.511212
      9945.02      263.325     0.553813
      9947.33      264.286     0.551619
      9949.64      265.589     0.554451
      9951.98      267.272     0.523917
      9954.32      268.198     0.542020
      9956.69      269.243     0.505767
      9959.09      268.505     0.552315
      9961.45      265.260     0.598348
      9963.83      263.347     0.552798
      9968.65      256.908     0.530368
      9971.07      255.236     0.546175
      9973.48      254.329     0.506599
      9975.92      254.167     0.524056
      9978.37      253.752     0.544639
      9980.83      253.560     0.546781
      9983.28      254.004     0.545836
      9985.75      254.790     0.535442
      9988.22      256.034     0.500579
      9990.70      255.460     0.512571
      9993.21      254.633     0.529173
      9995.71      253.680     0.545869
      9998.25      252.638     0.509335
      10000.8      251.804     0.523169
      10003.3      250.929     0.537552
      10005.9      249.079     0.578614
      10008.4      249.930     0.539607
      10011.0      250.686     0.540117
      10013.6      251.362     0.537335
      10016.1      251.912     0.539143
      10018.7      252.454     0.534408
      10023.9      253.596     0.536449
      10029.2      255.523     0.540221
      10031.9      256.057     0.539013
      10034.5      256.401     0.524983
      10037.2      257.953     0.488007
      10039.8      257.024     0.574189
      10042.5      259.377     0.524024
      10045.2      259.321     0.488595
      10047.9      256.374     0.531714
      10050.5      254.145     0.532414
      10053.3      251.576     0.530951
      10056.0      249.754     0.530581
      10058.8      247.789     0.512552
      10061.5      246.130     0.527694
      10064.3      245.206     0.526270
      10067.1      244.796     0.511955
      10069.8      244.554     0.526735
      10072.6      245.634     0.487035
      10075.4      246.023     0.506632
      10078.2      244.696     0.564884
      10081.0      246.392     0.485550
      10083.8      245.524     0.500879
      10086.6      244.270     0.520072
      10089.5      243.332     0.481120
      10092.3      242.751     0.500284
      10100.9      243.318     0.496236
      10103.8      242.468     0.518422
      10106.7      241.578     0.517924
      10109.6      240.659     0.516600
      10112.5      240.739     0.512441
      10115.4      241.431     0.474949
      10121.3      241.656     0.504966
      10124.2      242.161     0.517885
      10127.2      243.057     0.483199
      10130.1      243.608     0.498836
      10133.1      244.752     0.468908
      10136.1      243.805     0.513859
      10139.1      243.796     0.512761
      10142.1      243.497     0.511707
      10145.1      243.507     0.473465
      10148.1      243.032     0.493531
      10151.1      242.258     0.510065
      10154.2      241.147     0.471719
      10157.2      239.611     0.506107
      10160.3      238.456     0.508069
      10163.4      237.362     0.469195
      10166.4      236.730     0.487269
      10169.5      236.620     0.501886
      10172.6      237.476     0.461140
      10175.7      237.070     0.506867
      10178.8      236.941     0.506523
      10181.9      236.106     0.503763
      10185.0      235.772     0.477644
      10188.2      235.200     0.506438
      10200.7      231.370     0.456523
      10204.0      230.657     0.498291
      10207.2      230.738     0.501478
      10210.4      230.785     0.497678
      10213.6      230.138     0.499001
      10216.8      229.178     0.516383
      10220.1      231.192     0.461700
      10226.5      228.478     0.499146
      10229.8      229.772     0.499989
      10233.1      230.829     0.456027
      10236.4      231.008     0.467634
      10239.7      231.612     0.496059
      10243.0      231.836     0.496876
      10246.3      232.100     0.464388
      10249.6      231.973     0.479086
      10252.9      232.778     0.450632
      10256.2      232.609     0.461225
      10259.6      232.111     0.477259
      10262.9      231.496     0.448835
      10266.3      230.961     0.461546
      10269.7      229.856     0.475522
      10273.0      227.011     0.526799
      10276.4      228.373     0.457404
      10279.8      227.132     0.489683
      10283.3      226.414     0.485999
      10286.7      224.826     0.520246
      10290.1      226.088     0.470785
      10293.6      225.512     0.483629
      10297.0      225.466     0.484834
      10300.5      224.880     0.485639
      10304.0      223.989     0.479168
      10307.4      223.765     0.445407
      10310.9      223.845     0.457648
      10314.4      222.978     0.482615
      10317.9      223.198     0.482562
      10321.4      223.080     0.482792
      10325.0      222.912     0.467235
      10328.5      222.327     0.480263
      10332.1      222.065     0.481768
      10335.7      221.908     0.478908
      10339.2      222.208     0.436933
      10342.8      221.539     0.482890
      10346.4      221.837     0.461442
      10349.9      221.154     0.479109
      10353.5      221.028     0.478528
      10357.2      221.594     0.459505
      10360.8      221.698     0.477136
      10364.5      222.050     0.442429
      10368.1      221.378     0.476585
      10371.7      221.791     0.472564
      10375.4      221.986     0.472694
      10379.1      221.884     0.474900
      10382.8      222.159     0.474919
      10386.5      221.399     0.472066
      10390.2      221.357     0.450511
      10393.9      220.059     0.472589
      10397.6      219.653     0.432140
      10401.3      219.486     0.451703
      10405.0      218.539     0.468935
      10408.8      218.342     0.470500
      10412.5      218.154     0.468082
      10416.3      218.073     0.469629
      10420.1      217.910     0.431319
      10423.9      217.471     0.466781
      10427.7      216.874     0.459451
      10431.5      216.604     0.464427
      10435.3      216.554     0.435297
      10439.1      215.666     0.465957
      10442.9      215.635     0.422576
      10446.7      215.242     0.438338
      10450.6      214.948     0.461429
      10454.5      214.965     0.422076
      10458.3      214.380     0.432638
      10462.2      213.830     0.462277
      10466.1      214.230     0.419726
      10470.0      213.341     0.458194
      10473.9      213.729     0.441623
      10477.8      213.248     0.458270
      10481.7      213.055     0.458463
      10485.6      213.453     0.458851
      10489.6      213.487     0.455568
      10493.5      212.956     0.457251
      10497.5      213.497     0.436912
      10501.4      213.759     0.456239
      10505.4      213.980     0.417617
      10509.4      214.339     0.435332
      10513.4      213.726     0.454218
      10517.4      213.608     0.453410
      10521.4      212.309     0.460645
      10525.4      212.741     0.446312
      10529.5      212.352     0.451582
      10533.5      212.349     0.453005
      10537.5      212.015     0.450736
      10541.6      212.351     0.412507
      10545.7      211.388     0.448848
      10549.8      211.433     0.439837
      10553.9      211.414     0.449811
      10557.9      211.656     0.423128
      10562.0      210.227     0.474253
      10566.2      210.962     0.445465
      10570.3      211.554     0.423019
      10574.5      210.039     0.474995
      10578.6      211.193     0.407918
      10582.7      210.433     0.447368
      10586.9      210.878     0.443731
      10591.1      210.634     0.443469
      10595.2      210.767     0.443785
      10603.7      210.424     0.443139
      10607.9      210.369     0.443348
      10612.1      210.103     0.440615
      10616.3      209.857     0.443225
      10620.6      210.293     0.440457
      10624.8      210.087     0.421384
      10629.1      209.332     0.403511
      10637.6      206.381     0.412745
      10641.9      207.491     0.426098
      10646.2      208.746     0.398897
      10650.5      208.413     0.406277
      10654.8      208.736     0.420253
      10659.1      209.169     0.397156
      10663.5      208.893     0.402443
      10667.8      208.490     0.423611
      10672.2      208.512     0.395392
      10676.5      207.741     0.428918
      10680.9      207.936     0.415641
      10685.3      207.688     0.430864
      10689.7      207.453     0.431102
      10694.1      207.341     0.416250
      10698.5      206.847     0.428994
      10702.9      206.155     0.424733
      10707.4      205.663     0.454900
      10711.8      205.930     0.426606
      10716.3      205.825     0.394630
      10720.8      205.459     0.412121
      10725.2      205.102     0.426736
      10729.7      204.991     0.426932
      10734.2      203.800     0.433106
      10738.6      204.662     0.423402
      10743.2      204.706     0.392082
      10747.7      204.373     0.404070
      10752.2      203.681     0.421567
      10756.7      204.805     0.393360
      10761.3      203.353     0.423458
      10765.9      202.937     0.422215
      10770.4      202.405     0.415477
      10775.0      202.746     0.422152
      10779.6      202.668     0.414835
      10784.2      202.708     0.386148
      10788.8      202.493     0.399498
      10793.4      201.654     0.420439
      10798.0      201.579     0.418619
      10802.6      201.981     0.420386
      10807.3      201.507     0.407595
      10812.0      201.837     0.383408
      10816.6      201.158     0.414533
      10821.3      200.932     0.409119
      10825.9      200.363     0.414999
      10830.6      199.819     0.417568
      10835.3      200.621     0.402100
      10840.0      200.508     0.378146
      10844.7      199.870     0.413042
      10854.2      200.351     0.378507
      10859.0      199.260     0.386224
      10863.7      198.844     0.399559
      10868.5      198.371     0.410719
      10873.3      198.187     0.409654
      10878.0      198.011     0.394418
      10882.8      197.893     0.410761
      10887.6      197.634     0.408197
      10892.4      197.743     0.394521
      10897.2      197.183     0.409193
      10902.1      196.786     0.407425
      10906.9      196.357     0.407541
      10911.8      196.106     0.407052
      10916.6      195.902     0.406270
      10921.5      195.485     0.406278
      10926.4      195.378     0.406088
      10931.2      195.559     0.374273
      10941.0      194.525     0.396760
      10945.9      194.311     0.403446
      10950.9      194.017     0.404125
      10955.9      193.675     0.403810
      10960.8      193.920     0.368314
      10965.7      193.413     0.378337
      10970.7      192.556     0.412809
      10975.6      193.357     0.366713
      10980.6      192.744     0.375211
      10985.6      192.488     0.401601
      10990.6      192.150     0.360661
      10995.6      191.422     0.399160
      11000.6      191.563     0.385878
      11005.6      191.801     0.364089
      11010.6      190.870     0.397684
      11015.7      190.923     0.394303
      11020.8      190.358     0.395184
      11025.9      190.380     0.396713
      11031.0      190.236     0.396329
      11036.0      189.967     0.396055
      11041.1      189.898     0.394379
      11046.2      188.617     0.414213
      11051.3      189.367     0.392371
      11056.4      189.925     0.363516
      11061.6      189.006     0.373100
      11066.7      187.854     0.415293
      11071.8      188.750     0.360143
      11077.0      187.292     0.412555
      11082.1      187.816     0.384483
      11087.3      187.744     0.359142
      11092.5      187.245     0.390426
      11097.7      186.372     0.411227
      11102.9      187.179     0.358794
      11108.1      185.787     0.412515
      11113.3      186.798     0.383050
      11118.5      186.238     0.388101
      11123.8      186.190     0.367138
      11129.0      185.894     0.387520
      11134.3      186.092     0.355333
      11139.5      185.920     0.367415
      11144.8      186.291     0.390188
      11155.4      183.799     0.360246
      11160.7      184.413     0.385233
      11166.0      184.326     0.383987
      11171.3      185.033     0.359447
      11176.6      184.243     0.384766
      11181.9      184.473     0.383222
      11187.2      184.033     0.385478
      11192.6      183.735     0.382902
      11197.9      183.589     0.383338
      11208.7      183.253     0.383422
      11214.1      182.828     0.380437
      11219.5      182.806     0.353527
      11224.9      181.724     0.387915
      11230.3      182.128     0.377535
      11235.8      182.471     0.350111
      11241.2      181.717     0.362527
      11246.6      180.245     0.397644
      11252.1      180.916     0.378631
      11257.5      181.030     0.358620
      11263.0      180.164     0.371781
      11268.5      179.875     0.378500
      11274.0      179.643     0.377221
      11279.5      179.454     0.378260
      11285.0      179.578     0.345972
      11290.5      179.462     0.358421
      11296.0      177.800     0.391194
      11301.6      177.490     0.396037
      11307.2      178.175     0.357456
      11312.8      178.047     0.369112
      11318.4      177.314     0.373595
      11324.0      177.212     0.373315
      11329.6      176.909     0.373216
      11335.2      176.633     0.371796
      11340.7      176.044     0.372859
      11346.5      175.180     0.390345
      11352.1      176.033     0.338657
      11357.7      174.669     0.391299
      11363.4      174.424     0.389787
      11369.0      175.197     0.337726
      11374.6      174.861     0.342256
      11380.4      174.145     0.358321
      11386.0      174.672     0.336691
      11391.7      174.076     0.370460
      11408.8      172.439     0.338291
      11414.5      171.828     0.364532
      11420.3      171.655     0.364395
      11426.0      171.750     0.337389
      11431.8      170.851     0.364469
      11437.5      170.858     0.360905
      11443.3      170.192     0.364184
      11449.1      170.274     0.348691
      11454.9      169.934     0.362410
      11466.5      169.478     0.344638
      11472.3      169.268     0.358107
      11478.2      168.794     0.360774
      11484.0      168.676     0.343041
      11489.8      167.949     0.354129
      11495.7      167.894     0.329923
      11501.6      167.205     0.359140
