# Supplementary material for: High-accuracy transmission and fluorescence XAFS of zinc at 10 K, 50 K, 100 K and 150 K using the hybrid technique
Source: J Synchrotron Radiat. 2023 Jan 1;30(Pt 1):147–68. doi: 10.1107/S1600577522010293 (PMC9814049; doi:10.1107/S1600577522010293)
Supplement: Supplementary file 1 [file s-30-00147-sup1.zip › John2022JSRSuppInfo/Zn_chi_k_10K_transmission.dat]

#------------------------
#   k         chi         dchi         e0
  0.0000000      -0.58274931       0.38603185E-03    9661.3500
  0.25588906      -0.61350046       0.35536837E-03    9661.3500
  0.35824469      -0.57547216       0.38923721E-03    9661.3500
  0.44024819      -0.54023916       0.42063714E-03    9661.3500
  0.51177812      -0.50359065       0.45308130E-03    9661.3500
  0.57218534      -0.46986906       0.48307914E-03    9661.3500
  0.62679763      -0.43703801       0.51235493E-03    9661.3500
  0.67701882      -0.40619914       0.53967361E-03    9661.3500
  0.72376356      -0.37636467       0.56618200E-03    9661.3500
  0.76937122      -0.34781402       0.59159944E-03    9661.3500
  0.81080903      -0.32214020       0.61446864E-03    9661.3500
  0.85022968      -0.29832477       0.63569987E-03    9661.3500
  0.88642571      -0.27749795       0.65430443E-03    9661.3500
  0.92403946      -0.25742007       0.67228138E-03    9661.3500
  0.95881601      -0.24035410       0.68751102E-03    9661.3500
  0.99237460      -0.22447192       0.70175580E-03    9661.3500
  1.0248349      -0.20965004       0.71508683E-03    9661.3500
  1.0562981      -0.19442156       0.72874309E-03    9661.3500
  1.0868509      -0.17827714       0.74321735E-03    9661.3500
  1.1165680      -0.16065776       0.75912278E-03    9661.3500
  1.1455145      -0.14097916       0.77673776E-03    9661.3500
  1.1737473      -0.11971311       0.79576833E-03    9661.3500
  1.2024063      -0.95358804E-01   0.81766722E-03    9661.3500
  1.2293332      -0.70251001E-01   0.84041513E-03    9661.3500
  1.2567253      -0.43767476E-01   0.86433705E-03    9661.3500
  1.2814908      -0.17452105E-01   0.88825708E-03    9661.3500
  1.3077909       0.99353358E-02   0.91325528E-03    9661.3500
  1.3325900       0.36443569E-01   0.93748288E-03    9661.3500
  1.3569360       0.62696120E-01   0.96189071E-03    9661.3500
  1.3808529       0.88944151E-01   0.98621092E-03    9661.3500
  1.4034296       0.11429195       0.10100890E-02    9661.3500
  1.4265672       0.13961252       0.10339404E-02    9661.3500
  1.4484315       0.16371468       0.10568718E-02    9661.3500
  1.4708614       0.18828969       0.10806739E-02    9661.3500
  1.4929542       0.21128314       0.11030729E-02    9661.3500
  1.5147249       0.23395756       0.11253824E-02    9661.3500
  1.5361871       0.25393716       0.11454560E-02    9661.3500
  1.5573535       0.27082908       0.11621932E-02    9661.3500
  1.5782361       0.28352220       0.11748017E-02    9661.3500
  1.5988460       0.29186277       0.11829130E-02    9661.3500
  1.6200021       0.29394158       0.11842664E-02    9661.3500
  1.6392885       0.28908577       0.11785586E-02    9661.3500
  1.6599293       0.27828080       0.11667496E-02    9661.3500
  1.6787571       0.26235588       0.11501663E-02    9661.3500
  1.6981474       0.24074054       0.11280936E-02    9661.3500
  1.7165560       0.21746557       0.11050105E-02    9661.3500
  1.7362785       0.19230284       0.10806220E-02    9661.3500
  1.7542870       0.16701770       0.10564809E-02    9661.3500
  1.7735900       0.14239356       0.10333818E-02    9661.3500
  1.7912234       0.11924891       0.10119771E-02    9661.3500
  1.8094089       0.98601172E-01   0.99297085E-03    9661.3500
  1.8274134       0.79563004E-01   0.97572941E-03    9661.3500
  1.8445324       0.64088216E-01   0.96168250E-03    9661.3500
  1.8621974       0.50638060E-01   0.94952160E-03    9661.3500
  1.8789995       0.40216549E-01   0.94014180E-03    9661.3500
  1.8970339       0.31654756E-01   0.93243729E-03    9661.3500
  1.9135301       0.25446221E-01   0.92692889E-03    9661.3500
  1.9319201       0.20454388E-01   0.92246087E-03    9661.3500
  1.9481209       0.16792962E-01   0.91916748E-03    9661.3500
  1.9648548       0.13942047E-01   0.91661744E-03    9661.3500
  1.9814473       0.12200529E-01   0.91507787E-03    9661.3500
  1.9979021       0.10669063E-01   0.91374013E-03    9661.3500
  2.0142224       0.99571026E-02   0.91303329E-03    9661.3500
  2.0304116       0.10168192E-01   0.91321767E-03    9661.3500
  2.0458327       0.10861553E-01   0.91388049E-03    9661.3500
  2.0617736       0.12102005E-01   0.91495844E-03    9661.3500
  2.0775923       0.13496753E-01   0.91634349E-03    9661.3500
  2.0932914       0.14877627E-01   0.91744554E-03    9661.3500
  2.1094945       0.15754345E-01   0.91817054E-03    9661.3500
  2.1249580       0.16855014E-01   0.91927595E-03    9661.3500
  2.1409215       0.17139885E-01   0.91946069E-03    9661.3500
  2.1561596       0.16619346E-01   0.91906389E-03    9661.3500
  2.1712907       0.14924311E-01   0.91749774E-03    9661.3500
  2.1869160       0.12118410E-01   0.91495110E-03    9661.3500
  2.2018358       0.85413259E-02   0.91180283E-03    9661.3500
  2.2172459       0.35811549E-02   0.90721045E-03    9661.3500
  2.2313761      -0.15482504E-02   0.90258311E-03    9661.3500
  2.2460006      -0.73871786E-02   0.89735652E-03    9661.3500
  2.2599510      -0.14215491E-01   0.89121805E-03    9661.3500
  2.2749675      -0.21542429E-01   0.88470716E-03    9661.3500
  2.2893135      -0.28247722E-01   0.87880054E-03    9661.3500
  2.3035701      -0.35856417E-01   0.87203310E-03    9661.3500
  2.3177391      -0.42563417E-01   0.86615169E-03    9661.3500
  2.3312603      -0.49451678E-01   0.86003549E-03    9661.3500
  2.3452620      -0.55997837E-01   0.85421106E-03    9661.3500
  2.3591806      -0.61902566E-01   0.84894717E-03    9661.3500
  2.3730175      -0.67417305E-01   0.84405059E-03    9661.3500
  2.3862255      -0.71819602E-01   0.84015162E-03    9661.3500
  2.4004522      -0.76012895E-01   0.83643113E-03    9661.3500
  2.4140526      -0.79172040E-01   0.83364106E-03    9661.3500
  2.4275768      -0.81980616E-01   0.83112117E-03    9661.3500
  2.4410261      -0.84080347E-01   0.82924433E-03    9661.3500
  2.4544017      -0.85787255E-01   0.82775617E-03    9661.3500
  2.4677047      -0.87127186E-01   0.82652947E-03    9661.3500
  2.4809365      -0.88194706E-01   0.82562544E-03    9661.3500
  2.4935729      -0.89345416E-01   0.82453515E-03    9661.3500
  2.5066681      -0.90031903E-01   0.82391002E-03    9661.3500
  2.5196953      -0.90526402E-01   0.82383444E-03    9661.3500
  2.5326554      -0.90937572E-01   0.82321992E-03    9661.3500
  2.5460640      -0.91372645E-01   0.82277405E-03    9661.3500
  2.5583788      -0.91528435E-01   0.82270578E-03    9661.3500
  2.5716532      -0.91963115E-01   0.82219463E-03    9661.3500
  2.5838461      -0.91451659E-01   0.82264496E-03    9661.3500
  2.5969903      -0.91085381E-01   0.82295946E-03    9661.3500
  2.6095666      -0.90050505E-01   0.82393747E-03    9661.3500
  2.6220826      -0.89124770E-01   0.82474838E-03    9661.3500
  2.6345391      -0.87717026E-01   0.82595097E-03    9661.3500
  2.6469370      -0.86123186E-01   0.82735028E-03    9661.3500
  2.6592771      -0.83842823E-01   0.82943594E-03    9661.3500
  2.6710700      -0.81843970E-01   0.83114516E-03    9661.3500
  2.6832991      -0.79178524E-01   0.83349320E-03    9661.3500
  2.6954728      -0.76486340E-01   0.83588946E-03    9661.3500
  2.7080753      -0.73257516E-01   0.83886651E-03    9661.3500
  2.7196566      -0.70352987E-01   0.84130834E-03    9661.3500
  2.7316682      -0.66660628E-01   0.84457504E-03    9661.3500
  2.7436272      -0.63366189E-01   0.84752283E-03    9661.3500
  2.7555343      -0.59204717E-01   0.85119026E-03    9661.3500
  2.7669170      -0.55318627E-01   0.85467461E-03    9661.3500
  2.7787243      -0.51324413E-01   0.85822141E-03    9661.3500
  2.7909509      -0.46852198E-01   0.86217902E-03    9661.3500
  2.8031242      -0.42490432E-01   0.86606922E-03    9661.3500
  2.8147797      -0.37994955E-01   0.87003465E-03    9661.3500
  2.8263871      -0.33480876E-01   0.87410115E-03    9661.3500
  2.8384084      -0.28636214E-01   0.87839523E-03    9661.3500
  2.8494600      -0.24217648E-01   0.88232927E-03    9661.3500
  2.8609267      -0.18723242E-01   0.88743329E-03    9661.3500
  2.8718916      -0.13988321E-01   0.89171942E-03    9661.3500
  2.8832691      -0.88764728E-02   0.89622224E-03    9661.3500
  2.8946019      -0.39180733E-02   0.90068621E-03    9661.3500
  2.9063411       0.97701428E-03   0.90503769E-03    9661.3500
  2.9171353       0.60722002E-02   0.90963021E-03    9661.3500
  2.9283370       0.11025385E-01   0.91407809E-03    9661.3500
  2.9394960       0.16526550E-01   0.91910966E-03    9661.3500
  2.9506128       0.21123456E-01   0.92316180E-03    9661.3500
  2.9616879       0.25824985E-01   0.92737216E-03    9661.3500
  2.9727217       0.30127111E-01   0.93125452E-03    9661.3500
  2.9837147       0.34580454E-01   0.93529158E-03    9661.3500
  2.9946674       0.38645462E-01   0.93895805E-03    9661.3500
  3.0055802       0.42665318E-01   0.94262925E-03    9661.3500
  3.0160193       0.46170946E-01   0.94576019E-03    9661.3500
  3.0268550       0.49565121E-01   0.94884114E-03    9661.3500
  3.0376521       0.52696785E-01   0.95168441E-03    9661.3500
  3.0484110       0.55466195E-01   0.95417596E-03    9661.3500
  3.0591321       0.58440896E-01   0.95700820E-03    9661.3500
  3.0698157       0.60461428E-01   0.95874334E-03    9661.3500
  3.0800371       0.62478713E-01   0.96060262E-03    9661.3500
  3.0906484       0.63911705E-01   0.96188178E-03    9661.3500
  3.1016457       0.65427742E-01   0.96331232E-03    9661.3500
  3.1113416       0.66052169E-01   0.96383072E-03    9661.3500
  3.1222660       0.66507837E-01   0.96427877E-03    9661.3500
  3.1327343       0.66668360E-01   0.96445196E-03    9661.3500
  3.1431678       0.66304599E-01   0.96408276E-03    9661.3500
  3.1535667       0.65705317E-01   0.96350269E-03    9661.3500
  3.1639314       0.64528777E-01   0.96246258E-03    9661.3500
  3.1746748       0.62959833E-01   0.96100555E-03    9661.3500
  3.1849709       0.61206395E-01   0.95945195E-03    9661.3500
  3.1952338       0.59161064E-01   0.95757052E-03    9661.3500
  3.2054638       0.56670948E-01   0.95524753E-03    9661.3500
  3.2156612       0.54102687E-01   0.95292790E-03    9661.3500
  3.2504962       0.42999516E-01   0.94286365E-03    9661.3500
  3.2857590       0.28786549E-01   0.93004197E-03    9661.3500
  3.3214361       0.12126626E-01   0.91482670E-03    9661.3500
  3.3579042      -0.41164619E-02   0.90034117E-03    9661.3500
  3.3928226      -0.16523779E-01   0.88935864E-03    9661.3500
  3.4285315      -0.24981049E-01   0.88168490E-03    9661.3500
  3.4646283      -0.30179046E-01   0.87709037E-03    9661.3500
  3.5003529      -0.33322018E-01   0.87424974E-03    9661.3500
  3.5357165      -0.34608470E-01   0.87316337E-03    9661.3500
  3.5703631      -0.34753607E-01   0.87283973E-03    9661.3500
  3.6064929      -0.30248400E-01   0.87690338E-03    9661.3500
  3.6422642      -0.23108220E-01   0.88338003E-03    9661.3500
  3.6773315      -0.13538568E-01   0.89196865E-03    9661.3500
  3.7127731      -0.36820208E-02   0.90055947E-03    9661.3500
  3.7482289       0.54316190E-02   0.90879101E-03    9661.3500
  3.7840447       0.12213731E-01   0.91524074E-03    9661.3500
  3.8198675       0.14313115E-01   0.91704430E-03    9661.3500
  3.8553575       0.12319636E-01   0.91524043E-03    9661.3500
  3.8908603       0.75863837E-02   0.91101258E-03    9661.3500
  3.9267092       0.23499339E-02   0.90630400E-03    9661.3500
  3.9622337      -0.21166826E-02   0.90230287E-03    9661.3500
  3.9977701      -0.53702795E-02   0.89934654E-03    9661.3500
  4.0326687      -0.75107957E-02   0.89748714E-03    9661.3500
  4.0688775      -0.95753630E-02   0.89564175E-03    9661.3500
  4.1038096      -0.11056070E-01   0.89431484E-03    9661.3500
  4.1390797      -0.10511950E-01   0.89483086E-03    9661.3500
  4.1740518      -0.81953919E-02   0.89691987E-03    9661.3500
  4.2090445      -0.44144084E-02   0.90035167E-03    9661.3500
  4.2443658      -0.67611223E-05   0.90430971E-03    9661.3500
  4.2797015       0.51921767E-02   0.90897997E-03    9661.3500
  4.3156584       0.11763154E-01   0.91492543E-03    9661.3500
  4.3516190       0.20679632E-01   0.92295006E-03    9661.3500
  4.3860908       0.30708263E-01   0.93213938E-03    9661.3500
  4.4217748       0.39887612E-01   0.94036849E-03    9661.3500
  4.4568794       0.47722352E-01   0.94746458E-03    9661.3500
  4.4920011       0.52845201E-01   0.95218405E-03    9661.3500
  4.5271396       0.54972114E-01   0.95426066E-03    9661.3500
  4.5625816       0.52967223E-01   0.95246656E-03    9661.3500
  4.5974656       0.46452928E-01   0.94633970E-03    9661.3500
  4.6326522       0.36252392E-01   0.93714193E-03    9661.3500
  4.6686958       0.22055038E-01   0.92420861E-03    9661.3500
  4.7391317      -0.87018673E-02   0.89644754E-03    9661.3500
  4.7751943      -0.21668638E-01   0.88496040E-03    9661.3500
  4.8109866      -0.30825813E-01   0.87673369E-03    9661.3500
  4.8457038      -0.35665605E-01   0.87231784E-03    9661.3500
  4.8807107      -0.35450957E-01   0.87268993E-03    9661.3500
  4.9162676      -0.33896333E-01   0.87407488E-03    9661.3500
  4.9515691      -0.32175990E-01   0.87565688E-03    9661.3500
  4.9866207      -0.32021029E-01   0.87575452E-03    9661.3500
  5.0219492      -0.34404858E-01   0.87361410E-03    9661.3500
  5.0572898      -0.39909591E-01   0.86874973E-03    9661.3500
  5.0928995      -0.47232912E-01   0.86218696E-03    9661.3500
  5.1280066      -0.53178730E-01   0.85689876E-03    9661.3500
  5.1633822      -0.55797479E-01   0.85460324E-03    9661.3500
  5.1982652      -0.53944464E-01   0.85629611E-03    9661.3500
  5.2336664      -0.45898554E-01   0.86345212E-03    9661.3500
  5.2685812      -0.32390843E-01   0.87555003E-03    9661.3500
  5.3035130      -0.17598021E-01   0.88882837E-03    9661.3500
  5.3387069      -0.33412844E-02   0.90155809E-03    9661.3500
  5.3741577       0.75966363E-02   0.91148305E-03    9661.3500
  5.4096182       0.15566650E-01   0.91861311E-03    9661.3500
  5.4450884       0.22307337E-01   0.92472260E-03    9661.3500
  5.4805679       0.27653772E-01   0.92954705E-03    9661.3500
  5.5155817       0.32504803E-01   0.93404290E-03    9661.3500
  5.5508466       0.38225527E-01   0.93918615E-03    9661.3500
  5.5858888       0.45172185E-01   0.94550801E-03    9661.3500
  5.6218775       0.51650635E-01   0.95138080E-03    9661.3500
  5.6567112       0.54678264E-01   0.95411325E-03    9661.3500
  5.6917919       0.53038808E-01   0.95264144E-03    9661.3500
  5.7268864       0.46166918E-01   0.94639727E-03    9661.3500
  5.7624490       0.35590960E-01   0.93713425E-03    9661.3500
  5.7980193       0.23370299E-01   0.92593012E-03    9661.3500
  5.8331482       0.12293548E-01   0.91580613E-03    9661.3500
  5.8680668       0.51480718E-02   0.90935972E-03    9661.3500
  5.9032226       0.15148517E-02   0.90612089E-03    9661.3500
  5.9383907       0.97312438E-03   0.90564730E-03    9661.3500
  5.9733518       0.11955365E-02   0.90595532E-03    9661.3500
  6.0089813       0.12054566E-02   0.90594182E-03    9661.3500
  6.0441841       0.20998755E-03   0.90508047E-03    9661.3500
  6.0793985      -0.17722299E-02   0.90327480E-03    9661.3500
  6.1148384      -0.40218332E-02   0.90129420E-03    9661.3500
  6.1498612      -0.60993937E-02   0.89941749E-03    9661.3500
  6.1851091      -0.80352694E-02   0.89769242E-03    9661.3500
  6.2201573      -0.92278726E-02   0.89665647E-03    9661.3500
  6.2554278      -0.97203638E-02   0.89621546E-03    9661.3500
  6.2902924      -0.11939244E-01   0.89425670E-03    9661.3500
  6.3251718      -0.17962266E-01   0.88888221E-03    9661.3500
  6.3608895      -0.27559859E-01   0.88026338E-03    9661.3500
  6.3962029      -0.37339900E-01   0.87154958E-03    9661.3500
  6.4313225      -0.44331676E-01   0.86532911E-03    9661.3500
  6.4660488      -0.45816643E-01   0.86402083E-03    9661.3500
  6.5011939      -0.40870380E-01   0.86852893E-03    9661.3500
  6.5363504      -0.28732952E-01   0.87935636E-03    9661.3500
  6.5713188      -0.11831317E-01   0.89452317E-03    9661.3500
  6.6064986       0.40698687E-02   0.90878778E-03    9661.3500
  6.6416892       0.14778477E-01   0.91844347E-03    9661.3500
  6.6770866       0.18952497E-01   0.92226482E-03    9661.3500
  6.7121023       0.19008194E-01   0.92232613E-03    9661.3500
  6.7471303       0.15231310E-01   0.91894578E-03    9661.3500
  6.7821705       0.81551674E-02   0.91255625E-03    9661.3500
  6.8172227       0.78302753E-03   0.90592901E-03    9661.3500
  6.8526689      -0.51822716E-02   0.90060652E-03    9661.3500
  6.8873624      -0.84433484E-02   0.89770986E-03    9661.3500
  6.9232061      -0.81848063E-02   0.89796687E-03    9661.3500
  6.9584889      -0.57601159E-02   0.90012100E-03    9661.3500
  6.9935937      -0.50008108E-02   0.90082399E-03    9661.3500
  7.0285231      -0.75761371E-02   0.89857105E-03    9661.3500
  7.0636506      -0.10983551E-01   0.89550737E-03    9661.3500
  7.0984198      -0.10990694E-01   0.89557803E-03    9661.3500
  7.1335702      -0.56948549E-02   0.90031125E-03    9661.3500
  7.1692791       0.46560186E-02   0.90962548E-03    9661.3500
  7.2042656       0.18909270E-01   0.92250120E-03    9661.3500
  7.2396257       0.32772886E-01   0.93502418E-03    9661.3500
  7.2744539       0.42501397E-01   0.94380987E-03    9661.3500
  7.3096537       0.47911005E-01   0.94873579E-03    9661.3500
  7.3446847       0.49703128E-01   0.95030372E-03    9661.3500
  7.3797270       0.48791455E-01   0.94949731E-03    9661.3500
  7.4151334       0.45093315E-01   0.94620081E-03    9661.3500
  7.4501959       0.38402312E-01   0.94018063E-03    9661.3500
  7.4854440       0.28130916E-01   0.93092601E-03    9661.3500
  7.5203527       0.14556945E-01   0.91873514E-03    9661.3500
  7.5552735      -0.37357118E-03   0.90531092E-03    9661.3500
  7.5903787      -0.15214408E-01   0.89214749E-03    9661.3500
  7.6258375      -0.28544496E-01   0.88018613E-03    9661.3500
  7.6609613      -0.37808164E-01   0.87203126E-03    9661.3500
  7.6962650      -0.43239483E-01   0.86725487E-03    9661.3500
  7.7312382      -0.45240279E-01   0.86530338E-03    9661.3500
  7.7663911      -0.43605748E-01   0.86685682E-03    9661.3500
  7.8013856      -0.40729049E-01   0.86945571E-03    9661.3500
  7.8363910      -0.36555140E-01   0.87316909E-03    9661.3500
  7.8714071      -0.30371665E-01   0.87873113E-03    9661.3500
  7.9069306      -0.21095345E-01   0.88714930E-03    9661.3500
  7.9421304      -0.93104468E-02   0.89754672E-03    9661.3500
  7.9770106       0.30349859E-02   0.90856587E-03    9661.3500
  8.0120659       0.12180426E-01   0.91700409E-03    9661.3500
  8.0476195       0.14900517E-01   0.91942802E-03    9661.3500
  8.0823685       0.14605278E-01   0.91918840E-03    9661.3500
  8.1179368       0.14069370E-01   0.91871333E-03    9661.3500
  8.1533499       0.11775657E-01   0.91667867E-03    9661.3500
  8.1889298       0.62007052E-02   0.91173292E-03    9661.3500
  8.2238780      -0.77846149E-03   0.90548635E-03    9661.3500
  8.2588368      -0.66527524E-02   0.90024062E-03    9661.3500
  8.2939641      -0.81135715E-02   0.89902230E-03    9661.3500
  8.3292578      -0.59565960E-02   0.90091075E-03    9661.3500
  8.3645590      -0.27359523E-02   0.90391467E-03    9661.3500
  8.3998678      -0.58212376E-03   0.90579088E-03    9661.3500
  8.4345631       0.10428830E-02   0.90724066E-03    9661.3500
  8.4697347       0.13970055E-02   0.90758742E-03    9661.3500
  8.5049148       0.88311490E-03   0.90710739E-03    9661.3500
  8.5397967       0.74044056E-03   0.90704446E-03    9661.3500
  8.5754530       0.22796191E-02   0.90845729E-03    9661.3500
  8.6103532       0.64519637E-02   0.91221343E-03    9661.3500
  8.6455671       0.11093025E-01   0.91641003E-03    9661.3500
  8.6803363       0.15865106E-01   0.92058618E-03    9661.3500
  8.7155679       0.21832547E-01   0.92609941E-03    9661.3500
  8.7506577       0.27975770E-01   0.93169288E-03    9661.3500
  8.7859054       0.32535814E-01   0.93576623E-03    9661.3500
  8.8211607       0.33087849E-01   0.93628330E-03    9661.3500
  8.8562757       0.27411222E-01   0.93116604E-03    9661.3500
  8.8915466       0.15930931E-01   0.92081749E-03    9661.3500
  8.9265314       0.27619516E-02   0.90916844E-03    9661.3500
  8.9619642      -0.90365873E-02   0.89867383E-03    9661.3500
  8.9969663      -0.16758870E-01   0.89169700E-03    9661.3500
  9.0319777      -0.18969245E-01   0.88978570E-03    9661.3500
  9.0671429      -0.17574662E-01   0.89105430E-03    9661.3500
  9.1023160      -0.16483103E-01   0.89208473E-03    9661.3500
  9.1376404      -0.16754615E-01   0.89186281E-03    9661.3500
  9.1725432      -0.16023137E-01   0.89254892E-03    9661.3500
  9.2077404      -0.11882468E-01   0.89625882E-03    9661.3500
  9.2428036      -0.64665594E-02   0.90122799E-03    9661.3500
  9.2774519      -0.41328202E-02   0.90328464E-03    9661.3500
  9.3125339      -0.62280882E-02   0.90140415E-03    9661.3500
  9.3477644      -0.99669305E-02   0.89806920E-03    9661.3500
  9.3830022      -0.11996615E-01   0.89633978E-03    9661.3500
  9.4179690      -0.11875011E-01   0.89647666E-03    9661.3500
  9.4540533      -0.12360423E-01   0.89606558E-03    9661.3500
  9.4886204      -0.14143383E-01   0.89453528E-03    9661.3500
  9.5244370      -0.15049040E-01   0.89372436E-03    9661.3500
  9.5587495      -0.13372476E-01   0.89527442E-03    9661.3500
  9.5943044      -0.93255372E-02   0.89892706E-03    9661.3500
  9.6297279      -0.48532387E-02   0.90289562E-03    9661.3500
  9.6636666      -0.92709466E-03   0.90640260E-03    9661.3500
  9.6988368       0.11788579E-02   0.90840882E-03    9661.3500
  9.7338800       0.25838153E-02   0.90955414E-03    9661.3500
  9.7687975       0.50159754E-02   0.91185920E-03    9661.3500
  9.8049263       0.89818773E-02   0.91526049E-03    9661.3500
  9.8395916       0.13967387E-01   0.91984061E-03    9661.3500
  9.8754614       0.18430392E-01   0.92398031E-03    9661.3500
  9.9098800       0.23966878E-01   0.92898883E-03    9661.3500
  9.9454964       0.29346137E-01   0.93393388E-03    9661.3500
  9.9809856       0.31782428E-01   0.93587248E-03    9661.3500
  10.015042       0.31605723E-01   0.93584208E-03    9661.3500
  10.050285       0.27035239E-01   0.93180858E-03    9661.3500
  10.085406       0.19086905E-01   0.92471781E-03    9661.3500
  10.120404      -0.22584204E-01   0.87714809E-03    9661.3500
  10.155282       0.22848600E-02   0.90975532E-03    9661.3500
  10.191326      -0.54463618E-02   0.90285664E-03    9661.3500
  10.227243      -0.10976335E-01   0.89798312E-03    9661.3500
  10.261758      -0.13649314E-01   0.89557937E-03    9661.3500
  10.297429      -0.14104740E-01   0.89521215E-03    9661.3500
  10.331709      -0.13393429E-01   0.89588842E-03    9661.3500
  10.367139      -0.11108873E-01   0.89794797E-03    9661.3500
  10.402449      -0.72071943E-02   0.90146530E-03    9661.3500
  10.437639      -0.34472925E-02   0.90486021E-03    9661.3500
  10.471461      -0.18632126E-02   0.90628143E-03    9661.3500
  10.507666      -0.25469836E-02   0.90573517E-03    9661.3500
  10.542505      -0.51765138E-02   0.90339482E-03    9661.3500
  10.577229      -0.92891399E-02   0.89969612E-03    9661.3500
  10.611840      -0.12820181E-01   0.89673616E-03    9661.3500
  10.647568      -0.12851135E-01   0.89668943E-03    9661.3500
  10.681951      -0.10843046E-01   0.89845262E-03    9661.3500
  10.717445      -0.58781090E-02   0.90279565E-03    9661.3500
  10.752823      -0.39595086E-02   0.90469813E-03    9661.3500
  10.788084      -0.57084279E-02   0.90319478E-03    9661.3500
  10.822020      -0.84739578E-02   0.90077550E-03    9661.3500
  10.858263      -0.87683848E-02   0.90051927E-03    9661.3500
  10.891980      -0.60621883E-02   0.90294362E-03    9661.3500
  10.927991      -0.35469141E-02   0.90523064E-03    9661.3500
  10.962689      -0.17399518E-02   0.90686899E-03    9661.3500
  10.997277       0.10081188E-02   0.90943208E-03    9661.3500
  11.032944       0.50810752E-02   0.91301660E-03    9661.3500
  11.067313       0.92378873E-02   0.91682135E-03    9661.3500
  11.102755       0.12848922E-01   0.92004800E-03    9661.3500
  11.138084       0.15095224E-01   0.92208820E-03    9661.3500
  11.173301       0.16717253E-01   0.92354867E-03    9661.3500
  11.207240       0.16144215E-01   0.92304140E-03    9661.3500
  11.242241       0.15604302E-01   0.92260912E-03    9661.3500
  11.278294       0.15146325E-01   0.92223139E-03    9661.3500
  11.313075       0.14018886E-01   0.92123699E-03    9661.3500
  11.347749       0.10848544E-01   0.91849485E-03    9661.3500
  11.382318       0.72306344E-02   0.91526941E-03    9661.3500
  11.417929       0.20593187E-02   0.91063601E-03    9661.3500
  11.452286      -0.26031672E-02   0.90652022E-03    9661.3500
  11.487681      -0.44352262E-02   0.90508504E-03    9661.3500
  11.522966      -0.31794335E-02   0.90608455E-03    9661.3500
  11.557011      -0.14588593E-04   0.90895893E-03    9661.3500
  11.593215       0.28463271E-02   0.91153489E-03    9661.3500
  11.628180       0.45109824E-02   0.91306194E-03    9661.3500
  11.663041       0.42009455E-02   0.91280850E-03    9661.3500
  11.697797       0.22448366E-02   0.91104591E-03    9661.3500
  11.732451      -0.42662868E-03   0.90862248E-03    9661.3500
  11.767002      -0.27749660E-02   0.90685886E-03    9661.3500
  11.802562      -0.79025764E-02   0.90221056E-03    9661.3500
  11.836909      -0.99998280E-02   0.90023554E-03    9661.3500
  11.872260      -0.10975552E-01   0.89944182E-03    9661.3500
  11.906406      -0.10320861E-01   0.90006992E-03    9661.3500
  11.941550      -0.95579060E-02   0.90086589E-03    9661.3500
  11.976592      -0.10336696E-01   0.90017891E-03    9661.3500
  12.011532      -0.10907182E-01   0.89966729E-03    9661.3500
  12.047457      -0.11008347E-01   0.89977710E-03    9661.3500
  12.082192      -0.97735637E-02   0.90075342E-03    9661.3500
  12.116827      -0.75999113E-02   0.90272283E-03    9661.3500
  12.151363      -0.49082909E-02   0.90515967E-03    9661.3500
  12.186876      -0.28561127E-02   0.90702093E-03    9661.3500
  12.222286      -0.15477704E-03   0.90948494E-03    9661.3500
  12.256525       0.25357582E-02   0.91191156E-03    9661.3500
  12.291734       0.43061590E-02   0.91353693E-03    9661.3500
  12.326843       0.56125967E-02   0.91479544E-03    9661.3500
  12.361852       0.72099913E-02   0.91619719E-03    9661.3500
  12.396762       0.88369513E-02   0.91768341E-03    9661.3500
  12.431574       0.10468117E-01   0.91920350E-03    9661.3500
  12.467339       0.12222668E-01   0.92080155E-03    9661.3500
  12.501955       0.12422956E-01   0.92103525E-03    9661.3500
  12.536475       0.10681707E-01   0.91951060E-03    9661.3500
  12.571942       0.88348759E-02   0.91785684E-03    9661.3500
  12.606270       0.67583742E-02   0.91611787E-03    9661.3500
  12.641541       0.40929811E-02   0.91369851E-03    9661.3500
  12.676714       0.12209534E-02   0.91116739E-03    9661.3500
  12.711790      -0.73845848E-03   0.90943034E-03    9661.3500
  12.746769      -0.10674653E-02   0.90917907E-03    9661.3500
  12.781652      -0.28195377E-02   0.90756099E-03    9661.3500
  12.816441      -0.35847234E-02   0.90685328E-03    9661.3500
  12.852154      -0.35672065E-02   0.90684423E-03    9661.3500
  12.886752      -0.31012776E-02   0.90733419E-03    9661.3500
  12.922271      -0.35742177E-02   0.90706354E-03    9661.3500
  12.956682      -0.55418765E-02   0.90522873E-03    9661.3500
  12.992010      -0.72399861E-02   0.90374752E-03    9661.3500
  13.027242      -0.83593346E-02   0.90279416E-03    9661.3500
  13.062378      -0.85823327E-02   0.90264284E-03    9661.3500
  13.097421      -0.71008508E-02   0.90396717E-03    9661.3500
  13.132370      -0.53477915E-02   0.90560649E-03    9661.3500
  13.167227      -0.45109616E-02   0.90618226E-03    9661.3500
  13.201991      -0.40679891E-02   0.90684176E-03    9661.3500
  13.237653      -0.43187846E-02   0.90658816E-03    9661.3500
  13.272233      -0.53643860E-02   0.90569540E-03    9661.3500
  13.307707      -0.46989476E-02   0.90635037E-03    9661.3500
  13.342106      -0.28774518E-02   0.90803812E-03    9661.3500
  13.377395      -0.20470759E-02   0.90877573E-03    9661.3500
  13.412591      -0.24178146E-02   0.90849611E-03    9661.3500
  13.447695      -0.29211628E-02   0.90805386E-03    9661.3500
  13.482707      -0.19841349E-02   0.90889478E-03    9661.3500
  13.517629       0.64743074E-04   0.91083021E-03    9661.3500
  13.552461       0.17841281E-02   0.91237481E-03    9661.3500
  13.587203       0.30718059E-02   0.91353609E-03    9661.3500
  13.622818       0.45913599E-02   0.91496182E-03    9661.3500
  13.657382       0.61138711E-02   0.91631415E-03    9661.3500
  13.692815       0.73529910E-02   0.91749066E-03    9661.3500
  13.728156       0.80425133E-02   0.91814434E-03    9661.3500
  13.762455       0.82205676E-02   0.91832059E-03    9661.3500
  13.798567       0.71235271E-02   0.91738489E-03    9661.3500
  13.832691       0.52400611E-02   0.91570002E-03    9661.3500
  13.867676       0.30370361E-02   0.91377801E-03    9661.3500
  13.903515       0.22631880E-02   0.91320797E-03    9661.3500
  13.938322       0.10881929E-02   0.91210692E-03    9661.3500
  13.973042       0.71667537E-03   0.91184551E-03    9661.3500
  14.008612       0.28103317E-03   0.91145997E-03    9661.3500
  14.043158       0.49738555E-03   0.91166265E-03    9661.3500
  14.078550       0.95448303E-03   0.91221097E-03    9661.3500
  14.113853       0.14621149E-02   0.91269858E-03    9661.3500
  14.149069       0.13891994E-02   0.91262836E-03    9661.3500
  14.183273       0.23804427E-03   0.91163529E-03    9661.3500
  14.218316      -0.65205116E-03   0.91086544E-03    9661.3500
  14.253273      -0.96402711E-03   0.91065636E-03    9661.3500
  14.289062      -0.14805401E-02   0.91023172E-03    9661.3500
  14.323846      -0.13785928E-02   0.91034765E-03    9661.3500
  14.358546      -0.83835678E-03   0.91094729E-03    9661.3500
  14.394072      -0.83994423E-03   0.91098494E-03    9661.3500
  14.428604      -0.10551104E-02   0.91076682E-03    9661.3500
  14.463958      -0.24301830E-02   0.90957196E-03    9661.3500
  14.498323      -0.36190198E-02   0.90854851E-03    9661.3500
  14.533508      -0.40052922E-02   0.90824415E-03    9661.3500
  14.568607      -0.36062318E-02   0.90863030E-03    9661.3500
  14.603623      -0.26280900E-02   0.90958217E-03    9661.3500
  14.638554      -0.19785143E-02   0.91017387E-03    9661.3500
  14.674295      -0.16161599E-02   0.91055338E-03    9661.3500
  14.709059      -0.14581874E-02   0.91075872E-03    9661.3500
  14.743741      -0.97432578E-03   0.91115340E-03    9661.3500
  14.779227      -0.53228609E-03   0.91162260E-03    9661.3500
  14.813745       0.25877652E-03   0.91231559E-03    9661.3500
  14.849064       0.17047279E-02   0.91367015E-03    9661.3500
  14.883419       0.32187554E-02   0.91505408E-03    9661.3500
  14.918574       0.43903063E-02   0.91612050E-03    9661.3500
  14.953645       0.50609301E-02   0.91676871E-03    9661.3500
  14.988635       0.51369910E-02   0.91685014E-03    9661.3500
  15.023543       0.44921978E-02   0.91631227E-03    9661.3500
  15.059240       0.35768089E-02   0.91696339E-03    9661.3500
  15.093985       0.25498944E-02   0.91468888E-03    9661.3500
  15.128650       0.15645424E-02   0.91382580E-03    9661.3500
  15.164099       0.60301162E-03   0.91302619E-03    9661.3500
  15.198604      -0.59041303E-03   0.91186803E-03    9661.3500
  15.233891      -0.30897199E-03   0.91226600E-03    9661.3500
  15.269096      -0.28893342E-03   0.91231017E-03    9661.3500
  15.304220      -0.60083143E-03   0.91206445E-03    9661.3500
  15.339263      -0.88276542E-03   0.91215614E-03    9661.3500
  15.374227      -0.96682257E-03   0.91185042E-03    9661.3500
  15.409112      -0.10574611E-02   0.91176629E-03    9661.3500
  15.443917      -0.57568596E-03   0.91226875E-03    9661.3500
  15.479491      -0.70685855E-03   0.91216068E-03    9661.3500
  15.514138      -0.51726166E-03   0.91238072E-03    9661.3500
  15.548709      -0.14442061E-02   0.91158754E-03    9661.3500
  15.584043      -0.14931916E-02   0.91156244E-03    9661.3500
  15.619297      -0.16944672E-02   0.91180329E-03    9661.3500
  15.653636      -0.16910324E-02   0.91142017E-03    9661.3500
  15.688733      -0.15248407E-02   0.91165799E-03    9661.3500
  15.723753      -0.20153341E-02   0.91127245E-03    9661.3500
  15.758695      -0.89975413E-03   0.91227162E-03    9661.3500
  15.794388      -0.14657605E-02   0.91182288E-03    9661.3500
  15.829174      -0.13583570E-02   0.91195111E-03    9661.3500
  15.863884      -0.84539776E-03   0.91244723E-03    9661.3500
  15.899341      -0.83627613E-03   0.91251308E-03    9661.3500
  15.933898      -0.15217825E-02   0.91185381E-03    9661.3500
  15.969200      -0.15651518E-02   0.91196758E-03    9661.3500
  16.003606      -0.14578447E-02   0.91210176E-03    9661.3500
  16.038754      -0.10290606E-02   0.91245996E-03    9661.3500
  16.074640       0.16106585E-03   0.91360573E-03    9661.3500
  16.108821       0.12959603E-02   0.91470596E-03    9661.3500
  16.143741       0.24737166E-02   0.91573199E-03    9661.3500
  16.179394       0.26220948E-02   0.91590317E-03    9661.3500
  16.214162       0.27357828E-02   0.91604233E-03    9661.3500
  16.248855       0.17678066E-02   0.91525363E-03    9661.3500
  16.284278       0.67894414E-03   0.91430384E-03    9661.3500
  16.318822       0.32689175E-03   0.91401203E-03    9661.3500
  16.354094       0.37031372E-03   0.91413772E-03    9661.3500
  16.389290       0.48857729E-03   0.91421811E-03    9661.3500
  16.424410       0.62883540E-03   0.91438338E-03    9661.3500
  16.459456       0.36578073E-03   0.91426161E-03    9661.3500
  16.494427       0.36095852E-03   0.91421957E-03    9661.3500
  16.529324       0.35848502E-03   0.91425753E-03    9661.3500
  16.564938       0.26470862E-03   0.91422153E-03    9661.3500
  16.599687      -0.12185571E-03   0.91391006E-03    9661.3500
  16.635151      -0.61077700E-03   0.91351371E-03    9661.3500
  16.669753      -0.10726792E-02   0.91313260E-03    9661.3500
  16.705068      -0.14571485E-02   0.91281723E-03    9661.3500
  16.739526      -0.15456801E-02   0.91280056E-03    9661.3500
  16.774694      -0.15069549E-02   0.91286520E-03    9661.3500
  16.809789      -0.15247030E-02   0.91290792E-03    9661.3500
  16.844810      -0.11336944E-02   0.91328629E-03    9661.3500
  16.879758      -0.78864891E-03   0.91360909E-03    9661.3500
  16.914635      -0.89741984E-03   0.91399399E-03    9661.3500
  16.950212      -0.66722321E-03   0.91381703E-03    9661.3500
  16.984944      -0.37808074E-03   0.91413390E-03    9661.3500
  17.020374      -0.84275239E-03   0.91372451E-03    9661.3500
  17.054963      -0.95872989E-03   0.91365667E-03    9661.3500
  17.090248      -0.11297734E-02   0.91358123E-03    9661.3500
  17.125460      -0.14626405E-02   0.91329993E-03    9661.3500
  17.160600      -0.12345728E-02   0.91352049E-03    9661.3500
  17.195669      -0.85523243E-03   0.91455733E-03    9661.3500
  17.230666      -0.66679751E-03   0.91418824E-03    9661.3500
  17.265592       0.14063413E-03   0.91488462E-03    9661.3500
  17.300447       0.72783376E-03   0.91544540E-03    9661.3500
  17.335988       0.62239215E-03   0.91551088E-03    9661.3500
  17.370702       0.13050685E-02   0.91603802E-03    9661.3500
  17.406100       0.15033628E-02   0.91621331E-03    9661.3500
  17.440675       0.22123441E-02   0.91745230E-03    9661.3500
  17.475930       0.16138695E-02   0.91640105E-03    9661.3500
  17.511115       0.99039134E-03   0.91593102E-03    9661.3500
  17.545483       0.18471339E-02   0.91673318E-03    9661.3500
  17.580528       0.20152521E-02   0.91691500E-03    9661.3500
  17.616248       0.21617256E-02   0.91702791E-03    9661.3500
  17.651153       0.18395988E-02   0.91682094E-03    9661.3500
  17.685989       0.19423709E-02   0.91691323E-03    9661.3500
  17.721495       0.18916759E-02   0.91691577E-03    9661.3500
  17.756193       0.17702719E-02   0.91688572E-03    9661.3500
  17.791560       0.16767969E-02   0.91683119E-03    9661.3500
  17.826856       0.16658715E-02   0.91706258E-03    9661.3500
  17.861350       0.13760772E-02   0.91661178E-03    9661.3500
  17.896509       0.14138934E-02   0.91671515E-03    9661.3500
  17.931598       0.11020526E-02   0.91647440E-03    9661.3500
  17.966620       0.93904751E-03   0.91632686E-03    9661.3500
  17.991385      -0.99416897E-03   0.91454261E-03    9661.3500
  18.026290      -0.67522677E-03   0.91479597E-03    9661.3500
  18.061853      -0.16170723E-02   0.91406278E-03    9661.3500
  18.096622      -0.19452232E-02   0.91406928E-03    9661.3500
  18.132047      -0.18819838E-02   0.91376322E-03    9661.3500
  18.167403      -0.17191910E-02   0.91394133E-03    9661.3500
  18.201970      -0.10195365E-02   0.91467426E-03    9661.3500
  18.237190      -0.57338190E-03   0.91509519E-03    9661.3500
  18.272343      -0.68626900E-03   0.91515323E-03    9661.3500
  18.307427      -0.11589430E-02   0.91460954E-03    9661.3500
  18.342445      -0.13361901E-02   0.91504376E-03    9661.3500
  18.378108      -0.11909899E-02   0.91468717E-03    9661.3500
  18.412992      -0.12922139E-02   0.91466582E-03    9661.3500
  18.448519      -0.11271162E-02   0.91485200E-03    9661.3500
  18.483269      -0.12504006E-02   0.91478347E-03    9661.3500
  18.518662      -0.10911888E-02   0.91496445E-03    9661.3500
  18.553281      -0.63745436E-03   0.91538513E-03    9661.3500
  18.588540      -0.49893966E-03   0.91694914E-03    9661.3500
  18.623732      -0.70788980E-03   0.91537535E-03    9661.3500
  18.658858      -0.44978721E-03   0.91582902E-03    9661.3500
  18.693918       0.59661857E-03   0.91672091E-03    9661.3500
  18.728912      -0.57512060E-03   0.91649032E-03    9661.3500
  18.763841       0.42570161E-04   0.91627215E-03    9661.3500
  18.798705      -0.43971649E-03   0.91600340E-03    9661.3500
  18.834200      -0.72697746E-03   0.91575465E-03    9661.3500
  18.869628      -0.42246561E-03   0.91599262E-03    9661.3500
  18.904990      -0.34704869E-03   0.91615989E-03    9661.3500
  18.939594      -0.99030596E-04   0.91640725E-03    9661.3500
  18.974825      -0.76361478E-05   0.91652255E-03    9661.3500
  19.009991       0.21355444E-03   0.91675206E-03    9661.3500
  19.045092       0.44838693E-03   0.91702730E-03    9661.3500
  19.080129       0.31454414E-03   0.91949419E-03    9661.3500
  19.115101       0.12971455E-03   0.91671599E-03    9661.3500
  19.150694       0.11607267E-03   0.91681611E-03    9661.3500
  19.185537       0.18092700E-03   0.91691738E-03    9661.3500
  19.220318       0.78249425E-03   0.91753433E-03    9661.3500
  19.255716       0.67053163E-03   0.91745729E-03    9661.3500
  19.290370       0.48214435E-03   0.91727947E-03    9661.3500
  19.325639       0.58926743E-03   0.91760434E-03    9661.3500
  19.360844      -0.62681732E-04   0.91687576E-03    9661.3500
  19.395986       0.18385804E-03   0.91862558E-03    9661.3500
  19.430390       0.18269650E-03   0.91724980E-03    9661.3500
  19.466078      -0.12080461E-03   0.91703500E-03    9661.3500
  19.501030      -0.13991879E-03   0.91695067E-03    9661.3500
  19.535919       0.27062352E-03   0.91742568E-03    9661.3500
  19.571415       0.40203258E-03   0.91779293E-03    9661.3500
  19.606179       0.41413696E-03   0.91781089E-03    9661.3500
  19.641548       0.32970784E-03   0.91786603E-03    9661.3500
  19.676188       0.28818126E-03   0.91757028E-03    9661.3500
  19.711432       0.49229459E-03   0.91789825E-03    9661.3500
  19.746613       0.74364072E-03   0.91811608E-03    9661.3500
  19.781731       0.94430826E-03   0.91840327E-03    9661.3500
  19.816786       0.10722651E-02   0.91855812E-03    9661.3500
  19.851780       0.93586260E-03   0.91843793E-03    9661.3500
  19.886713       0.12949020E-02   0.91891196E-03    9661.3500
  19.921584       0.10770135E-02   0.91865608E-03    9661.3500
  19.956394       0.71346499E-03   0.91843026E-03    9661.3500
  19.991144       0.71475860E-03   0.91843796E-03    9661.3500
  20.025833       0.57054028E-03   0.91844894E-03    9661.3500
  20.061115       0.77905961E-03   0.91854672E-03    9661.3500
  20.096335       0.72621273E-03   0.91856515E-03    9661.3500
  20.131494       0.96897085E-03   0.91890721E-03    9661.3500
  20.166591       0.60666533E-03   0.91856170E-03    9661.3500
  20.201627       0.72824146E-03   0.91878898E-03    9661.3500
  20.236603       0.77531662E-03   0.91880912E-03    9661.3500
  20.271518       0.94754586E-03   0.91901568E-03    9661.3500
  20.307018       0.70843956E-03   0.91884256E-03    9661.3500
  20.341812       0.86985009E-03   0.91902227E-03    9661.3500
  20.376547      -0.19452090E-01   0.89416202E-03    9661.3500
  20.411865       0.76342553E-03   0.91909091E-03    9661.3500
  20.446481       0.13028084E-02   0.91961608E-03    9661.3500
  20.481678       0.11710505E-02   0.91955229E-03    9661.3500
  20.516814       0.11255939E-02   0.91952477E-03    9661.3500
  20.551891       0.93652603E-03   0.91947749E-03    9661.3500
  20.586907       0.74381307E-03   0.91921914E-03    9661.3500
  20.621864       0.99224635E-03   0.91948647E-03    9661.3500
  20.656762       0.12099650E-02   0.91972341E-03    9661.3500
  20.656762       0.30444250E-03   0.91910998E-03    9661.3500
  20.691602       0.12644927E-03   0.91869330E-03    9661.3500
  20.727014      -0.35637765E-03   0.91842625E-03    9661.3500
  20.762366      -0.77600789E-03   0.91795152E-03    9661.3500
  20.797658      -0.58227501E-03   0.91812996E-03    9661.3500
  20.832890      -0.99894920E-03   0.91853846E-03    9661.3500
  20.867435      -0.72840780E-03   0.91814356E-03    9661.3500
  20.903176      -0.37190077E-03   0.91850655E-03    9661.3500
  20.938231      -0.60115356E-03   0.91886184E-03    9661.3500
  20.972603      -0.65349547E-03   0.91838182E-03    9661.3500
  21.008788      -0.53941305E-03   0.91857588E-03    9661.3500
  21.043667      -0.57483227E-03   0.91853906E-03    9661.3500
  21.078488      -0.74017751E-03   0.91852163E-03    9661.3500
  21.113251      -0.67441427E-03   0.91850069E-03    9661.3500
  21.148577      -0.66856932E-03   0.91872832E-03    9661.3500
  21.183225      -0.40880507E-03   0.92049042E-03    9661.3500
  21.218435      -0.57763582E-03   0.91874886E-03    9661.3500
  21.253585      -0.75759698E-04   0.91957849E-03    9661.3500
  21.288678      -0.29319844E-03   0.91922193E-03    9661.3500
  21.323713      -0.61091880E-05   0.91956082E-03    9661.3500
  21.358691       0.80572306E-04   0.91962444E-03    9661.3500
  21.393611       0.22711470E-03   0.91981203E-03    9661.3500
  21.428475       0.73465615E-04   0.92111770E-03    9661.3500
  21.463892       0.19496209E-03   0.92006509E-03    9661.3500
  21.498641      -0.20673399E-03   0.91962452E-03    9661.3500
  21.533334       0.11543608E-03   0.91989056E-03    9661.3500
  21.568579       0.11647302E-02   0.92091707E-03    9661.3500
  21.603767       0.70285665E-03   0.92059655E-03    9661.3500
  21.638897       0.43426628E-03   0.92029430E-03    9661.3500
  21.673365       0.31856931E-03   0.92226493E-03    9661.3500
  21.708986       0.38599931E-03   0.92089042E-03    9661.3500
  21.743946       0.19328704E-04   0.92020956E-03    9661.3500
  21.778850      -0.35314359E-03   0.91978750E-03    9661.3500
  21.814299      -0.29786919E-04   0.92008326E-03    9661.3500
  21.849090       0.18026157E-04   0.92030058E-03    9661.3500
  21.883826      -0.41805231E-03   0.91988108E-03    9661.3500
  21.919105      -0.48766829E-03   0.92067360E-03    9661.3500
  21.954327      -0.29576810E-03   0.92021209E-03    9661.3500
