# Supplementary material for: High-accuracy transmission and fluorescence XAFS of zinc at 10 K, 50 K, 100 K and 150 K using the hybrid technique
Source: J Synchrotron Radiat. 2023 Jan 1;30(Pt 1):147–68. doi: 10.1107/S1600577522010293 (PMC9814049; doi:10.1107/S1600577522010293)
Supplement: Supplementary file 1 [file s-30-00147-sup1.zip › John2022JSRSuppInfo/Zn_murho_10K_fluroescence.dat]

E MU_RHO dMU_RHO
      9465.89    0.0544541  0.000640517
      9470.91    0.0162712   0.00889869
      9475.88    0.0619322  0.000666938
      9480.88    0.0648911  0.000673355
      9485.93    0.0692535  0.000693213
      9490.89    0.0735436  0.000694323
      9495.88    0.0395600   0.00813994
      9500.85    0.0816187  0.000721566
      9505.87    0.0868040  0.000736587
      9510.89    0.0920214  0.000762541
      9515.90    0.0971526  0.000770413
      9520.89    0.0687675   0.00743724
      9525.83     0.109283  0.000815920
      9530.85     0.116583  0.000841601
      9535.86     0.123414  0.000864022
      9540.86     0.131908  0.000907773
      9545.84     0.140174  0.000926876
      9550.84     0.149824  0.000956460
      9555.84     0.159732  0.000992152
      9560.86     0.171742   0.00103637
      9565.84     0.183848   0.00107045
      9570.84     0.197647   0.00112250
      9575.85     0.213577   0.00117807
      9580.83     0.201995   0.00637320
      9585.84     0.222496   0.00630598
      9590.84     0.273877   0.00137631
      9595.85     0.300560   0.00146099
      9600.88     0.303364   0.00616147
      9605.83     0.367908   0.00166315
      9610.87     0.411285   0.00178733
      9615.87     0.465548   0.00193086
      9620.85     0.530170   0.00210033
      9621.09     0.534474   0.00211558
      9621.33     0.538588   0.00213708
      9621.58     0.541913   0.00214607
      9621.84     0.546159   0.00215599
      9622.09     0.551634   0.00216842
      9622.35     0.554208   0.00217092
      9622.59     0.558609   0.00217184
      9622.85     0.561806   0.00216206
      9623.10     0.566736   0.00218193
      9623.35     0.571303   0.00218759
      9623.60     0.550050   0.00606204
      9623.85     0.579323   0.00220901
      9624.11     0.584843   0.00223360
      9624.35     0.588425   0.00223356
      9624.60     0.593796   0.00224644
      9624.84     0.597975   0.00226497
      9625.10     0.602485   0.00227022
      9625.36     0.607821   0.00228324
      9625.61     0.612211   0.00229023
      9625.86     0.617247   0.00230930
      9626.11     0.622372   0.00231691
      9626.36     0.626441   0.00234316
      9626.61     0.631775   0.00233653
      9626.87     0.637273   0.00236453
      9627.11     0.616889   0.00606638
      9627.37     0.622313   0.00606311
      9627.63     0.652981   0.00242513
      9627.87     0.658232   0.00242880
      9628.12     0.664034   0.00243375
      9628.36     0.669112   0.00243880
      9628.62     0.676610   0.00244637
      9628.86     0.680563   0.00245358
      9629.10     0.686993   0.00246748
      9629.35     0.692069   0.00247281
      9629.60     0.674016   0.00603640
      9629.86     0.705905   0.00249113
      9630.10     0.711830   0.00252457
      9630.35     0.718043   0.00254094
      9630.59     0.722287   0.00254533
      9630.85     0.730040   0.00254805
      9631.09     0.736708   0.00256313
      9631.35     0.744651   0.00258094
      9631.60     0.750260   0.00259631
      9631.84     0.757448   0.00261188
      9632.09     0.765003   0.00261955
      9632.34     0.772106   0.00263038
      9632.59     0.778857   0.00265911
      9632.84     0.787685   0.00267344
      9633.10     0.794097   0.00268846
      9633.34     0.802823   0.00271298
      9633.59     0.811288   0.00272372
      9633.84     0.793190   0.00614754
      9634.08     0.826319   0.00274762
      9634.34     0.834677   0.00277611
      9634.58     0.842330   0.00279486
      9634.83     0.852956   0.00281495
      9635.08     0.860944   0.00282888
      9635.35     0.871044   0.00284156
      9635.60     0.879627   0.00286952
      9635.86     0.888494   0.00287617
      9636.11     0.898968   0.00288975
      9636.36     0.908177   0.00293184
      9636.62     0.917830   0.00293661
      9636.86     0.929140   0.00296073
      9637.11     0.939476   0.00296842
      9637.35     0.950349   0.00300372
      9637.61     0.960465   0.00303189
      9637.87     0.971541   0.00302858
      9638.12     0.983444   0.00306735
      9638.38     0.995141   0.00308224
      9638.62      1.00681   0.00310061
      9638.88      1.01829   0.00311116
      9639.13      1.03066   0.00314659
      9639.39      1.01752   0.00629069
      9639.63      1.05604   0.00319852
      9639.88      1.04412   0.00634598
      9640.13      1.08116   0.00323795
      9640.38      1.09669   0.00326398
      9640.63      1.11071   0.00328919
      9640.88      1.12485   0.00330970
      9641.13      1.13867   0.00332462
      9641.38      1.15488   0.00335086
      9641.63      1.17176   0.00339905
      9641.87      1.18661   0.00341699
      9642.12      1.20234   0.00345257
      9642.37      1.21933   0.00345479
      9642.62      1.21135   0.00643515
      9642.88      1.25259   0.00352885
      9643.12      1.27310   0.00355981
      9643.38      1.29077   0.00359366
      9643.62      1.30914   0.00361772
      9643.88      1.32789   0.00364626
      9644.13      1.34902   0.00367545
      9644.38      1.37018   0.00372344
      9644.62      1.39095   0.00373691
      9644.88      1.41298   0.00377758
      9645.12      1.43717   0.00383626
      9645.36      1.45950   0.00384509
      9645.62      1.48381   0.00389346
      9645.86      1.50961   0.00392692
      9646.13      1.53478   0.00397481
      9646.37      1.56153   0.00400057
      9646.62      1.58780   0.00403926
      9646.87      1.61697   0.00410488
      9647.13      1.64672   0.00411919
      9647.38      1.67551   0.00416290
      9647.62      1.70627   0.00420189
      9647.88      1.74100   0.00425080
      9648.12      1.77263   0.00429333
      9648.37      1.80824   0.00435871
      9648.61      1.84449   0.00438819
      9648.87      1.88171   0.00444084
      9649.12      1.89579   0.00703881
      9649.37      1.96113   0.00453800
      9649.62      2.00534   0.00458881
      9649.86      2.02332   0.00719650
      9650.12      2.09346   0.00470012
      9650.36      2.14248   0.00476748
      9650.62      2.19294   0.00482735
      9650.86      2.24682   0.00489806
      9651.11      2.29998   0.00495360
      9651.37      2.35773   0.00501696
      9651.62      2.41948   0.00509441
      9651.88      2.48560   0.00518250
      9652.12      2.54921   0.00525220
      9652.37      2.62087   0.00531357
      9652.61      2.69514   0.00540887
      9652.88      2.77262   0.00545163
      9653.12      2.84318   0.00554569
      9653.37      2.93990   0.00563097
      9653.62      3.03836   0.00573904
      9653.87      3.13759   0.00584103
      9654.13      3.24567   0.00594136
      9654.37      3.35739   0.00605127
      9654.62      3.47869   0.00615433
      9654.87      3.60475   0.00627521
      9655.12      3.72140   0.00850342
      9655.36      3.89494   0.00653684
      9655.62      4.05720   0.00670311
      9655.87      4.23603   0.00682322
      9656.12      4.43031   0.00699695
      9656.37      4.64507   0.00716253
      9656.60      4.84327   0.00932526
      9656.86      5.13608   0.00753621
      9657.11      5.41675   0.00775602
      9657.36      5.74112   0.00799202
      9657.59      6.08119   0.00819826
      9657.85      6.49381   0.00847306
      9658.10      6.96094   0.00876518
      9658.35      7.50659   0.00913740
      9658.60      8.10401    0.0112321
      9658.84      8.85088   0.00985426
      9659.10      9.75088    0.0103427
      9659.36      10.7784    0.0108649
      9659.61      12.0696    0.0114355
      9659.85      13.5191    0.0120468
      9660.11      15.3314    0.0128214
      9660.36      17.3499    0.0134907
      9660.61      19.5660    0.0141510
      9660.85      21.7803    0.0148042
      9661.09      23.8902    0.0153973
      9661.35      25.8907    0.0159005
      9661.60      27.5144    0.0162861
      9661.84      28.8556    0.0165129
      9662.09      29.9298    0.0166996
      9662.35      30.8931    0.0170132
      9662.60      31.6593    0.0171449
      9662.85      32.3355    0.0172057
      9663.10      32.8734    0.0173713
      9663.35      33.3543    0.0173224
      9663.61      33.7607    0.0174525
      9663.86      34.0859    0.0175407
      9664.11      34.3522    0.0175406
      9664.35      34.5706    0.0176317
      9664.61      34.7441    0.0176151
      9664.86      34.8632    0.0176785
      9665.11      34.9928    0.0177153
      9665.36      35.0752    0.0177053
      9665.61      35.1760    0.0176952
      9665.86      35.2814    0.0177170
      9666.11      35.4057    0.0178101
      9666.36      35.5373    0.0177760
      9666.61      35.6516    0.0201774
      9666.87      35.8879    0.0178547
      9667.12      36.0694    0.0179878
      9667.38      36.2583    0.0179003
      9667.62      36.4050    0.0179100
      9667.88      36.5897    0.0179017
      9668.13      36.7437    0.0180271
      9668.38      36.8969    0.0182317
      9668.63      37.0298    0.0180278
      9668.87      37.1463    0.0180889
      9669.12      37.2649    0.0180559
      9669.36      37.3737    0.0180311
      9669.61      37.4814    0.0181809
      9669.86      37.5705    0.0180909
      9670.11      37.6523    0.0180919
      9670.36      37.7360    0.0182112
      9670.61      336.714     0.583237
      9670.86      346.277     0.667615
      9671.11      348.114     0.587831
      9671.37      347.653     0.586156
      9671.61      346.242     0.586187
      9671.87      344.017     0.588581
      9672.11      340.629     0.586404
      9672.36      334.398     0.667167
      9672.60      329.717     0.664354
      9672.86      325.087     0.584421
      9673.10      319.610     0.581177
      9673.36      313.790     0.580646
      9673.60      307.847     0.579109
      9673.85      302.072     0.580430
      9674.10      296.715     0.577544
      9674.34      292.297     0.580291
      9674.59      285.994     0.653349
      9674.83      284.315     0.576025
      9675.09      281.553     0.575526
      9675.33      279.366     0.574839
      9675.60      277.379     0.574796
      9675.84      276.039     0.574900
      9676.09      273.479     0.647922
      9676.34      274.705     0.575802
      9676.59      274.234     0.573636
      9676.84      273.866     0.575409
      9677.09      274.114     0.572766
      9677.33      274.422     0.574526
      9677.58      274.706     0.575054
      9677.83      275.258     0.576468
      9678.08      275.719     0.573715
      9678.34      275.278     0.647982
      9678.59      276.766     0.580143
      9678.85      277.467     0.576550
      9679.10      277.471     0.574291
      9679.35      276.535     0.574036
      9679.61      273.883     0.649695
      9679.86      274.982     0.576325
      9680.11      273.770     0.573906
      9680.36      272.559     0.574291
      9680.61      269.018     0.649694
      9680.85      266.871     0.646367
      9681.11      266.321     0.573927
      9681.36      263.815     0.572404
      9681.61      261.129     0.573556
      9681.86      258.629     0.569697
      9682.10      255.821     0.568911
      9682.35      253.618     0.568361
      9682.60      251.032     0.567633
      9682.85      249.702     0.568759
      9683.09      247.814     0.568464
      9683.35      246.902     0.568544
      9683.60      244.102     0.639486
      9683.85      244.524     0.567383
      9684.10      244.023     0.566413
      9684.35      243.502     0.568602
      9684.60      242.519     0.569653
      9684.85      242.421     0.572367
      9685.09      242.160     0.567167
      9685.34      242.483     0.567200
      9685.59      242.244     0.564991
      9685.84      241.713     0.565958
      9686.10      241.619     0.564010
      9686.34      241.554     0.567936
      9686.60      242.508     0.567275
      9686.84      242.097     0.566621
      9687.10      243.020     0.565414
      9687.35      243.148     0.564708
      9687.60      243.872     0.563539
      9687.85      244.918     0.567564
      9688.10      245.418     0.566137
      9688.35      246.303     0.567194
      9688.59      247.776     0.565376
      9688.84      248.483     0.566112
      9689.09      249.832     0.566584
      9689.35      250.746     0.571746
      9689.59      252.230     0.568174
      9689.84      253.784     0.568349
      9690.09      255.276     0.567496
      9690.34      256.677     0.568833
      9690.58      258.767     0.567959
      9690.83      260.222     0.569216
      9691.09      261.970     0.571617
      9691.34      263.590     0.570180
      9691.60      265.229     0.569207
      9691.85      265.044     0.634539
      9692.11      266.992     0.637704
      9692.35      270.277     0.573252
      9692.60      270.279     0.571128
      9692.84      268.227     0.578201
      9693.09      272.456     0.567297
      9693.34      273.491     0.638067
      9693.60      278.123     0.570713
      9693.84      279.924     0.569580
      9694.09      281.553     0.568939
      9694.34      282.976     0.571730
      9694.59      284.517     0.568187
      9694.84      285.990     0.567890
      9695.09      287.744     0.571738
      9695.34      288.850     0.569881
      9695.59      289.999     0.569756
      9695.84      291.391     0.571404
      9696.08      292.406     0.570467
      9696.33      293.700     0.570800
      9696.58      294.284     0.571579
      9696.83      295.434     0.569323
      9697.08      296.495     0.578467
      9697.33      297.288     0.573935
      9697.57      297.923     0.574138
      9697.82      298.175     0.570819
      9698.08      298.496     0.576993
      9698.31      298.705     0.570923
      9698.57      299.080     0.571034
      9698.82      299.214     0.571147
      9699.07      298.718     0.572459
      9699.32      298.327     0.571242
      9699.57      298.292     0.571467
      9699.83      298.325     0.570998
      9700.08      297.653     0.569903
      9700.33      297.101     0.572247
      9700.58      296.397     0.570128
      9700.83      295.602     0.569800
      9701.69      293.314     0.570416
      9702.57      288.892     0.568963
      9703.47      285.209     0.571147
      9704.40      279.848     0.566385
      9705.30      273.688     0.637551
      9706.23      272.546     0.565882
      9707.18      271.465     0.565389
      9708.13      270.333     0.562508
      9709.08      269.690     0.564877
      9710.02      271.359     0.566162
      9711.01      271.974     0.566211
      9712.00      274.333     0.568161
      9712.98      277.602     0.568125
      9713.98      281.859     0.568487
      9714.99      285.008     0.568512
      9716.02      285.750     0.567979
      9717.06      284.242     0.635390
      9718.10      287.931     0.592561
      9719.15      285.723     0.564245
      9720.22      283.338     0.567471
      9721.29      282.074     0.565355
      9722.37      279.349     0.636393
      9723.44      280.268     0.564772
      9724.56      279.274     0.563225
      9725.65      279.418     0.562481
      9726.76      278.926     0.564906
      9727.87      279.946     0.562856
      9728.99      279.625     0.633077
      9730.13      282.640     0.560474
      9731.28      283.633     0.562668
      9732.46      285.771     0.564548
      9733.65      288.417     0.561981
      9734.80      291.389     0.566064
      9736.00      294.163     0.563880
      9738.39      297.250     0.564299
      9739.60      298.203     0.565237
      9740.83      295.665     0.639097
      9742.05      295.516     0.564336
      9743.29      291.105     0.629574
      9744.57      289.124     0.561957
      9747.10      280.306     0.560183
      9748.41      274.272     0.554748
      9749.72      271.994     0.563332
      9751.00      271.230     0.555831
      9752.30      269.943     0.555557
      9753.63      268.639     0.620130
      9754.96      269.589     0.621450
      9756.29      271.056     0.552981
      9757.64      270.064     0.553786
      9759.00      268.550     0.554193
      9760.38      263.982     0.619864
      9761.75      263.134     0.551935
      9763.14      261.945     0.552790
      9764.52      263.264     0.553721
      9765.93      265.704     0.550956
      9767.33      270.496     0.553989
      9768.74      275.728     0.551139
      9770.17      278.518     0.552155
      9771.62      282.337     0.551008
      9773.08      284.666     0.552046
      9774.55      286.624     0.555413
      9776.03      287.724     0.552286
      9777.50      288.881     0.554935
      9778.99      290.291     0.553504
      9780.48      292.192     0.552399
      9782.02      293.769     0.553420
      9783.52      295.286     0.551938
      9785.04      294.602     0.550976
      9786.57      290.680     0.616385
      9788.13      289.612     0.553793
      9789.70      284.983     0.548035
      9791.26      282.279     0.547077
      9792.82      279.874     0.549088
      9794.40      278.940     0.547803
      9795.99      278.813     0.548196
      9797.58      278.973     0.548080
      9799.21      279.036     0.548393
      9800.83      278.495     0.546813
      9802.46      277.738     0.546375
      9804.11      276.623     0.549209
      9805.75      275.751     0.543630
      9807.41      274.621     0.545803
      9809.07      274.048     0.544437
      9810.75      273.861     0.544552
      9812.42      271.849     0.606489
      9814.10      271.157     0.539618
      9815.83      266.753     0.604391
      9817.55      263.291     0.603656
      9819.27      263.416     0.539803
      9820.98      262.877     0.538122
      9822.72      264.265     0.538349
      9824.47      268.385     0.537814
      9826.22      274.119     0.542907
      9827.99      278.944     0.538368
      9829.77      281.604     0.542421
      9831.57      282.612     0.537583
      9833.36      281.855     0.538292
      9835.16      281.233     0.537716
      9836.97      278.799     0.539539
      9838.79      275.937     0.537493
      9840.64      274.286     0.537312
      9842.46      273.682     0.535818
      9844.35      273.320     0.534990
      9846.22      273.989     0.534962
      9848.09      274.348     0.535084
      9849.96      273.300     0.533976
      9851.85      270.442     0.595340
      9853.73      272.157     0.538749
      9855.64      273.542     0.534254
      9857.59      276.944     0.531427
      9859.51      280.862     0.535471
      9861.46      284.936     0.533796
      9863.39      287.643     0.533810
      9865.35      288.684     0.534383
      9867.31      286.892     0.594036
      9869.28      288.693     0.532851
      9871.28      287.147     0.533346
      9873.27      285.224     0.530492
      9875.28      280.352     0.591989
      9877.28      276.403     0.588702
      9879.29      272.872     0.530069
      9881.32      268.129     0.532439
      9883.38      263.004     0.525015
      9889.56      251.651     0.525029
      9891.64      253.356     0.527652
      9893.72      255.228     0.524112
      9895.81      257.308     0.521914
      9897.91      260.212     0.522313
      9900.05      263.223     0.528977
      9902.18      267.454     0.521614
      9906.44      273.474     0.524135
      9908.62      272.129     0.577872
      9910.76      273.926     0.521394
      9912.96      273.587     0.521805
      9915.16      272.747     0.520422
      9917.38      270.839     0.522074
      9919.57      268.344     0.517637
      9921.77      266.177     0.516729
      9923.99      265.574     0.519106
      9928.48      267.057     0.519833
      9930.74      267.688     0.517895
      9932.97      267.661     0.521004
      9935.24      267.667     0.515759
      9937.52      267.206     0.516613
      9939.79      267.324     0.515387
      9942.12      267.479     0.514248
      9944.41      268.461     0.515214
      9946.73      269.956     0.512927
      9949.03      271.197     0.514821
      9951.37      272.513     0.514726
      9953.71      274.521     0.514080
      9956.07      275.225     0.511203
      9958.44      275.280     0.512947
      9960.81      273.358     0.511732
      9963.20      268.592     0.564392
      9968.00      261.013     0.507913
      9970.40      256.303     0.562084
      9972.81      257.376     0.506797
      9975.24      257.257     0.507749
      9977.68      257.679     0.504594
      9980.14      257.000     0.506270
      9982.58      257.073     0.505477
      9985.05      257.928     0.504157
      9987.52      261.214     0.529464
      9989.97      260.854     0.504024
      9992.46      259.112     0.501455
      9994.98      258.150     0.505738
      9997.49      255.542     0.555563
      10000.0      255.349     0.550313
      10002.6      255.925     0.499545
      10005.1      255.449     0.501751
      10007.7      254.176     0.497836
      10010.2      254.677     0.498881
      10012.8      255.665     0.499959
      10015.4      256.597     0.499074
      10017.9      257.865     0.499787
      10020.5      258.777     0.505438
      10023.1      258.663     0.499690
      10028.4      260.377     0.498554
      10033.7      262.175     0.495174
      10036.3      263.474     0.494271
      10039.0      264.954     0.500581
      10041.7      266.044     0.496746
      10044.3      264.965     0.495810
      10047.0      263.554     0.494484
      10049.7      260.523     0.491975
      10052.4      255.983     0.538803
      10055.1      252.977     0.540577
      10057.9      251.992     0.488670
      10060.7      250.168     0.488860
      10063.4      248.796     0.487025
      10066.2      248.640     0.488824
      10068.9      248.535     0.489588
      10071.7      248.481     0.486835
      10074.5      249.397     0.485670
      10077.3      250.033     0.484970
      10080.0      248.811     0.533098
      10082.9      249.366     0.484219
      10085.7      248.593     0.482123
      10088.5      245.919     0.531772
      10091.3      246.094     0.487481
      10099.9      247.263     0.484485
      10102.8      247.090     0.479566
      10105.7      246.122     0.478104
      10108.5      244.493     0.476466
      10111.5      244.742     0.478307
      10114.3      245.384     0.476877
      10117.3      246.033     0.477180
      10120.2      246.464     0.476258
      10123.1      246.814     0.476036
      10126.1      247.653     0.476731
      10129.0      248.714     0.475611
      10132.0      249.198     0.476939
      10135.0      249.458     0.474170
      10138.0      248.643     0.476219
      10140.9      248.629     0.474699
      10143.9      248.246     0.472646
      10147.0      248.062     0.472860
      10150.0      245.747     0.517492
      10153.0      243.464     0.478399
      10156.0      242.326     0.517522
      10159.1      242.043     0.471150
      10162.1      240.628     0.470710
      10165.2      240.107     0.471281
      10168.3      240.182     0.467811
      10171.3      240.922     0.467445
      10174.5      241.527     0.465310
      10177.6      242.286     0.467105
      10180.7      241.932     0.465665
      10183.8      241.472     0.466221
      10186.9      240.649     0.468355
      10196.3      237.033     0.465016
      10199.5      236.133     0.464312
      10202.6      236.106     0.462359
      10205.8      236.154     0.462464
      10209.0      235.157     0.460356
      10212.2      234.818     0.459720
      10215.5      234.973     0.460920
      10218.7      235.314     0.458485
      10221.9      235.458     0.460020
      10225.1      234.909     0.502384
      10228.4      236.553     0.458666
      10231.7      236.488     0.458341
      10234.9      237.622     0.459727
      10238.2      238.070     0.456523
      10241.5      238.422     0.455879
      10244.8      238.504     0.457939
      10248.1      238.791     0.456495
      10251.4      239.109     0.453786
      10254.8      239.661     0.455777
      10258.1      239.464     0.453928
      10261.4      238.583     0.455082
      10264.8      237.638     0.453999
      10268.1      236.684     0.451200
      10271.5      235.421     0.450478
      10274.9      234.346     0.449029
      10278.3      233.357     0.451234
      10281.7      231.792     0.489423
      10285.1      232.841     0.450700
      10288.5      229.282     0.456208
      10292.0      231.148     0.453266
      10295.4      231.919     0.452878
      10298.9      232.037     0.450920
      10302.3      231.070     0.447303
      10305.8      230.119     0.448010
      10309.3      228.628     0.488229
      10312.8      229.780     0.446324
      10316.3      229.771     0.446847
      10319.8      230.185     0.446733
      10323.3      231.040     0.448928
      10326.8      229.833     0.444908
      10330.4      227.996     0.482655
      10333.9      228.933     0.442995
      10341.0      227.573     0.480276
      10344.6      228.005     0.479652
      10348.2      228.416     0.443321
      10351.8      228.196     0.440776
      10355.4      228.547     0.442554
      10359.0      228.879     0.441218
      10362.6      229.084     0.439132
      10366.2      229.826     0.441502
      10369.9      229.843     0.439903
      10373.5      229.932     0.438499
      10377.2      230.399     0.438951
      10380.9      230.580     0.436320
      10384.5      230.513     0.437423
      10388.3      229.909     0.437353
      10391.9      228.639     0.436940
      10395.6      227.853     0.435772
      10399.4      225.896     0.472450
      10403.1      226.318     0.435127
      10406.8      226.387     0.434884
      10410.6      225.777     0.435372
      10414.3      226.146     0.433714
      10418.1      225.875     0.432442
      10421.9      225.115     0.432560
      10425.7      224.747     0.430115
      10429.4      224.566     0.428625
      10433.2      224.197     0.430475
      10437.0      223.713     0.428975
      10440.9      223.618     0.428915
      10444.7      223.508     0.430562
      10448.5      223.355     0.428737
      10452.4      221.132     0.434067
      10456.2      222.086     0.426004
      10460.1      221.636     0.428184
      10463.9      221.112     0.425169
      10467.8      220.869     0.425569
      10471.7      221.155     0.424750
      10475.6      220.664     0.422746
      10479.5      221.278     0.422725
      10483.5      221.224     0.424322
      10487.4      221.350     0.422429
      10491.3      220.910     0.424432
      10495.3      220.853     0.420244
      10499.2      220.912     0.422424
      10503.2      220.995     0.421032
      10507.1      221.268     0.420529
      10511.1      221.444     0.419723
      10515.1      221.450     0.419400
      10519.1      221.447     0.417836
      10523.1      221.240     0.418366
      10527.2      220.129     0.423353
      10531.2      219.578     0.415979
      10535.2      219.326     0.415748
      10539.3      218.485     0.417143
      10543.3      218.694     0.417986
      10547.4      217.885     0.415823
      10551.5      217.888     0.413452
      10555.6      217.660     0.415543
      10559.7      216.657     0.413469
      10563.8      216.602     0.413843
      10567.9      216.170     0.413700
      10572.0      216.299     0.414551
      10576.2      216.263     0.411571
      10580.3      214.465     0.444666
      10584.4      215.136     0.409723
      10588.6      213.993     0.442215
      10592.8      213.952     0.443996
      10596.9      214.932     0.409806
      10601.1      214.060     0.408255
      10605.3      213.664     0.407514
      10609.5      213.774     0.407183
      10613.8      214.042     0.408482
      10618.0      213.993     0.407330
      10622.2      213.852     0.405079
      10626.5      213.122     0.405848
      10630.7      213.494     0.407059
      10635.0      212.260     0.404239
      10639.2      212.289     0.402900
      10643.5      212.315     0.403664
      10647.9      212.683     0.402523
      10652.1      212.854     0.402418
      10656.4      212.280     0.403967
      10660.8      212.322     0.398533
      10665.1      212.165     0.400066
      10669.4      211.878     0.400169
      10673.8      210.310     0.431589
      10678.1      210.818     0.400479
      10682.5      210.889     0.399894
      10686.9      210.393     0.398695
      10691.3      210.498     0.398187
      10695.7      210.384     0.396195
      10700.1      209.859     0.398962
      10704.5      209.645     0.395221
      10709.0      209.569     0.397473
      10713.4      209.182     0.394683
      10717.9      208.768     0.394450
      10722.3      207.662     0.426085
      10726.8      208.082     0.393683
      10731.2      207.702     0.394583
      10735.7      207.602     0.393863
      10740.2      207.435     0.392506
      10744.7      207.029     0.394109
      10749.2      207.085     0.391286
      10758.3      206.601     0.391461
      10762.8      205.449     0.420042
      10767.4      206.223     0.389550
      10771.9      205.249     0.419406
      10776.5      205.656     0.391179
      10781.1      205.503     0.387889
      10785.7      204.736     0.388830
      10790.3      205.032     0.391060
      10794.9      204.617     0.387260
      10804.1      204.478     0.387334
      10808.8      202.380     0.392795
      10813.4      202.991     0.386376
      10818.1      203.264     0.385915
      10822.7      203.402     0.387767
      10827.4      203.404     0.383015
      10832.1      203.229     0.387044
      10836.7      202.650     0.381660
      10841.4      202.761     0.383319
      10846.2      202.624     0.381877
      10855.6      201.815     0.382426
      10860.4      202.001     0.381079
      10865.1      201.713     0.381998
      10869.9      201.393     0.381324
      10874.7      201.169     0.378633
      10879.4      201.156     0.379594
      10884.2      201.011     0.379995
      10889.0      200.698     0.379647
      10893.8      200.193     0.377784
      10906.9      197.247     0.385093
      10911.7      197.902     0.385309
      10916.6      198.069     0.380882
      10921.5      198.304     0.380293
      10926.3      198.277     0.378915
      10931.2      197.775     0.378470
      10936.1      198.421     0.377788
      10941.0      197.967     0.378475
      10945.9      197.917     0.380126
      10950.9      197.440     0.378015
      10955.8      197.148     0.377657
      10960.8      197.375     0.377033
      10965.7      197.123     0.377398
      10970.7      197.026     0.374507
      10975.6      196.737     0.374488
      10980.6      196.740     0.379237
      10985.6      196.603     0.374781
      10990.6      196.208     0.373590
      10995.6      195.467     0.373704
      11000.6      195.734     0.376492
      11005.6      195.283     0.372059
      11010.6      194.786     0.372268
      11015.7      194.686     0.370896
      11020.8      194.472     0.370760
      11025.9      194.401     0.370252
      11030.9      194.258     0.370528
      11036.0      193.697     0.371840
      11041.1      192.540     0.395632
      11046.2      193.196     0.367495
      11051.3      193.317     0.372774
      11056.4      193.346     0.367758
      11061.6      192.948     0.366959
      11066.7      192.758     0.368299
      11071.8      192.502     0.366313
      11077.0      192.088     0.365646
      11082.1      191.766     0.365737
      11087.3      190.713     0.391515
      11092.5      191.428     0.365915
      11097.7      190.829     0.367023
      11102.8      190.807     0.362108
      11108.1      190.594     0.363787
      11113.3      190.677     0.364879
      11118.5      189.919     0.362074
      11123.8      189.723     0.359680
      11129.0      189.913     0.364340
      11134.3      189.642     0.361375
      11139.5      189.741     0.359984
      11144.8      188.483     0.387918
      11155.4      188.816     0.361414
      11160.7      188.615     0.358050
      11166.0      188.245     0.357905
      11171.3      188.383     0.359014
      11176.6      187.940     0.356377
      11181.9      187.843     0.356109
      11187.2      187.374     0.356606
      11192.5      187.220     0.357275
      11197.9      185.885     0.380802
      11203.3      186.789     0.354965
      11208.7      185.355     0.378980
      11214.1      186.207     0.354562
      11219.5      185.831     0.356082
      11224.9      185.804     0.352791
      11230.3      185.529     0.354209
      11235.8      185.226     0.355300
      11241.2      185.289     0.353696
      11246.6      184.046     0.379974
      11252.1      184.732     0.350981
      11257.5      184.491     0.351148
      11263.0      184.128     0.350523
      11268.5      183.907     0.350389
      11274.0      183.810     0.349395
      11279.5      183.299     0.347018
      11285.0      182.928     0.348806
      11290.5      183.129     0.350494
      11301.6      180.347     0.352001
      11307.2      181.135     0.349552
      11312.8      181.653     0.349907
      11318.4      181.558     0.352596
      11329.6      180.572     0.347422
      11335.2      180.821     0.348373
      11340.7      180.720     0.346941
      11346.5      180.511     0.348676
      11352.1      180.426     0.345857
      11357.7      180.225     0.346080
      11363.3      179.952     0.346727
      11369.0      179.507     0.345491
      11374.6      178.603     0.370621
      11380.3      179.229     0.343728
      11386.0      178.915     0.345967
      11391.7      178.906     0.343593
      11408.8      177.318     0.339548
      11414.5      176.965     0.341154
      11420.3      177.100     0.340873
      11426.0      176.894     0.341697
      11431.7      176.371     0.340830
      11437.5      176.550     0.338308
      11443.3      176.328     0.338140
      11449.1      175.528     0.360537
      11454.8      175.785     0.339768
      11466.5      175.182     0.336590
      11472.3      175.280     0.337302
      11478.2      174.746     0.335504
      11484.0      174.439     0.336750
      11489.8      174.355     0.334917
      11495.7      173.831     0.334271
      11501.6      173.183     0.355729
