# Supplementary material for: High-accuracy transmission and fluorescence XAFS of zinc at 10 K, 50 K, 100 K and 150 K using the hybrid technique
Source: J Synchrotron Radiat. 2023 Jan 1;30(Pt 1):147–68. doi: 10.1107/S1600577522010293 (PMC9814049; doi:10.1107/S1600577522010293)
Supplement: Supplementary file 1 [file s-30-00147-sup1.zip › John2022JSRSuppInfo/Zn_chi_k_10K_fluorescence.dat]

#------------------------
#     k          chi        dchi             e0
 0.1144371    -4.48428839E-01     3.10993113E-04    9661.2998
 0.2803124    -4.81175601E-01     2.12101935E-04    9661.2998
 0.3760786    -4.24572349E-01     2.43055503E-04    9661.2998
 0.4548784    -3.74672323E-01     2.78637046E-04    9661.2998
 0.5244165    -3.24216008E-01     2.65752256E-04    9661.2998
 0.5835168    -2.79546082E-01     2.88152631E-04    9661.2998
 0.6371586    -2.37490565E-01     3.44985747E-04    9661.2998
 0.6866224    -1.99720666E-01     3.22412350E-04    9661.2998
 0.7327548    -1.64483234E-01     3.25704692E-04    9661.2998
 0.7778354    -1.32607177E-01     3.42389132E-04    9661.2998
 0.8188450    -1.05410501E-01     3.41514125E-04    9661.2998
 0.8578964    -8.16099569E-02     3.61405604E-04    9661.2998
 0.8937821    -6.22758009E-02     3.67643690E-04    9661.2998
 0.9310987    -4.53872010E-02     4.03489830E-04    9661.2998
 0.9656211    -3.26651186E-02     3.84113810E-04    9661.2998
 0.9989511    -2.18054708E-02     3.90909525E-04    9661.2998
 1.0312043    -1.25537263E-02     3.99641402E-04    9661.2998
 1.0624790    -2.72973813E-03     4.08570457E-04    9661.2998
 1.0928590     8.34911596E-03     4.32230037E-04    9661.2998
 1.1224171     2.14071553E-02     4.94066626E-04    9661.2998
 1.1512164     3.72535102E-02     4.45307815E-04    9661.2998
 1.1793127     5.51709868E-02     4.64561628E-04    9661.2998
 1.2078397     7.66519085E-02     4.92788269E-04    9661.2998
 1.2346482     9.93432328E-02     5.85721224E-04    9661.2998
 1.2619249     1.23255707E-01     5.66509727E-04    9661.2998
 1.2865903     1.47568867E-01     5.59058215E-04    9661.2998
 1.3127882     1.72265485E-01     5.94659185E-04    9661.2998
 1.3374947     1.96102530E-01     6.21880579E-04    9661.2998
 1.3617530     2.19400913E-01     7.34117464E-04    9661.2998
 1.3855867     2.42638960E-01     6.97739306E-04    9661.2998
 1.4080875     2.64984101E-01     7.35995884E-04    9661.2998
 1.4311498     2.86913365E-01     7.67807534E-04    9661.2998
 1.5615524     2.89014995E-01     2.49742274E-03    9661.2998
 1.5823796     3.29293370E-01     2.85727461E-03    9661.2998
 1.6029361     3.36485296E-01     2.51454022E-03    9661.2998
 1.6240391     3.33822012E-01     2.50606379E-03    9661.2998
 1.6432780     3.27158272E-01     2.50499346E-03    9661.2998
 1.6638693     3.16975623E-01     2.51392368E-03    9661.2998
 1.6826530     3.01893294E-01     2.50343746E-03    9661.2998
 1.7019989     2.74672270E-01     2.84682633E-03    9661.2998
 1.7203664     2.54116207E-01     2.83349422E-03    9661.2998
 1.7400455     2.33752578E-01     2.49131862E-03    9661.2998
 1.7580156     2.09850192E-01     2.47634202E-03    9661.2998
 1.7772779     1.84467211E-01     2.47284537E-03    9661.2998
 1.7948753     1.58632830E-01     2.46517081E-03    9661.2998
 1.8130240     1.33518502E-01     2.46962276E-03    9661.2998
 1.8309931     1.10208549E-01     2.45618564E-03    9661.2998
 1.8480788     9.09350514E-02     2.46675871E-03    9661.2998
 1.8657103     6.36526048E-02     2.77602789E-03    9661.2998
 1.8824811     5.60554005E-02     2.44639697E-03    9661.2998
 1.9004824     4.38321605E-02     2.44310824E-03    9661.2998
 1.9169490     3.41004170E-02     2.43912102E-03    9661.2998
 1.9353064     2.51729339E-02     2.43774173E-03    9661.2998
 1.9514792     1.90541651E-02     2.43712612E-03    9661.2998
 1.9681845     7.75569631E-03     2.74544954E-03    9661.2998
 1.9847492     1.25052389E-02     2.43876642E-03    9661.2998
 2.0011768     1.00688171E-02     2.42851535E-03    9661.2998
 2.0174706     8.07298720E-03     2.43494846E-03    9661.2998
 2.0336339     8.68704822E-03     2.42270296E-03    9661.2998
 2.0490308     9.57407430E-03     2.42913235E-03    9661.2998
 2.0649469     1.03441086E-02     2.43031350E-03    9661.2998
 2.0807416     1.22481724E-02     2.43524229E-03    9661.2998
 2.0964172     1.37688899E-02     2.42257770E-03    9661.2998
 2.1125963     1.14668086E-02     2.73497123E-03    9661.2998
 2.1280372     1.73245966E-02     2.44760723E-03    9661.2998
 2.1439779     1.98442712E-02     2.43138894E-03    9661.2998
 2.1591942     1.94430929E-02     2.42085475E-03    9661.2998
 2.1743042     1.50839500E-02     2.41877930E-03    9661.2998
 2.1899080     3.48709198E-03     2.73640919E-03    9661.2998
 2.2048075     7.71081913E-03     2.42639612E-03    9661.2998
 2.2196071     2.20794650E-03     2.41523213E-03    9661.2998
 2.2343085    -3.28381895E-03     2.41587870E-03    9661.2998
 2.2489140    -1.85664650E-02     2.73198378E-03    9661.2998
 2.2628465    -2.79598851E-02     2.71695573E-03    9661.2998
 2.2778440    -3.06637045E-02     2.41146819E-03    9661.2998
 2.2921720    -4.15631942E-02     2.40412494E-03    9661.2998
 2.3064108    -5.32075614E-02     2.40802392E-03    9661.2998
 2.3205626    -6.40600026E-02     2.39089574E-03    9661.2998
 2.3340673    -7.61799961E-02     2.38671480E-03    9661.2998
 2.3480523    -8.57655406E-02     2.38349545E-03    9661.2998
 2.3619545    -9.69471484E-02     2.37953826E-03    9661.2998
 2.3757753    -1.02854937E-01     2.38335878E-03    9661.2998
 2.3889680    -1.11080520E-01     2.38126516E-03    9661.2998
 2.4031785    -1.15237080E-01     2.38067773E-03    9661.2998
 2.4167635    -1.27278194E-01     2.67674448E-03    9661.2998
 2.4302726    -1.25826776E-01     2.37406511E-03    9661.2998
 2.4437070    -1.28235027E-01     2.36914144E-03    9661.2998
 2.4570680    -1.30723089E-01     2.37743556E-03    9661.2998
 2.4703567    -1.35138363E-01     2.38097250E-03    9661.2998
 2.4835744    -1.35850757E-01     2.39146082E-03    9661.2998
 2.4961975    -1.37229487E-01     2.36892630E-03    9661.2998
 2.5092790    -1.36178926E-01     2.36822851E-03    9661.2998
 2.5222926    -1.37472823E-01     2.35817861E-03    9661.2998
 2.5352395    -1.39982179E-01     2.36139284E-03    9661.2998
 2.5486345    -1.40676707E-01     2.35241954E-03    9661.2998
 2.5609369    -1.41224727E-01     2.36801431E-03    9661.2998
 2.5741982    -1.37546167E-01     2.36442010E-03    9661.2998
 2.5863791    -1.39532760E-01     2.36092741E-03    9661.2998
 2.5995104    -1.35982364E-01     2.35507498E-03    9661.2998
 2.6120746    -1.35731295E-01     2.35134992E-03    9661.2998
 2.6245787    -1.32997647E-01     2.34570517E-03    9661.2998
 2.6370234    -1.28923967E-01     2.36168224E-03    9661.2998
 2.6494098    -1.27122253E-01     2.35497532E-03    9661.2998
 2.6617384    -1.23718783E-01     2.35860725E-03    9661.2998
 2.6735203    -1.17860153E-01     2.35032081E-03    9661.2998
 2.6857383    -1.15197718E-01     2.35262839E-03    9661.2998
 2.6979010    -1.09867878E-01     2.35384260E-03    9661.2998
 2.7104921    -1.06357038E-01     2.37450982E-03    9661.2998
 2.7220631    -1.00457966E-01     2.35896674E-03    9661.2998
 2.7340641    -9.42810327E-02     2.35896069E-03    9661.2998
 2.7460127    -8.83632004E-02     2.35469430E-03    9661.2998
 2.7579095    -8.28244984E-02     2.35951995E-03    9661.2998
 2.7692826    -7.44191185E-02     2.35520769E-03    9661.2998
 2.7810798    -6.86601847E-02     2.35970854E-03    9661.2998
 2.7932961    -6.16993718E-02     2.36892444E-03    9661.2998
 2.8049924    -5.52600697E-02     2.36226758E-03    9661.2998
 2.8171051    -4.87547852E-02     2.35751364E-03    9661.2998
 2.8287027    -4.97927181E-02     2.62733409E-03    9661.2998
 2.8407145    -4.20096554E-02     2.63964199E-03    9661.2998
 2.8517570    -2.86747068E-02     2.37220037E-03    9661.2998
 2.8632145    -2.89378371E-02     2.36273557E-03    9661.2998
 2.8741708    -3.76830623E-02     2.39134487E-03    9661.2998
 2.8855393    -2.04622578E-02     2.34558689E-03    9661.2998
 2.8968630    -1.64515208E-02     2.63746059E-03    9661.2998
 2.9085932     2.41234596E-03     2.35837162E-03    9661.2998
 2.9193790     9.59399249E-03     2.35306821E-03    9661.2998
 2.9305723     1.60525963E-02     2.34977878E-03    9661.2998
 2.9417226     2.16592103E-02     2.36066640E-03    9661.2998
 2.9528313     2.77519897E-02     2.34540692E-03    9661.2998
 2.9638979     3.35629918E-02     2.34355615E-03    9661.2998
 2.9749236     4.05323356E-02     2.35881214E-03    9661.2998
 2.9859085     4.48273867E-02     2.35053385E-03    9661.2998
 2.9968531     4.92996201E-02     2.34940671E-03    9661.2998
 3.0077579     5.47261834E-02     2.35559396E-03    9661.2998
 3.0181894     5.85928857E-02     2.35115294E-03    9661.2998
 3.0290174     6.35967106E-02     2.35192780E-03    9661.2998
 3.0398071     6.56760335E-02     2.35454389E-03    9661.2998
 3.0505581     7.00880662E-02     2.34466442E-03    9661.2998
 3.0612719     7.41342604E-02     2.38173199E-03    9661.2998
 3.0719478     7.70781040E-02     2.36249133E-03    9661.2998
 3.0821621     7.93858245E-02     2.36277352E-03    9661.2998
 3.0927663     8.01066756E-02     2.34854664E-03    9661.2998
 3.1037562     8.11013803E-02     2.37335660E-03    9661.2998
 3.1134453     8.16751868E-02     2.34787469E-03    9661.2998
 3.1243625     8.28968734E-02     2.34775501E-03    9661.2998
 3.1348238     8.31425935E-02     2.34767050E-03    9661.2998
 3.1452503     8.08020979E-02     2.35251803E-03    9661.2998
 3.1556423     7.88969398E-02     2.34697713E-03    9661.2998
 3.1660004     7.84578249E-02     2.34736642E-03    9661.2998
 3.1767366     7.82893971E-02     2.34488910E-03    9661.2998
 3.1870260     7.52411112E-02     2.33986811E-03    9661.2998
 3.1972823     7.26896226E-02     2.34897062E-03    9661.2998
 3.2075059     6.95183128E-02     2.33975775E-03    9661.2998
 3.2176969     6.59778714E-02     2.33790162E-03    9661.2998
 3.2525101     5.56638464E-02     2.33870861E-03    9661.2998
 3.2877512     3.66347320E-02     2.33105081E-03    9661.2998
 3.3234069     2.06736103E-02     2.33831070E-03    9661.2998
 3.3598535    -2.12158170E-03     2.31714500E-03    9661.2998
 3.3947520    -2.80895531E-02     2.60653789E-03    9661.2998
 3.4304409    -3.35115753E-02     2.31197756E-03    9661.2998
 3.4665177    -3.86573672E-02     2.30843946E-03    9661.2998
 3.5022230    -4.39686961E-02     2.29521934E-03    9661.2998
 3.5375681    -4.72440906E-02     2.30348064E-03    9661.2998
 3.5721965    -4.10521217E-02     2.30738381E-03    9661.2998
 3.6083081    -3.91568020E-02     2.30623549E-03    9661.2998
 3.6440616    -3.01275756E-02     2.31288560E-03    9661.2998
 3.6791117    -1.73642710E-02     2.31151865E-03    9661.2998
 3.7145362    -5.71505341E-04     2.31180433E-03    9661.2998
 3.7499754     1.17321583E-02     2.31076637E-03    9661.2998
 3.7857747     1.42725669E-02     2.30749906E-03    9661.2998
 3.8215814     7.70671759E-03     2.58019101E-03    9661.2998
 3.8570554     2.22782250E-02     2.40523717E-03    9661.2998
 3.8925428     1.29437698E-02     2.28936644E-03    9661.2998
 3.9283762     2.92847399E-03     2.30155792E-03    9661.2998
 3.9638858    -2.49856082E-03     2.29214085E-03    9661.2998
 3.9994078    -1.38107585E-02     2.57927109E-03    9661.2998
 4.0342922    -1.03151724E-02     2.28827610E-03    9661.2998
 4.0704865    -1.45460842E-02     2.28131795E-03    9661.2998
 4.1054049    -1.41278245E-02     2.27769068E-03    9661.2998
 4.1406612    -1.62550062E-02     2.28693965E-03    9661.2998
 4.1756201    -1.22296736E-02     2.27812771E-03    9661.2998
 4.2105999    -1.36022680E-02     2.56182370E-03    9661.2998
 4.2459083    -1.44744269E-03     2.26761447E-03    9661.2998
 4.2812314     2.55436869E-03     2.27612909E-03    9661.2998
 4.3171754     1.12170540E-02     2.28341832E-03    9661.2998
 4.3531237     2.19632722E-02     2.27277540E-03    9661.2998
 4.3875833     3.40529718E-02     2.28908751E-03    9661.2998
 4.4232554     4.53725308E-02     2.28010118E-03    9661.2998
 4.4934587     5.81423603E-02     2.28164555E-03    9661.2998
 4.5285859     6.21823557E-02     2.28543952E-03    9661.2998
 4.5640163     5.21368124E-02     2.58413935E-03    9661.2998
 4.5988898     5.17743267E-02     2.28195032E-03    9661.2998
 4.6340656     3.42053473E-02     2.54591601E-03    9661.2998
 4.6700983     2.64940541E-02     2.27268692E-03    9661.2998
 4.7405133    -8.51707626E-03     2.26605777E-03    9661.2998
 4.7765656    -3.25611569E-02     2.24442082E-03    9661.2998
 4.8123474    -4.13951874E-02     2.27954960E-03    9661.2998
 4.8470550    -4.40964289E-02     2.24962295E-03    9661.2998
 4.8820519    -4.88937423E-02     2.24898709E-03    9661.2998
 4.9175992    -5.37370406E-02     2.51097372E-03    9661.2998
 4.9528913    -4.94393669E-02     2.51694745E-03    9661.2998
 4.9879336    -4.30318266E-02     2.24023545E-03    9661.2998
 5.0232530    -4.65661176E-02     2.24413723E-03    9661.2998
 5.0585842    -5.22035733E-02     2.24646600E-03    9661.2998
 5.0941849    -7.02105984E-02     2.51347618E-03    9661.2998
 5.1292834    -7.31351972E-02     2.23877584E-03    9661.2998
 5.1646500    -7.74303302E-02     2.24302802E-03    9661.2998
 5.1995249    -7.15457350E-02     2.24761176E-03    9661.2998
 5.2349172    -6.10878989E-02     2.23723217E-03    9661.2998
 5.2698240    -4.10674959E-02     2.25041271E-03    9661.2998
 5.3047476    -1.92361493E-02     2.23972183E-03    9661.2998
 5.3399334    -7.30468100E-03     2.24476936E-03    9661.2998
 5.3753762     8.83119740E-03     2.24105199E-03    9661.2998
 5.4108286     1.89221408E-02     2.24624132E-03    9661.2998
 5.4462910     2.75143422E-02     2.26093293E-03    9661.2998
 5.4817624     3.26212496E-02     2.24920502E-03    9661.2998
 5.5167689     3.79564986E-02     2.26099836E-03    9661.2998
 5.5520263     4.43315096E-02     2.25618971E-03    9661.2998
 5.5870609     5.27097136E-02     2.25271005E-03    9661.2998
 5.6230421     5.97896650E-02     2.25794013E-03    9661.2998
 5.6578684     6.66092560E-02     2.25293473E-03    9661.2998
 5.6929421     6.44499511E-02     2.25006649E-03    9661.2998
 5.7280297     4.90577742E-02     2.51838076E-03    9661.2998
 5.7635851     4.53237146E-02     2.26374995E-03    9661.2998
 5.7991486     2.70207375E-02     2.24131672E-03    9661.2998
 5.8342705     1.65666137E-02     2.23849947E-03    9661.2998
 5.8691826     7.32046645E-03     2.24783807E-03    9661.2998
 5.9043317     4.09183465E-03     2.24370486E-03    9661.2998
 5.9394932     4.16481355E-03     2.24645529E-03    9661.2998
 5.9744477     5.40870382E-03     2.24712607E-03    9661.2998
 6.0100708     6.26478111E-03     2.24959082E-03    9661.2998
 6.0452676     4.63315379E-03     2.24428601E-03    9661.2998
 6.0804753     2.11056368E-03     2.24367692E-03    9661.2998
 6.1159091    -1.88434543E-03     2.25653034E-03    9661.2998
 6.1509256    -4.89390455E-03     2.23480957E-03    9661.2998
 6.1861677    -8.96663032E-03     2.24496960E-03    9661.2998
 6.2212100    -1.07571427E-02     2.24058097E-03    9661.2998
 6.2564745    -1.09589146E-02     2.24230508E-03    9661.2998
 6.2913332    -1.86886564E-02     2.49873521E-03    9661.2998
 6.3262072    -2.09874995E-02     2.22447794E-03    9661.2998
 6.3619189    -3.85887660E-02     2.49294331E-03    9661.2998
 6.3972268    -5.23311235E-02     2.49135867E-03    9661.2998
 6.4323406    -5.12818359E-02     2.22912990E-03    9661.2998
 6.4670615    -5.29827215E-02     2.22348259E-03    9661.2998
 6.5022011    -4.67139930E-02     2.22574454E-03    9661.2998
 6.5373521    -2.91371718E-02     2.22486909E-03    9661.2998
 6.5723152    -4.86236857E-03     2.24729348E-03    9661.2998
 6.6074896     1.56793967E-02     2.22987030E-03    9661.2998
 6.6426749     2.72732358E-02     2.24804739E-03    9661.2998
 6.6780672     3.20335925E-02     2.22939602E-03    9661.2998
 6.7130780     2.94693392E-02     2.23373622E-03    9661.2998
 6.7481008     2.74627022E-02     2.23275879E-03    9661.2998
 6.7831359     1.79252364E-02     2.24176003E-03    9661.2998
 6.8181829     6.59673428E-03     2.23469967E-03    9661.2998
 6.8536243     2.98686995E-04     2.23541749E-03    9661.2998
 6.8883128    -1.66002626E-03     2.23065075E-03    9661.2998
 6.9241519    -2.59363255E-03     2.22871290E-03    9661.2998
 6.9594297     7.61861505E-04     2.23009591E-03    9661.2998
 6.9945297     2.82752584E-03     2.23211106E-03    9661.2998
 7.0294547    -9.78210592E-04     2.22899904E-03    9661.2998
 7.0645776    -1.23444693E-02     2.48686224E-03    9661.2998
 7.0993423    -4.61419486E-03     2.25201459E-03    9661.2998
 7.1344881     1.75538589E-03     2.23478815E-03    9661.2998
 7.1701922     1.65895727E-02     2.22455710E-03    9661.2998
 7.2051744     3.35976705E-02     2.24307366E-03    9661.2998
 7.2405300     5.12944497E-02     2.23767199E-03    9661.2998
 7.2753539     6.32768348E-02     2.23933579E-03    9661.2998
 7.3105493     6.82939738E-02     2.24337820E-03    9661.2998
 7.3455763     6.14183880E-02     2.49563484E-03    9661.2998
 7.3806143     6.96439371E-02     2.24024314E-03    9661.2998
 7.4160166     6.38119653E-02     2.24401383E-03    9661.2998
 7.4510746     5.63831031E-02     2.23368476E-03    9661.2998
 7.4863186     3.65260579E-02     2.49452330E-03    9661.2998
 7.5212235     2.05308888E-02     2.48256023E-03    9661.2998
 7.5561399     6.28189743E-03     2.23701913E-03    9661.2998
 7.5912414    -1.30980378E-02     2.24876753E-03    9661.2998
 7.6266961    -3.41097340E-02     2.21916661E-03    9661.2998
 7.7320852    -8.02789107E-02     2.22453033E-03    9661.2998
 7.7672343    -7.24259391E-02     2.23745196E-03    9661.2998
 7.8022251    -6.38466105E-02     2.22424348E-03    9661.2998
 7.8372264    -5.43616042E-02     2.21672608E-03    9661.2998
 7.8722391    -4.13498357E-02     2.22024787E-03    9661.2998
 7.9077587    -2.78424881E-02     2.25046789E-03    9661.2998
 7.9429550    -9.11509246E-03     2.22100760E-03    9661.2998
 8.0128832     1.80373918E-02     2.23550899E-03    9661.2998
 8.0484333     1.30852452E-02     2.46684183E-03    9661.2998
 8.0831785     2.15408895E-02     2.22764583E-03    9661.2998
 8.1187429     2.09061038E-02     2.23136274E-03    9661.2998
 8.1541529     1.81330200E-02     2.22741114E-03    9661.2998
 8.1897297     1.07946144E-02     2.23647524E-03    9661.2998
 8.2246742     9.22362495E-04     2.21942458E-03    9661.2998
 8.2596292    -7.54881417E-03     2.21749977E-03    9661.2998
 8.2947540    -9.30247176E-03     2.22970266E-03    9661.2998
 8.3653421    -1.20662875E-03     2.23690015E-03    9661.2998
 8.4006472     2.39384896E-03     2.23061419E-03    9661.2998
 8.4353390     3.16011347E-03     2.24604947E-03    9661.2998
 8.4705076     4.09377646E-03     2.22550496E-03    9661.2998
 8.5056849     3.02401767E-03     2.23127566E-03    9661.2998
 8.5405636     4.45902767E-03     2.22805841E-03    9661.2998
 8.5762167     6.08935347E-03     2.22526887E-03    9661.2998
 8.6111135     1.12960925E-02     2.23155692E-03    9661.2998
 8.6463242     1.87572520E-02     2.22378364E-03    9661.2998
 8.6810904     2.51296125E-02     2.23412272E-03    9661.2998
 8.7163191     3.18650939E-02     2.23588105E-03    9661.2998
 8.7514057     4.16302644E-02     2.23524892E-03    9661.2998
 8.7866507     4.57557514E-02     2.22492567E-03    9661.2998
 8.8219032     4.70741056E-02     2.23472505E-03    9661.2998
 8.8570147     3.97809893E-02     2.23164121E-03    9661.2998
 8.8922834     2.00749505E-02     2.46375310E-03    9661.2998
 8.9626951    -1.08824773E-02     2.22167419E-03    9661.2998
 8.9976940    -3.04279216E-02     2.46110745E-03    9661.2998
 9.0327024    -2.46549137E-02     2.22128443E-03    9661.2998
 9.0678654    -2.40843184E-02     2.22773850E-03    9661.2998
 9.1030350    -2.11253874E-02     2.21617799E-03    9661.2998
 9.1383572    -2.29853969E-02     2.22585257E-03    9661.2998
 9.1732569    -2.15425920E-02     2.22466234E-03    9661.2998
 9.2084513    -1.66316647E-02     2.22117640E-03    9661.2998
 9.2435122    -9.83084319E-04     2.33511720E-03    9661.2998
 9.2781572    -1.40265527E-03     2.22523161E-03    9661.2998
 9.3132372    -7.90654682E-03     2.21623364E-03    9661.2998
 9.3486052    -1.09537784E-02     2.23755976E-03    9661.2998
 9.3837004    -2.12976597E-02     2.46063061E-03    9661.2998
 9.4186640    -2.09513791E-02     2.43998575E-03    9661.2998
 9.4547462    -1.71432085E-02     2.21734610E-03    9661.2998
 9.4893103    -1.80455223E-02     2.22951453E-03    9661.2998
 9.5251245    -2.24426948E-02     2.21457449E-03    9661.2998
 9.5594349    -1.89945977E-02     2.22159363E-03    9661.2998
 9.5949869    -1.33156739E-02     2.22886843E-03    9661.2998
 9.6304083    -7.87098706E-03     2.22739670E-03    9661.2998
 9.6643438    -9.60366975E-04     2.23296415E-03    9661.2998
 9.6995115     4.42554336E-03     2.26072362E-03    9661.2998
 9.7345524     5.23130968E-03     2.23750039E-03    9661.2998
 9.8055944     1.56196728E-02     2.23747990E-03    9661.2998
 9.8761244     2.64374390E-02     2.22735293E-03    9661.2998
 9.9105406     3.36405858E-02     2.22576363E-03    9661.2998
 9.9461546     4.17285301E-02     2.25678110E-03    9661.2998
 9.9816418     4.80745435E-02     2.24207621E-03    9661.2998
10.0156946     4.45803888E-02     2.24033743E-03    9661.2998
10.0509367     3.96284610E-02     2.23692204E-03    9661.2998
10.0860548     2.73267832E-02     2.22813641E-03    9661.2998
10.1210508     8.15296639E-03     2.44302838E-03    9661.2998
10.1559267    -4.10359399E-03     2.45389203E-03    9661.2998
10.1919689    -7.15530338E-03     2.22091004E-03    9661.2998
10.2278833    -1.40347788E-02     2.22441950E-03    9661.2998
10.2623959    -1.89247951E-02     2.21861200E-03    9661.2998
10.2980642    -1.82334855E-02     2.22945330E-03    9661.2998
10.3323431    -1.73615366E-02     2.23549316E-03    9661.2998
10.3677711    -1.62083972E-02     2.22555734E-03    9661.2998
10.4030781    -1.06174788E-02     2.22285930E-03    9661.2998
10.4382668    -6.30125171E-03     2.22227839E-03    9661.2998
10.4720860    -1.05538592E-02     2.44559441E-03    9661.2998
10.5082893    -6.56023948E-03     2.22407095E-03    9661.2998
10.5431261    -8.71984381E-03     2.21704692E-03    9661.2998
10.5778484    -1.96426716E-02     2.44822726E-03    9661.2998
10.6124573    -1.74656156E-02     2.24694354E-03    9661.2998
10.7180557    -7.86885992E-03     2.24113883E-03    9661.2998
10.7534313    -7.25978892E-03     2.22104951E-03    9661.2998
10.7886906    -1.03439679E-02     2.21693167E-03    9661.2998
10.8226252    -1.65604707E-02     2.21188553E-03    9661.2998
10.8588657    -1.39762964E-02     2.22316897E-03    9661.2998
10.8925819    -9.66143981E-03     2.21906486E-03    9661.2998
10.9285898    -5.21813892E-03     2.22319528E-03    9661.2998
10.9632864    -1.83835521E-03     2.22151889E-03    9661.2998
10.9978733     1.16125506E-03     2.22309562E-03    9661.2998
11.0335379     6.49113068E-03     2.22904165E-03    9661.2998
11.0679045     1.28154345E-02     2.22640322E-03    9661.2998
11.1033449     1.64868347E-02     2.23530876E-03    9661.2998
11.1386719     1.91049390E-02     2.22499832E-03    9661.2998
11.1738873     1.66678522E-02     2.23728549E-03    9661.2998
11.2078238     1.79355685E-02     2.23271362E-03    9661.2998
11.2428226     1.75037477E-02     2.22569751E-03    9661.2998
11.2788754     1.80431530E-02     2.22942815E-03    9661.2998
11.3136539     8.46798904E-03     2.44273455E-03    9661.2998
11.3483257    -9.89633496E-04     2.26085563E-03    9661.2998
11.3828936    -5.06305695E-03     2.44860933E-03    9661.2998
11.4185028    -5.06393705E-03     2.23189103E-03    9661.2998
11.4528580    -1.04879271E-02     2.23239814E-03    9661.2998
11.4882507    -1.16485115E-02     2.23778072E-03    9661.2998
11.5235338    -9.99015383E-03     2.22395221E-03    9661.2998
11.5575771    -5.21604670E-03     2.22476665E-03    9661.2998
11.5937796    -1.00191333E-03     2.21731071E-03    9661.2998
11.6287432     3.90353915E-03     2.22848821E-03    9661.2998
11.6636019     3.49288038E-03     2.22422788E-03    9661.2998
11.6983566     2.56298110E-03     2.22948939E-03    9661.2998
11.7330093    -1.18280819E-04     2.24230555E-03    9661.2998
11.8374624    -1.37376999E-02     2.23414041E-03    9661.2998
11.8728113    -1.68265793E-02     2.23340280E-03    9661.2998
11.9069557    -1.57680698E-02     2.22655293E-03    9661.2998
11.9420986    -1.43180657E-02     2.22967891E-03    9661.2998
11.9771395    -1.79198422E-02     2.22211680E-03    9661.2998
12.0120773    -1.83610506E-02     2.22163764E-03    9661.2998
12.0480013    -1.63868908E-02     2.23010825E-03    9661.2998
12.0827341    -1.35549912E-02     2.22089654E-03    9661.2998
12.1173668    -1.16822701E-02     2.23090360E-03    9661.2998
12.1519022    -1.31800594E-02     2.43915175E-03    9661.2998
12.1874132    -3.99541855E-03     2.22952361E-03    9661.2998
12.2228222    -3.11665004E-03     2.23056437E-03    9661.2998
12.2570591     3.55971302E-03     2.23985105E-03    9661.2998
12.2922668     6.93155034E-03     2.22683651E-03    9661.2998
12.3273745     9.83247999E-03     2.22628005E-03    9661.2998
12.3623819     1.14103258E-02     2.23892927E-03    9661.2998
12.3972902     1.39857084E-02     2.23444309E-03    9661.2998
12.4321012     1.67095941E-02     2.22373451E-03    9661.2998
12.4678650     2.06137728E-02     2.23612366E-03    9661.2998
12.5024786     2.08036825E-02     2.22958974E-03    9661.2998
12.5369968     1.76218562E-02     2.23779469E-03    9661.2998
12.5724630     1.41435741E-02     2.23506941E-03    9661.2998
12.6067896     1.05701834E-02     2.22379062E-03    9661.2998
12.6420593     5.48972376E-03     2.22279737E-03    9661.2998
12.6772308     1.31808699E-03     2.21819710E-03    9661.2998
12.7123051    -2.44571292E-03     2.23164423E-03    9661.2998
12.7472830    -9.07770637E-03     2.42327643E-03    9661.2998
12.7821646    -2.77477503E-03     2.23408430E-03    9661.2998
12.8169518    -1.93320327E-02     2.26394739E-03    9661.2998
12.8526630    -8.94942600E-03     2.25195847E-03    9661.2998
12.8872604    -4.02835384E-03     2.25255731E-03    9661.2998
12.9227781    -2.32230965E-03     2.24540080E-03    9661.2998
12.9571867    -6.05959911E-03     2.22987030E-03    9661.2998
12.9925137    -9.69988853E-03     2.23594531E-03    9661.2998
13.0277443    -1.60526056E-02     2.43944302E-03    9661.2998
13.0628796    -9.20473039E-03     2.23258976E-03    9661.2998
13.0979214    -8.16096459E-03     2.23772717E-03    9661.2998
13.1328688    -4.99944994E-03     2.23966921E-03    9661.2998
13.1677237     3.77482880E-04     2.25319178E-03    9661.2998
13.2024870    -4.59925737E-03     2.23550317E-03    9661.2998
13.2381477    -1.27302194E-02     2.42793630E-03    9661.2998
13.2727270    -6.94478769E-03     2.23089405E-03    9661.2998
13.3425970    -1.16396714E-02     2.42403080E-03    9661.2998
13.3778839    -8.36696755E-03     2.42359936E-03    9661.2998
13.4130793    -5.19688474E-03     2.24252976E-03    9661.2998
13.4481812    -5.21870516E-03     2.23213877E-03    9661.2998
13.4831934    -2.34909263E-03     2.24362826E-03    9661.2998
13.5181131     4.27308027E-04     2.23932578E-03    9661.2998
13.5529442     2.56158784E-03     2.23119021E-03    9661.2998
13.5876846     7.42921000E-03     2.24568951E-03    9661.2998
13.6232986     8.64360575E-03     2.24006549E-03    9661.2998
13.6578608     1.01946732E-02     2.23534252E-03    9661.2998
13.6932926     1.37063963E-02     2.24013580E-03    9661.2998
13.7286329     1.57624576E-02     2.22917530E-03    9661.2998
13.7629309     1.65218953E-02     2.23720982E-03    9661.2998
13.7990417     1.45927332E-02     2.23937631E-03    9661.2998
13.8331652     9.18264966E-03     2.23964383E-03    9661.2998
13.8681479     6.27328223E-03     2.23609176E-03    9661.2998
13.9039860    -2.62921117E-03     2.42700218E-03    9661.2998
13.9387922     6.51639770E-04     2.23768875E-03    9661.2998
13.9735107     2.12109485E-03     2.23884801E-03    9661.2998
14.0090790     1.23374848E-04     2.24382966E-03    9661.2998
14.0436239     3.14119435E-03     2.23767292E-03    9661.2998
14.0790148     2.88928184E-03     2.23354902E-03    9661.2998
14.1143169     1.07582251E-04     2.23659095E-03    9661.2998
14.1495314    -6.51805196E-04     2.22636084E-03    9661.2998
14.1837349    -4.74597939E-04     2.22098199E-03    9661.2998
14.2187767    -1.24257081E-03     2.23296834E-03    9661.2998
14.2537327    -2.60983384E-03     2.22757296E-03    9661.2998
14.2895203    -1.92811922E-03     2.22970243E-03    9661.2998
14.3243027    -1.35353324E-03     2.24064523E-03    9661.2998
14.3590021    -1.00203662E-03     2.23351247E-03    9661.2998
14.3945274    -1.14151705E-02     2.26372946E-03    9661.2998
14.4290581    -5.29473461E-03     2.22401624E-03    9661.2998
14.4644108    -6.46892097E-03     2.23780144E-03    9661.2998
14.4987745    -8.06308724E-03     2.22436409E-03    9661.2998
14.5339584    -8.15888494E-03     2.22883373E-03    9661.2998
14.5690575    -5.48152626E-03     2.22691055E-03    9661.2998
14.6040707    -6.87663630E-03     2.21875287E-03    9661.2998
14.6390018    -2.46918318E-03     2.22098571E-03    9661.2998
14.6747408    -1.53546734E-03     2.23178230E-03    9661.2998
14.7095041     3.17289465E-04     2.22415524E-03    9661.2998
14.7441854    -8.09466466E-04     2.23703636E-03    9661.2998
14.7796698     1.12557449E-04     2.21732818E-03    9661.2998
14.8141870     1.61832524E-03     2.23114318E-03    9661.2998
14.8495054     3.28453234E-03     2.22614966E-03    9661.2998
14.8838587     5.92874829E-03     2.22578179E-03    9661.2998
14.9190130     8.09497293E-03     2.22385651E-03    9661.2998
14.9540834     9.36359912E-03     2.22447840E-03    9661.2998
14.9890718     1.05865551E-02     2.21850281E-03    9661.2998
15.0239792     1.07271885E-02     2.22363463E-03    9661.2998
15.0596752     6.08855160E-03     2.25253939E-03    9661.2998
15.0944176     4.39115427E-03     2.21559918E-03    9661.2998
15.1290817     4.28364612E-03     2.21665762E-03    9661.2998
15.1645308     1.06224406E-03     2.22644443E-03    9661.2998
15.1990347     3.41232051E-03     2.23323610E-03    9661.2998
15.2343197     3.52425879E-04     2.22401205E-03    9661.2998
15.2695236     1.63246784E-03     2.21364596E-03    9661.2998
15.3046484     1.67588028E-03     2.22716387E-03    9661.2998
15.3396902    -2.43999856E-03     2.21835496E-03    9661.2998
15.3746529    -1.47432333E-03     2.22266652E-03    9661.2998
15.4095364    -2.53502931E-03     2.22419901E-03    9661.2998
15.4443407    -5.80269203E-04     2.23107589E-03    9661.2998
15.4799137     5.18695335E-04     2.21737497E-03    9661.2998
15.5145597    -7.91539438E-03     2.39813840E-03    9661.2998
15.5491304    -3.03938845E-03     2.21195119E-03    9661.2998
15.5844631    -7.92800449E-03     2.38986430E-03    9661.2998
15.6197166    -6.86723972E-03     2.40199664E-03    9661.2998
15.6540537    -3.07880633E-04     2.21928675E-03    9661.2998
15.6891508    -3.74649023E-03     2.21318705E-03    9661.2998
15.7241688    -4.61160392E-03     2.21146317E-03    9661.2998
15.7591105    -2.73230858E-03     2.21195561E-03    9661.2998
15.7948027     3.79709381E-05     2.22136080E-03    9661.2998
15.8295879     1.05495902E-03     2.21738126E-03    9661.2998
15.8642960     1.56984013E-03     2.20739818E-03    9661.2998
15.8997526    -1.09968637E-03     2.21391604E-03    9661.2998
15.9343090     2.20929203E-03     2.22280063E-03    9661.2998
15.9696102    -3.22654936E-03     2.20971671E-03    9661.2998
16.0040150    -1.79617258E-03     2.20464962E-03    9661.2998
16.0391617    -3.52323230E-04     2.21113977E-03    9661.2998
16.0750484     2.99664284E-03     2.20724521E-03    9661.2998
16.1092281     5.20699657E-03     2.20891670E-03    9661.2998
16.1441460     3.35498573E-03     2.21972819E-03    9661.2998
16.1797981     4.91388375E-03     2.19219970E-03    9661.2998
16.2145653     5.34619484E-03     2.20291829E-03    9661.2998
16.2492580     5.05896658E-03     2.20577233E-03    9661.2998
16.2846794    -2.27128272E-03     2.38148659E-03    9661.2998
16.3192234     1.81633316E-03     2.21211230E-03    9661.2998
16.3544941     3.52190877E-03     2.21122056E-03    9661.2998
16.3896885     2.08831113E-03     2.20692414E-03    9661.2998
16.4248085     3.97769455E-03     2.20644381E-03    9661.2998
16.4598541     4.65197209E-03     2.19772686E-03    9661.2998
16.4948235     3.04108835E-03     2.21541454E-03    9661.2998
16.5297203     3.15119582E-03     2.19695945E-03    9661.2998
16.5653343     4.05439641E-03     2.21186411E-03    9661.2998
16.6000824     3.19285737E-03     2.19865679E-03    9661.2998
16.6355457     2.20347126E-03     2.19973037E-03    9661.2998
16.6701469    -2.68535130E-03     2.37865583E-03    9661.2998
16.7054596     9.67697182E-04     2.20013899E-03    9661.2998
16.7399178     1.18804724E-04     2.20749294E-03    9661.2998
16.7750854     8.60088796E-04     2.20583938E-03    9661.2998
16.8101788     1.22201000E-03     2.20060744E-03    9661.2998
16.8451996     2.37920060E-04     2.21197400E-03    9661.2998
16.8801460     1.84208003E-03     2.19849334E-03    9661.2998
16.9505978     1.71678863E-03     2.20426428E-03    9661.2998
16.9853287    -3.49835097E-03     2.36774283E-03    9661.2998
17.0207596     2.16635084E-03     2.19827448E-03    9661.2998
17.0553474    -2.06542946E-03     2.36929813E-03    9661.2998
17.0906315     1.52601767E-03     2.21226481E-03    9661.2998
17.1258430     1.94897375E-03     2.19606631E-03    9661.2998
17.1609821    -1.11306470E-03     2.20380886E-03    9661.2998
17.1960506     1.84376142E-03     2.21887860E-03    9661.2998
17.2310467     7.62546959E-04     2.19972641E-03    9661.2998
17.3008251     2.50906241E-03     2.20497069E-03    9661.2998
17.3363667    -8.15665722E-03     2.23856024E-03    9661.2998
17.3710785    -3.42342630E-03     2.20438861E-03    9661.2998
17.4064751    -5.88920258E-04     2.20422028E-03    9661.2998
17.4410496     1.44696201E-03     2.21722107E-03    9661.2998
17.4763050     2.73020379E-03     2.19249655E-03    9661.2998
17.5114899     2.99615460E-03     2.21803435E-03    9661.2998
17.5458565     9.12350893E-04     2.18957034E-03    9661.2998
17.5809002     2.80813593E-03     2.20154249E-03    9661.2998
17.6166191     3.30327847E-03     2.19575991E-03    9661.2998
17.6863594     1.14362151E-03     2.20382400E-03    9661.2998
17.7218647     3.48523841E-03     2.19856133E-03    9661.2998
17.7565613     3.06262053E-03     2.20631901E-03    9661.2998
17.7919273     2.47512734E-03     2.20493181E-03    9661.2998
17.8272247     2.43677618E-03     2.19186139E-03    9661.2998
17.8617153     3.58993746E-03     2.19987053E-03    9661.2998
17.8968735     4.00106888E-03     2.20469735E-03    9661.2998
17.9319630     3.43240961E-03     2.20518070E-03    9661.2998
17.9669838     1.74119137E-03     2.19685188E-03    9661.2998
18.0622158    -1.20622301E-02     2.24629813E-03    9661.2998
18.0969849    -7.02071935E-03     2.25010770E-03    9661.2998
18.1324081    -4.79948567E-03     2.22683023E-03    9661.2998
18.1677628    -2.17922102E-03     2.22595991E-03    9661.2998
18.2023296    -1.11760828E-03     2.22040759E-03    9661.2998
18.2375488    -2.81856861E-03     2.22036522E-03    9661.2998
18.2727013     2.21559801E-03     2.21892679E-03    9661.2998
18.3077850     7.89597805E-04     2.22553150E-03    9661.2998
18.3428020     1.73529971E-03     2.23782286E-03    9661.2998
18.3784657     1.88521939E-04     2.22801859E-03    9661.2998
18.4133472    -2.98579980E-04     2.22847913E-03    9661.2998
18.4488735     2.30156933E-03     2.22741812E-03    9661.2998
18.4836235     2.04667496E-03     2.23214785E-03    9661.2998
18.5190144     2.73161870E-03     2.21765693E-03    9661.2998
18.5536327     2.25224462E-03     2.22010259E-03    9661.2998
18.5888920     3.52775236E-03     2.25090212E-03    9661.2998
18.6240826     3.97216342E-03     2.22707121E-03    9661.2998
18.6592083     2.88067828E-03     2.22260482E-03    9661.2998
18.6942673    -2.76106992E-04     2.22589751E-03    9661.2998
18.7292614     2.56901584E-03     2.24513980E-03    9661.2998
18.7641907     1.13261177E-03     2.22131168E-03    9661.2998
18.7990532    -5.83489018E-04     2.22517084E-03    9661.2998
18.8345470     9.60175021E-05     2.21962598E-03    9661.2998
18.8699741     9.30067836E-05     2.22146977E-03    9661.2998
18.9053364     9.46881482E-04     2.22108257E-03    9661.2998
18.9399395     1.34445960E-03     2.22534710E-03    9661.2998
18.9751701    -7.45941768E-04     2.23589968E-03    9661.2998
19.0103359    -6.42990833E-03     2.38180929E-03    9661.2998
19.0454369    -1.20001170E-03     2.21506390E-03    9661.2998
19.0804729     8.13662133E-04     2.24957033E-03    9661.2998
19.1154442     2.27624620E-03     2.22195406E-03    9661.2998
19.1510353     1.18471694E-03     2.21982924E-03    9661.2998
19.1858788     1.32519437E-03     2.23059813E-03    9661.2998
19.2206593     1.06613548E-03     2.22122110E-03    9661.2998
19.2560558    -1.26928600E-04     2.21987721E-03    9661.2998
19.2907085    -7.88476667E-04     2.22308189E-03    9661.2998
19.3259773    -5.87418536E-03     2.38266774E-03    9661.2998
19.3611832    -1.98721624E-04     2.22958298E-03    9661.2998
19.3963223    -2.52466276E-03     2.23905616E-03    9661.2998
19.4307270    -1.35648868E-03     2.21170834E-03    9661.2998
19.4664154    -1.30115927E-03     2.22471869E-03    9661.2998
19.5013657     5.42270078E-04     2.23411131E-03    9661.2998
19.5362549    -2.76410952E-03     2.21963273E-03    9661.2998
19.5717506    -2.60192412E-03     2.20768945E-03    9661.2998
19.6065121    -9.15194905E-05     2.23901100E-03    9661.2998
19.6418819    -3.83987644E-04     2.22354149E-03    9661.2998
19.6765213     1.57786242E-03     2.21767440E-03    9661.2998
19.7117634    -4.79780557E-03     2.39272113E-03    9661.2998
19.7820625     2.53600047E-05     2.23476579E-03    9661.2998
19.8171177     1.73504523E-04     2.21670559E-03    9661.2998
19.8521099    -7.23644625E-04     2.21855054E-03    9661.2998
19.8870411     1.53178163E-03     2.22817902E-03    9661.2998
19.9219131     1.84396878E-04     2.21454981E-03    9661.2998
19.9567223     9.88405431E-04     2.21562246E-03    9661.2998
19.9914703    -5.20935864E-04     2.22145929E-03    9661.2998
