# Supplementary material for: High-accuracy transmission and fluorescence XAFS of zinc at 10 K, 50 K, 100 K and 150 K using the hybrid technique
Source: J Synchrotron Radiat. 2023 Jan 1;30(Pt 1):147–68. doi: 10.1107/S1600577522010293 (PMC9814049; doi:10.1107/S1600577522010293)
Supplement: Supplementary file 1 [file s-30-00147-sup1.zip › John2022JSRSuppInfo/Zn-murho-150K-transmission.cif]

# In this file we provide the experimental data presented in:
# Title: High accuracy transmission and fluorescence XAFS of Zinc at 10 K, 50 K, 100 K and 150 K using the Hybrid technique.
# Authors: Marcus W John, Daniel Sier, Ruwini S K Ekanayake, Martin J Schalken, Chanh Q Tran, Bernt Johannesen, Martin D de Jonge, Peter Kappen, Chantler C T
# Journal: Journal of synchrotron radiation
# Publisher: International Union of Crystallography
# Year: 2022
# This data represents the values of the mass attenuation coefficient post systematic correction.
# This data was taken at the Australian Synchrotron on the XAS beamline
# This allows for verification of our results with complementary structural modelling techniques.
# Sample: Zinc
# Chemical formula: Zn
# Temperature: 150 K
loop_
    _xafs_absorber.atom  
    _xafs_absorber.edge  
    _xafs_source.identification  
    _xafs_source.location   
    Zn    K     XAS    Melbourne, Australia
     
loop_
    _xafs_detectors.label
    _xafs_detectors.position
    _xafs_detectors.type
    monitor      i0    ionisation
    transmission i1    ionisation
 
loop_
    _xafs_ionisation_detector.gas_pressure_units
    _xafs_ionisation_detector.length_units
    atm          cm
 
loop_
    _xafs_ionisation_detector.label
    _xafs_ionisation_detector.gas_type
    _xafs_ionisation_detector.gas_pressure
    _xafs_ionisation_detector.length
    _xafs_ionisation_detector.amplifier_type
    _xafs_ionisation_detector.amplifier_gain
    monitor         Nitrogen    1      30.0    Keithley    8-9
    transmission    Nitrogen    1      30.0    Keithley    8-9
 
loop_
    _xafs_reduced.energy_units
    _xafs_reduced.sigma_energy_units
    _xafs_reduced.mu_rho_units
    _xafs_reduced.sigma_mu_rho_tot_units
    _xafs_reduced.sigma_mu_rho_rel_units
    _xafs_reduced.mu_rho_PE_units
    _xafs_reduced.sigma_mu_rho_PE_rel_units
    eV  eV  cm^2/g   cm^2/g   cm^2/g   cm^2/g   cm^2/g 
 
loop_
    _xafs_reduced.energy
    _xafs_reduced.sigma_energy
    _xafs_reduced.mu_rho
    _xafs_reduced.sigma_mu_rho_tot
    _xafs_reduced.sigma_mu_rho_rel
    _xafs_reduced.mu_rho_PE
    _xafs_reduced.sigma_mu_rho_PE
9211.04  0.0400000  38.7538  0.0466828  0.000382587  36.9264  0.0466828
9261.06  0.0400000  38.0730  0.0399393  0.000113984  36.2554  0.0399393
9311.01  0.0400000  37.6679  0.0391087  4.66244e-05  35.8602  0.0391087
9360.97  0.0400000  37.1945  0.0390336  7.93599e-05  35.3965  0.0390336
9410.88  0.0400000  36.4648  0.0385500  7.61265e-05  34.6763  0.0385500
9420.85  0.0400000  36.3380  0.0400007  0.000182562  34.5514  0.0400007
9430.84  0.0400000  36.2393  0.0388204  0.000114244  34.4547  0.0388204
9440.83  0.0400000  36.1469  0.0416207  0.000255912  34.3641  0.0416207
9450.84  0.0400000  36.0539  0.0388075  0.000121661  34.2730  0.0388075
9460.89  0.0400000  35.9489  0.0384801  0.000100776  34.1700  0.0384801
9470.92  0.0400000  35.8797  0.0383508  9.29227e-05  34.1027  0.0383508
9480.89  0.0400000  35.7706  0.0526164  0.000551047  33.9955  0.0526164
9490.89  0.0400000  35.7470  0.0379789  6.00544e-05  33.9738  0.0379789
9500.86  0.0400000  35.6582  0.0380241  7.24098e-05  33.8869  0.0380241
9510.90  0.0400000  35.5712  0.0380165  7.61363e-05  33.8018  0.0380165
9520.90  0.0400000  35.4413  0.0636959  0.000770894  33.6737  0.0636959
9530.86  0.0400000  35.2358  0.0375162  3.39915e-05  33.4701  0.0375162
9540.87  0.0400000  35.1426  0.0476823  0.000442059  33.3788  0.0476823
9550.85  0.0400000  35.0825  0.0681265  0.000850638  33.3206  0.0681265
9560.87  0.0400000  35.0136  0.0374775  5.30530e-05  33.2536  0.0374775
9570.85  0.0400000  34.9030  0.0378888  0.000104063  33.1449  0.0378888
9580.84  0.0400000  34.8495  0.0616709  0.000732364  33.0932  0.0616709
9590.84  0.0400000  34.8095  0.0376421  8.73716e-05  33.0551  0.0376421
9600.88  0.0400000  34.7570  0.0390792  0.000180424  33.0044  0.0390792
9610.86  0.0400000  34.7883  0.0387191  0.000161375  33.0376  0.0387191
9620.85  0.0400000  34.8898  0.0416556  0.000278249  33.1409  0.0416556
9621.33  0.0400000  34.9298  0.0383292  0.000134085  33.1810  0.0383292
9621.84  0.0400000  34.9403  0.0382976  0.000131665  33.1916  0.0382976
9622.34  0.0400000  34.9378  0.0377793  9.27242e-05  33.1892  0.0377793
9622.84  0.0400000  34.9563  0.0389554  0.000168721  33.2078  0.0389554
9623.34  0.0400000  34.9513  0.0374280  5.08528e-05  33.2029  0.0374280
9623.83  0.0400000  34.9695  0.0386118  0.000149697  33.2212  0.0386118
9624.33  0.0400000  34.9767  0.0390581  0.000173339  33.2285  0.0390581
9624.82  0.0400000  35.0020  0.0382443  0.000125708  33.2539  0.0382443
9625.33  0.0400000  35.0021  0.0376399  7.48033e-05  33.2540  0.0376399
9625.83  0.0400000  35.0433  0.0396582  0.000199793  33.2953  0.0396582
9626.33  0.0400000  35.0373  0.0382826  0.000126879  33.2894  0.0382826
9626.84  0.0400000  35.0476  0.0374995  5.26668e-05  33.2999  0.0374995
9627.34  0.0400000  35.0741  0.0377443  8.12658e-05  33.3265  0.0377443
9627.84  0.0400000  35.0389  0.0384177  0.000135599  33.2914  0.0384177
9628.33  0.0400000  35.1101  0.0385903  0.000143657  33.3626  0.0385903
9628.82  0.0400000  35.1255  0.0410963  0.000255027  33.3781  0.0410963
9629.31  0.0400000  35.1416  0.0375733  5.50211e-05  33.3943  0.0375733
9629.81  0.0400000  35.1472  0.0388289  0.000156146  33.4000  0.0388289
9630.31  0.0400000  35.1773  0.0374718  3.08051e-05  33.4302  0.0374718
9630.81  0.0400000  35.1958  0.0383217  0.000123087  33.4488  0.0383217
9631.30  0.0400000  35.2507  0.0375617  4.10647e-05  33.5038  0.0375617
9631.79  0.0400000  35.2558  0.0378254  7.79705e-05  33.5089  0.0378254
9632.29  0.0400000  35.2991  0.0376929  5.81836e-05  33.5523  0.0376929
9632.79  0.0400000  35.3095  0.0396291  0.000191882  33.5629  0.0396291
9633.29  0.0400000  35.3290  0.0397590  0.000197333  33.5824  0.0397590
9633.79  0.0400000  35.3741  0.0383307  0.000116066  33.6277  0.0383307
9634.29  0.0400000  35.4175  0.0377502  5.56919e-05  33.6711  0.0377502
9634.79  0.0400000  35.4540  0.0393619  0.000175082  33.7077  0.0393619
9635.29  0.0400000  35.4711  0.0378326  6.26969e-05  33.7249  0.0378326
9635.80  0.0400000  35.5460  0.0378313  5.57901e-05  33.7999  0.0378313
9636.31  0.0400000  35.5586  0.0416673  0.000267767  33.8126  0.0416673
9636.80  0.0400000  35.6449  0.0378317  4.53945e-05  33.8990  0.0378317
9637.30  0.0400000  35.6727  0.0383283  0.000101513  33.9269  0.0383283
9637.81  0.0400000  35.6949  0.0380697  7.48465e-05  33.9492  0.0380697
9638.32  0.0400000  35.7792  0.0384867  0.000109222  34.0336  0.0384867
9638.83  0.0400000  35.8256  0.0387821  0.000128881  34.0801  0.0387821
9639.33  0.0400000  35.8635  0.0883930  0.00120332  34.1181  0.0883930
9639.83  0.0400000  35.9093  0.0385359  0.000106759  34.1639  0.0385359
9640.33  0.0400000  35.9423  0.0387030  0.000118216  34.1970  0.0387030
9640.83  0.0400000  35.9932  0.0514834  0.000525141  34.2480  0.0514834
9641.33  0.0400000  36.0401  0.0384478  9.18712e-05  34.2949  0.0384478
9641.82  0.0400000  36.1087  0.0381674  5.28220e-05  34.3637  0.0381674
9642.32  0.0400000  36.1710  0.0626921  0.000753252  34.4261  0.0626921
9642.82  0.0400000  36.2565  0.0397904  0.000173563  34.5117  0.0397904
9643.33  0.0400000  36.3468  0.0388948  0.000114040  34.6021  0.0388948
9643.83  0.0400000  36.3840  0.0570926  0.000643222  34.6393  0.0570926
9644.33  0.0400000  36.4891  0.0389058  0.000107870  34.7445  0.0389058
9644.82  0.0400000  36.5794  0.0400165  0.000175656  34.8350  0.0400165
9645.31  0.0400000  36.6712  0.0645972  0.000790128  34.9268  0.0645972
9645.81  0.0400000  36.7881  0.0393747  0.000129627  35.0438  0.0393747
9646.32  0.0400000  36.9031  0.0387658  6.68011e-05  35.1589  0.0387658
9646.83  0.0400000  37.0305  0.0419535  0.000250936  35.2864  0.0419535
9647.33  0.0400000  37.1627  0.0394621  0.000119143  35.4187  0.0394621
9647.82  0.0400000  37.3153  0.0403756  0.000171931  35.5713  0.0403756
9648.32  0.0400000  37.4419  0.0437989  0.000309734  35.6980  0.0437989
9648.82  0.0400000  37.6275  0.0399374  0.000133146  35.8838  0.0399374
9649.33  0.0400000  37.7852  0.0411503  0.000198013  36.0415  0.0411503
9649.82  0.0400000  37.9618  0.0440123  0.000308621  36.2182  0.0440123
9650.32  0.0400000  38.2042  0.0396705  7.62394e-05  36.4607  0.0396705
9650.82  0.0400000  38.4486  0.0397055  5.88931e-05  36.7052  0.0397055
9651.32  0.0400000  38.6929  0.0454437  0.000344529  36.9496  0.0454437
9651.83  0.0400000  39.0072  0.0413272  0.000168631  37.2640  0.0413272
9652.33  0.0400000  39.3071  0.0411812  0.000147574  37.5640  0.0411812
9652.83  0.0400000  39.7130  0.0431608  0.000240827  37.9700  0.0431608
9653.33  0.0400000  40.1325  0.0413697  0.000122504  38.3896  0.0413697
9653.83  0.0400000  40.5678  0.0409869  3.43480e-05  38.8250  0.0409869
9654.33  0.0400000  41.1196  0.0415997  7.96873e-05  39.3768  0.0415997
9654.83  0.0400000  41.7496  0.0475075  0.000366018  40.0070  0.0475075
9655.33  0.0400000  42.5046  0.0424016  6.05606e-05  40.7620  0.0424016
9655.83  0.0400000  43.3627  0.0457907  0.000266140  41.6203  0.0457907
9656.33  0.0400000  44.4222  0.0437435  6.78043e-05  42.6799  0.0437435
9656.83  0.0400000  45.7519  0.0449454  0.000109496  44.0096  0.0449454
9657.32  0.0400000  47.3634  0.0469770  0.000193853  45.6212  0.0469770
9657.81  0.0400000  49.4576  0.0483264  0.000191685  47.7155  0.0483264
9658.31  0.0400000  52.3682  0.0502823  0.000191589  50.6262  0.0502823
9658.81  0.0400000  56.3757  0.0545303  0.000307788  54.6338  0.0545303
9659.32  0.0400000  62.4025  0.0619282  0.000515716  60.6607  0.0619282
9659.82  0.0400000  71.7932  0.0637824  0.000100219  70.0515  0.0637824
9660.33  0.0400000  87.0308  0.0817266  0.000854582  85.2892  0.0817266
9660.82  0.0400000  109.615  0.0989860  0.00117535  107.873  0.0989860
9661.32  0.0400000  137.231  0.116530  0.000861293  135.489  0.116530
9661.82  0.0400000  164.224  0.137326  0.000784522  162.483  0.137326
9662.32  0.0400000  187.459  0.155996  0.00106578  185.718  0.155996
9662.82  0.0400000  208.843  0.172731  0.000184902  207.102  0.172731
9663.32  0.0400000  225.232  0.186030  0.000621140  223.490  0.186030
9663.83  0.0400000  238.645  0.196868  0.000421761  236.904  0.196868
9664.33  0.0400000  248.490  0.204868  0.000349685  246.749  0.204868
9664.83  0.0400000  254.945  0.210176  0.000581106  253.205  0.210176
9665.33  0.0400000  259.048  0.213529  0.000708813  257.308  0.213529
9665.84  0.0400000  263.491  0.217146  0.000379662  261.750  0.217146
9666.34  0.0400000  270.029  0.222529  0.000206468  268.288  0.222529
9666.84  0.0400000  279.254  0.230177  0.000132517  277.513  0.230177
9667.35  0.0400000  290.178  0.239356  0.000200233  288.438  0.239356
9667.86  0.0400000  301.315  0.248775  0.000524496  299.575  0.248775
9668.35  0.0400000  311.937  0.257920  0.000444123  310.197  0.257920
9668.85  0.0400000  322.075  0.266806  0.000577410  320.335  0.266806
9669.34  0.0400000  331.626  0.275376  0.000186963  329.887  0.275376
9669.83  0.0400000  340.607  0.283673  0.000171607  338.867  0.283673
9670.34  0.0400000  348.232  0.290920  0.000300046  346.492  0.290920
9670.83  0.0400000  352.568  0.295016  0.000440114  350.828  0.295016
9671.34  0.0400000  352.062  0.294470  0.000270250  350.322  0.294470
9671.85  0.0400000  345.451  0.288206  0.000274259  343.711  0.288206
9672.34  0.0400000  333.296  0.276913  0.000115500  331.556  0.276913
9672.84  0.0400000  318.406  0.263579  0.000361808  316.666  0.263579
9673.33  0.0400000  303.526  0.250664  0.000466549  301.787  0.250664
9673.83  0.0400000  290.547  0.239640  0.000351693  288.808  0.239640
9674.32  0.0400000  280.460  0.231197  0.000352599  278.721  0.231197
9674.81  0.0400000  273.590  0.225496  0.000246465  271.851  0.225496
9675.32  0.0400000  269.228  0.221883  0.000122797  267.489  0.221883
9675.83  0.0400000  266.717  0.219810  0.000132930  264.978  0.219810
9676.32  0.0400000  265.295  0.218653  0.000464358  263.557  0.218653
9676.82  0.0400000  264.603  0.218066  7.49172e-05  262.864  0.218066
9677.32  0.0400000  264.727  0.218174  0.000190681  262.988  0.218174
9677.82  0.0400000  265.450  0.218770  0.000145946  263.711  0.218770
9678.32  0.0400000  266.306  0.219475  0.000335373  264.568  0.219475
9678.83  0.0400000  266.723  0.219813  0.000114450  264.984  0.219813
9679.34  0.0400000  266.410  0.219565  0.000106607  264.672  0.219565
9679.84  0.0400000  265.099  0.218486  0.000151329  263.361  0.218486
9680.34  0.0400000  263.019  0.216739  0.000281636  261.281  0.216739
9680.83  0.0400000  260.316  0.214491  7.38507e-05  258.578  0.214491
9681.34  0.0400000  257.370  0.212098  0.000130175  255.633  0.212098
9681.84  0.0400000  254.355  0.209651  6.17148e-05  252.618  0.209651
9682.34  0.0400000  251.644  0.207481  0.000610020  249.906  0.207481
9682.83  0.0400000  249.336  0.205565  0.000131478  247.599  0.205565
9683.33  0.0400000  247.756  0.204288  0.000136775  246.019  0.204288
9683.83  0.0400000  246.720  0.203445  0.000275532  244.983  0.203445
9684.33  0.0400000  246.124  0.202952  0.000340028  244.387  0.202952
9684.83  0.0400000  245.876  0.202740  7.65118e-05  244.139  0.202740
9685.33  0.0400000  245.756  0.202650  0.000141855  244.019  0.202650
9685.83  0.0400000  245.698  0.202601  4.08599e-05  243.961  0.202601
9686.33  0.0400000  245.867  0.202749  0.000293013  244.130  0.202749
9686.83  0.0400000  246.198  0.203018  0.000168563  244.461  0.203018
9687.33  0.0400000  246.804  0.203514  8.20759e-05  245.067  0.203514
9687.84  0.0400000  247.712  0.204252  0.000321027  245.976  0.204252
9688.33  0.0400000  248.930  0.205243  0.000196044  247.193  0.205243
9688.83  0.0400000  250.391  0.206438  0.000181492  248.654  0.206438
9689.33  0.0400000  252.169  0.207907  0.000155781  250.433  0.207907
9689.82  0.0400000  254.067  0.209463  0.000450848  252.331  0.209463
9690.33  0.0400000  256.193  0.211192  0.000340890  254.457  0.211192
9690.82  0.0400000  258.518  0.213100  0.000147978  256.782  0.213100
9691.33  0.0400000  261.046  0.215173  0.000105583  259.310  0.215173
9691.83  0.0400000  263.641  0.217313  0.000200246  261.906  0.217313
9692.34  0.0400000  266.297  0.219506  0.000276060  264.561  0.219506
9692.83  0.0400000  269.084  0.221804  0.000111401  267.348  0.221804
9693.33  0.0400000  271.910  0.224138  0.000172199  270.175  0.224138
9693.83  0.0400000  274.786  0.226519  0.000299824  273.050  0.226519
9694.33  0.0400000  277.634  0.228892  0.000122328  275.899  0.228892
9694.83  0.0400000  280.349  0.231175  0.000103095  278.614  0.231175
9695.33  0.0400000  282.765  0.233192  0.000239643  281.030  0.233192
9695.83  0.0400000  284.916  0.234984  0.000189745  283.181  0.234984
9696.32  0.0400000  286.717  0.236487  0.000160835  284.982  0.236487
9696.82  0.0400000  288.262  0.237802  0.000216242  286.527  0.237802
9697.32  0.0400000  289.339  0.238705  0.000191956  287.604  0.238705
9697.81  0.0400000  289.973  0.239226  0.000190718  288.238  0.239226
9698.31  0.0400000  290.128  0.239366  0.000662700  288.394  0.239366
9698.81  0.0400000  289.856  0.239135  0.000327001  288.121  0.239135
9699.31  0.0400000  289.141  0.238535  0.000221575  287.406  0.238535
9699.82  0.0400000  288.077  0.237648  0.000333374  286.342  0.237648
9700.33  0.0400000  286.744  0.236525  0.000173505  285.010  0.236525
9700.83  0.0400000  285.185  0.235218  0.000223366  283.451  0.235218
9701.69  0.0400000  282.041  0.232586  0.000160674  280.307  0.232586
9702.57  0.0400000  278.462  0.229588  0.000141761  276.728  0.229588
9703.47  0.0400000  274.382  0.226149  0.000139891  272.648  0.226149
9704.39  0.0400000  270.637  0.223082  0.000107480  268.903  0.223082
9705.30  0.0400000  267.955  0.220892  0.000131456  266.222  0.220892
9706.23  0.0400000  266.252  0.219493  0.000170849  264.519  0.219493
9707.18  0.0400000  265.410  0.218790  0.000247527  263.677  0.218790
9708.15  0.0400000  264.917  0.218381  0.000174921  263.184  0.218381
9709.08  0.0400000  264.889  0.218369  9.46221e-05  263.157  0.218369
9710.04  0.0400000  265.266  0.218634  0.000141760  263.533  0.218634
9711.02  0.0400000  266.578  0.219739  7.08917e-05  264.845  0.219739
9712.01  0.0400000  268.585  0.221428  0.000427201  266.853  0.221428
9713.00  0.0400000  271.102  0.223504  0.000193935  269.371  0.223504
9714.01  0.0400000  273.623  0.225527  0.000236952  271.891  0.225527
9715.01  0.0400000  275.933  0.227449  0.000197675  274.201  0.227449
9716.04  0.0400000  277.633  0.228930  7.51234e-05  275.901  0.228930
9717.09  0.0400000  278.311  0.229539  0.000534305  276.580  0.229539
9718.13  0.0400000  277.953  0.229220  0.000240997  276.222  0.229220
9719.18  0.0400000  276.890  0.228338  0.000163516  275.159  0.228338
9720.26  0.0400000  275.588  0.227253  6.35345e-05  273.858  0.227253
9721.33  0.0400000  274.515  0.226369  0.000215650  272.785  0.226369
9722.41  0.0400000  273.816  0.225785  0.000150017  272.086  0.225785
9723.49  0.0400000  273.299  0.225352  0.000126495  271.569  0.225352
9724.60  0.0400000  272.935  0.225090  0.000875217  271.205  0.225090
9725.70  0.0400000  272.740  0.224892  0.000187769  271.010  0.224892
9726.80  0.0400000  272.941  0.225065  0.000254979  271.212  0.225065
9727.93  0.0400000  273.586  0.225619  0.000134919  271.857  0.225619
9729.06  0.0400000  274.405  0.226291  0.000209976  272.676  0.226291
9730.20  0.0400000  275.307  0.227042  0.000258853  273.579  0.227042
9731.35  0.0400000  276.377  0.227936  0.000226399  274.649  0.227936
9732.53  0.0400000  277.955  0.229254  0.000105974  276.227  0.229254
9733.71  0.0400000  280.023  0.230988  0.000531369  278.294  0.230988
9734.88  0.0400000  282.272  0.232869  9.25090e-05  280.544  0.232869
9736.07  0.0400000  284.089  0.234343  0.000149231  282.361  0.234343
9737.27  0.0400000  285.439  0.235523  0.000172089  283.711  0.235523
9738.47  0.0400000  286.000  0.236002  8.44672e-05  284.273  0.236002
9739.69  0.0400000  285.813  0.235844  9.45650e-05  284.086  0.235844
9740.93  0.0400000  284.874  0.235071  0.000179003  283.148  0.235071
9742.16  0.0400000  282.945  0.233446  0.000157740  281.218  0.233446
9743.39  0.0400000  280.236  0.231176  0.000158623  278.510  0.231176
9744.66  0.0400000  276.928  0.228417  0.000223042  275.201  0.228417
9745.94  0.0400000  273.229  0.225305  0.000131295  271.503  0.225305
9747.22  0.0400000  269.625  0.222318  0.000111751  267.900  0.222318
9748.52  0.0400000  266.830  0.220074  0.000107583  265.105  0.220074
9749.83  0.0400000  264.799  0.218345  0.000273135  263.074  0.218345
9751.12  0.0400000  264.055  0.217740  9.10346e-05  262.330  0.217740
9752.42  0.0400000  264.181  0.217884  0.000248733  262.457  0.217884
9753.75  0.0400000  264.740  0.218336  0.000104251  263.015  0.218336
9755.08  0.0400000  265.115  0.218638  7.25723e-05  263.391  0.218638
9756.41  0.0400000  265.150  0.218711  0.000739018  263.426  0.218711
9757.78  0.0400000  264.479  0.218141  8.35796e-05  262.755  0.218141
9759.13  0.0400000  263.235  0.217114  7.15281e-05  261.511  0.217114
9760.51  0.0400000  261.683  0.215857  0.000617732  259.960  0.215857
9761.90  0.0400000  260.326  0.214717  0.000117944  258.603  0.214717
9763.29  0.0400000  259.817  0.214297  0.000169827  258.094  0.214297
9764.66  0.0400000  260.665  0.215042  0.000778011  258.943  0.215042
9766.08  0.0400000  263.045  0.216969  0.000161793  261.322  0.216969
9767.49  0.0400000  266.508  0.219833  0.000124501  264.786  0.219833
9768.90  0.0400000  270.171  0.222866  0.000271089  268.449  0.222866
9770.33  0.0400000  273.410  0.225558  0.000218314  271.688  0.225558
9771.78  0.0400000  275.919  0.227647  0.000154904  274.198  0.227647
9773.25  0.0400000  277.738  0.229170  0.000281481  276.017  0.229170
9774.72  0.0400000  279.025  0.230248  5.90197e-05  277.304  0.230248
9776.20  0.0400000  279.983  0.231045  8.00664e-05  278.263  0.231045
9777.70  0.0400000  280.905  0.231824  8.40611e-05  279.185  0.231824
9779.18  0.0400000  281.908  0.232671  0.000165303  280.189  0.232671
9780.67  0.0400000  283.078  0.233663  8.96483e-05  281.359  0.233663
9782.21  0.0400000  283.863  0.234323  0.000200801  282.144  0.234323
9783.71  0.0400000  283.821  0.234282  0.000236670  282.102  0.234282
9785.24  0.0400000  282.778  0.233433  0.000132902  281.060  0.233433
9786.78  0.0400000  280.654  0.231645  0.000147591  278.936  0.231645
9788.34  0.0400000  277.858  0.229305  0.000194412  276.140  0.229305
9789.92  0.0400000  274.952  0.226877  0.000175150  273.234  0.226877
9791.49  0.0400000  272.513  0.224848  0.000419633  270.796  0.224848
9793.04  0.0400000  270.880  0.223497  0.000213223  269.163  0.223497
9794.63  0.0400000  269.985  0.222768  0.000154940  268.268  0.222768
9796.21  0.0400000  269.534  0.222399  0.000248929  267.817  0.222399
9797.82  0.0400000  269.440  0.222342  0.000263811  267.724  0.222342
9799.46  0.0400000  269.206  0.222135  0.000310561  267.490  0.222135
9801.07  0.0400000  268.807  0.221797  0.000110232  267.091  0.221797
9802.72  0.0400000  268.323  0.221397  0.000561653  266.607  0.221397
9804.37  0.0400000  267.970  0.221110  0.000212662  266.255  0.221110
9806.01  0.0400000  267.656  0.220849  0.000165770  265.941  0.220849
9807.68  0.0400000  267.488  0.220735  0.000201029  265.773  0.220735
9809.34  0.0400000  267.492  0.220729  0.000130393  265.777  0.220729
9811.02  0.0400000  267.468  0.220710  0.000236767  265.753  0.220710
9812.69  0.0400000  266.927  0.220254  0.000159725  265.214  0.220254
9814.38  0.0400000  265.692  0.219244  6.34633e-05  263.978  0.219244
9816.12  0.0400000  263.826  0.217703  0.000264173  262.113  0.217703
9817.83  0.0400000  262.087  0.216269  0.000217892  260.374  0.216269
9819.56  0.0400000  260.945  0.215327  0.000110222  259.232  0.215327
9821.27  0.0400000  260.698  0.215118  0.000309472  258.986  0.215118
9823.01  0.0400000  261.773  0.216008  0.000168379  260.061  0.216008
9824.77  0.0400000  264.177  0.218037  0.000695062  262.466  0.218037
9826.51  0.0400000  267.132  0.220475  0.000110489  265.421  0.220475
9828.31  0.0400000  269.744  0.222620  0.000165793  268.033  0.222620
9830.09  0.0400000  271.317  0.223936  0.000244187  269.606  0.223936
9831.89  0.0400000  271.945  0.224466  0.000179329  270.235  0.224466
9833.68  0.0400000  271.805  0.224351  0.000210861  270.095  0.224351
9835.49  0.0400000  271.000  0.223684  0.000444385  269.290  0.223684
9837.31  0.0400000  269.542  0.222472  8.81360e-05  267.832  0.222472
9839.13  0.0400000  267.856  0.221080  0.000122504  266.147  0.221080
9840.98  0.0400000  266.480  0.219947  0.000237188  264.771  0.219947
9842.83  0.0400000  265.698  0.219297  9.92476e-05  263.989  0.219297
9844.70  0.0400000  265.649  0.219269  0.000141905  263.941  0.219269
9846.57  0.0400000  265.844  0.219431  0.000105725  264.136  0.219431
9848.45  0.0400000  265.534  0.219178  0.000100364  263.827  0.219178
9850.32  0.0400000  264.642  0.218441  0.000287356  262.934  0.218441
9852.22  0.0400000  263.854  0.217789  0.000226608  262.147  0.217789
9854.10  0.0400000  263.948  0.217878  0.000118806  262.241  0.217878
9856.03  0.0400000  265.124  0.218854  0.000136885  263.417  0.218854
9857.96  0.0400000  267.218  0.220599  0.000124969  265.512  0.220599
9859.89  0.0400000  269.859  0.222797  0.000151800  268.153  0.222797
9861.84  0.0400000  272.149  0.224705  0.000280311  270.444  0.224705
9863.77  0.0400000  273.598  0.225914  0.000387862  271.893  0.225914
9865.73  0.0400000  274.287  0.226482  0.000215765  272.583  0.226482
9867.68  0.0400000  274.467  0.226658  0.000241324  272.763  0.226658
9869.69  0.0400000  274.008  0.226281  0.000180957  272.304  0.226281
9871.67  0.0400000  272.863  0.225309  0.000181798  271.159  0.225309
9873.68  0.0400000  271.160  0.223912  0.000323108  269.457  0.223912
9875.68  0.0400000  268.758  0.221904  0.000525126  267.055  0.221904
9877.69  0.0400000  265.880  0.219511  0.000163097  264.178  0.219511
9879.71  0.0400000  262.890  0.217046  0.000100672  261.188  0.217046
9881.75  0.0400000  259.977  0.214657  0.000251097  258.275  0.214657
9883.80  0.0400000  257.305  0.212432  0.000117542  255.603  0.212432
9885.88  0.0400000  255.370  0.210854  0.000115547  253.669  0.210854
9887.94  0.0400000  254.221  0.209913  0.000382891  252.520  0.209913
9890.00  0.0400000  253.793  0.209554  0.000131332  252.093  0.209554
9892.08  0.0400000  253.818  0.209599  0.000107790  252.118  0.209599
9894.18  0.0400000  254.009  0.209733  5.10884e-05  252.310  0.209733
9896.27  0.0400000  254.772  0.210364  0.000111134  253.073  0.210364
9898.38  0.0400000  256.160  0.211515  7.92690e-05  254.461  0.211515
9900.52  0.0400000  257.932  0.212924  0.000105313  256.234  0.212924
9902.66  0.0400000  260.017  0.214590  0.000189646  258.320  0.214590
9904.78  0.0400000  262.115  0.216416  0.000216294  260.417  0.216416
9906.92  0.0400000  263.241  0.217386  0.000117538  261.544  0.217386
9909.09  0.0400000  263.336  0.217466  0.000177643  261.639  0.217466
9911.26  0.0400000  263.195  0.217357  5.06433e-05  261.499  0.217357
9913.46  0.0400000  262.755  0.216991  6.12651e-05  261.059  0.216991
9915.68  0.0400000  261.834  0.216232  6.99998e-05  260.138  0.216232
9917.88  0.0400000  260.451  0.215100  7.51118e-05  258.756  0.215100
9920.09  0.0400000  258.877  0.213779  6.96342e-05  257.183  0.213779
9922.30  0.0400000  257.899  0.213003  0.000106627  256.204  0.213003
9924.53  0.0400000  257.575  0.212746  0.000187967  255.881  0.212746
9926.77  0.0400000  257.552  0.212674  0.000203981  255.858  0.212674
9929.03  0.0400000  257.715  0.212820  0.000156251  256.021  0.212820
9931.28  0.0400000  257.753  0.212850  0.000328720  256.061  0.212850
9933.55  0.0400000  257.830  0.212901  0.000113149  256.137  0.212901
9935.80  0.0400000  257.775  0.212852  8.24281e-05  256.083  0.212852
9938.09  0.0400000  257.668  0.212776  0.000165874  255.976  0.212776
9940.37  0.0400000  257.571  0.212700  0.000101982  255.880  0.212700
9942.70  0.0400000  257.917  0.213006  0.000126774  256.226  0.213006
9945.02  0.0400000  258.564  0.213543  0.000345786  256.874  0.213543
9947.33  0.0400000  259.281  0.214117  0.000109797  257.591  0.214117
9949.65  0.0400000  260.120  0.214800  0.000145926  258.431  0.214800
9951.98  0.0400000  260.940  0.215499  0.000103918  259.251  0.215499
9954.33  0.0400000  261.526  0.215991  0.000184197  259.837  0.215991
9956.70  0.0400000  261.706  0.216149  0.000107368  260.017  0.216149
9959.10  0.0400000  261.161  0.215757  0.000181274  259.473  0.215757
9961.46  0.0400000  259.547  0.214403  0.000168386  257.859  0.214403
9963.83  0.0400000  257.081  0.212331  0.000303494  255.393  0.212331
9966.23  0.0400000  254.548  0.210269  0.000374116  252.861  0.210269
9968.65  0.0400000  252.388  0.208492  0.000193552  250.702  0.208492
9971.07  0.0400000  250.981  0.207346  0.000280603  249.295  0.207346
9973.49  0.0400000  250.396  0.206852  0.000143662  248.710  0.206852
9975.92  0.0400000  250.337  0.206812  0.000273902  248.652  0.206812
9978.37  0.0400000  250.182  0.206685  0.000116983  248.497  0.206685
9980.83  0.0400000  250.006  0.206544  8.37145e-05  248.322  0.206544
9983.28  0.0400000  250.164  0.206687  0.000275059  248.480  0.206687
9985.75  0.0400000  250.805  0.207212  0.000317017  249.122  0.207212
9988.22  0.0400000  251.276  0.207601  0.000140745  249.594  0.207601
9990.70  0.0400000  251.048  0.207418  0.000205600  249.366  0.207418
9993.21  0.0400000  250.186  0.206716  0.000190921  248.504  0.206716
9995.71  0.0400000  249.300  0.205945  0.000219931  247.619  0.205945
9998.25  0.0400000  249.011  0.205789  0.000632892  247.330  0.205789
10000.8  0.0400000  248.966  0.205720  6.55095e-05  247.285  0.205720
10003.3  0.0400000  248.821  0.205610  0.000176314  247.141  0.205610
10005.9  0.0400000  248.455  0.205345  0.000565044  246.775  0.205345
10008.4  0.0400000  248.291  0.205179  0.000225784  246.612  0.205179
10011.0  0.0400000  248.431  0.205299  0.000392317  246.753  0.205299
10013.6  0.0400000  248.934  0.205775  0.000854301  247.256  0.205775
10016.2  0.0400000  249.260  0.205982  0.000137890  247.582  0.205982
10018.7  0.0400000  249.495  0.206172  0.000140345  247.817  0.206172
10021.3  0.0400000  249.546  0.206246  0.000613810  247.868  0.206246
10023.9  0.0400000  249.619  0.206284  0.000231983  247.943  0.206284
10026.5  0.0400000  250.030  0.206668  0.000525872  248.354  0.206668
10029.2  0.0400000  250.494  0.206964  5.90872e-05  248.818  0.206964
10031.9  0.0400000  251.105  0.207513  0.000150070  249.430  0.207513
10034.5  0.0400000  251.669  0.207993  0.000245861  249.994  0.207993
10037.2  0.0400000  252.350  0.208589  0.000566184  250.676  0.208589
10039.8  0.0400000  252.817  0.208955  0.000234725  251.143  0.208955
10042.5  0.0400000  252.730  0.208886  0.000645281  251.056  0.208886
10045.2  0.0400000  252.025  0.208289  0.000665754  250.352  0.208289
10047.9  0.0400000  250.825  0.207290  8.49036e-05  249.153  0.207290
10050.6  0.0400000  249.329  0.206092  0.000200326  247.657  0.206092
10053.3  0.0400000  247.930  0.205051  0.00104395  246.258  0.205051
10056.0  0.0400000  246.222  0.203547  0.000353961  244.551  0.203547
10058.8  0.0400000  244.717  0.202312  0.000109538  243.047  0.202312
10061.6  0.0400000  243.535  0.201422  0.000906524  241.865  0.201422
10064.3  0.0400000  242.885  0.200822  0.000110187  241.215  0.200822
10067.1  0.0400000  242.559  0.200548  5.32280e-05  240.890  0.200548
10069.9  0.0400000  242.535  0.200600  0.000758269  240.867  0.200600
10072.6  0.0400000  242.713  0.200686  0.000213639  241.045  0.200686
10075.4  0.0400000  243.048  0.200971  0.000341627  241.380  0.200971
10078.2  0.0400000  243.245  0.201164  0.000640149  241.578  0.201164
10081.0  0.0400000  243.051  0.200988  0.000479143  241.384  0.200988
10083.8  0.0400000  242.711  0.200691  0.000177271  241.045  0.200691
10086.7  0.0400000  242.132  0.200217  0.000193344  240.466  0.200217
10089.5  0.0400000  241.431  0.199636  0.000124835  239.766  0.199636
10092.3  0.0400000  240.960  0.199224  8.83126e-05  239.295  0.199224
10095.2  0.0400000  241.033  0.199348  0.000278492  239.369  0.199348
10098.0  0.0400000  241.073  0.199372  0.000215485  239.409  0.199372
10100.9  0.0400000  241.129  0.199421  0.000131221  239.465  0.199421
10103.8  0.0400000  240.902  0.199255  0.000263055  239.239  0.199255
10106.7  0.0400000  240.358  0.198809  0.000147229  238.696  0.198809
10109.6  0.0400000  239.949  0.198477  0.000142138  238.287  0.198477
10112.5  0.0400000  240.017  0.198547  0.000326583  238.355  0.198547
10115.4  0.0400000  240.340  0.198802  0.000110322  238.679  0.198802
10118.3  0.0400000  240.463  0.198909  7.70484e-05  238.803  0.198909
10121.3  0.0400000  240.564  0.199063  0.000773758  238.904  0.199063
10124.2  0.0400000  240.808  0.199211  0.000393836  239.149  0.199211
10127.2  0.0400000  241.172  0.199502  0.000291912  239.513  0.199502
10130.1  0.0400000  241.733  0.199979  0.000406719  240.074  0.199979
10133.1  0.0400000  241.829  0.200048  0.000109494  240.171  0.200048
10136.1  0.0400000  241.702  0.199942  0.000175057  240.044  0.199942
10139.1  0.0400000  241.478  0.199762  7.75514e-05  239.821  0.199762
10142.1  0.0400000  241.188  0.199532  0.000277326  239.532  0.199532
10145.1  0.0400000  240.909  0.199306  0.000149120  239.253  0.199306
10148.1  0.0400000  240.548  0.199019  0.000293933  238.893  0.199019
10151.1  0.0400000  239.937  0.198516  0.000142158  238.282  0.198516
10154.2  0.0400000  239.170  0.197900  8.83941e-05  237.516  0.197900
10157.2  0.0400000  238.174  0.197089  0.000250465  236.521  0.197089
10160.3  0.0400000  237.022  0.196140  0.000157723  235.369  0.196140
10163.4  0.0400000  236.075  0.195373  0.000110170  234.422  0.195373
10166.4  0.0400000  235.625  0.195012  0.000330961  233.973  0.195012
10169.5  0.0400000  235.549  0.194936  0.000167847  233.897  0.194936
10172.6  0.0400000  235.676  0.195047  0.000114205  234.024  0.195047
10175.7  0.0400000  235.763  0.195115  5.59836e-05  234.112  0.195115
10178.8  0.0400000  235.664  0.195032  0.000135273  234.014  0.195032
10181.9  0.0400000  235.345  0.194807  0.000296503  233.695  0.194807
10185.0  0.0400000  234.671  0.194231  8.78462e-05  233.022  0.194231
10188.2  0.0400000  233.221  0.192683  0.000121210  231.572  0.192683
10191.3  0.0400000  233.400  0.193206  0.000282721  231.752  0.193206
10194.4  0.0400000  232.204  0.191969  0.000122648  230.557  0.191969
10197.6  0.0400000  232.239  0.192248  0.000180665  230.592  0.192248
10200.8  0.0400000  231.951  0.192039  0.000209156  230.304  0.192039
10204.0  0.0400000  231.717  0.191834  0.000122828  230.071  0.191834
10207.2  0.0400000  231.472  0.191643  0.000211440  229.826  0.191643
10210.4  0.0400000  231.146  0.191370  0.000164471  229.501  0.191370
10213.6  0.0400000  230.901  0.191176  0.000106998  229.257  0.191176
10216.8  0.0400000  230.768  0.191070  0.000221541  229.125  0.191070
10220.0  0.0400000  231.093  0.191350  0.000176394  229.450  0.191350
10223.3  0.0400000  231.234  0.191493  0.000495891  229.591  0.191493
10226.6  0.0400000  231.381  0.191581  7.36802e-05  229.738  0.191581
10229.8  0.0400000  231.536  0.191714  2.56575e-05  229.894  0.191714
10233.1  0.0400000  231.618  0.191789  0.000111211  229.977  0.191789
10236.4  0.0400000  231.769  0.191926  0.000306239  230.128  0.191926
10239.7  0.0400000  231.725  0.191886  0.000115384  230.085  0.191886
10243.0  0.0400000  231.616  0.191819  0.000196908  229.976  0.191819
10246.3  0.0400000  231.545  0.191758  0.000239836  229.906  0.191758
10249.6  0.0400000  231.423  0.191648  0.000148389  229.784  0.191648
10252.9  0.0400000  231.430  0.191665  0.000278220  229.792  0.191665
10256.2  0.0400000  231.389  0.191631  4.76893e-05  229.752  0.191631
10259.6  0.0400000  231.050  0.191357  8.79675e-05  229.414  0.191357
10262.9  0.0400000  230.601  0.190993  0.000174050  228.965  0.190993
10266.3  0.0400000  230.078  0.190553  5.30385e-05  228.443  0.190553
10269.7  0.0400000  229.547  0.190144  0.000179388  227.912  0.190144
10273.0  0.0400000  228.797  0.189531  0.000189505  227.163  0.189531
10276.4  0.0400000  228.137  0.188977  8.51348e-05  226.503  0.188977
10279.8  0.0400000  227.736  0.188665  8.53827e-05  226.102  0.188665
10283.3  0.0400000  227.355  0.188357  0.000150639  225.722  0.188357
10286.7  0.0400000  226.949  0.188026  0.000104556  225.316  0.188026
10290.1  0.0400000  226.589  0.187737  5.12927e-05  224.957  0.187737
10293.6  0.0400000  226.315  0.187511  9.47652e-05  224.684  0.187511
10297.0  0.0400000  225.985  0.187248  0.000194536  224.354  0.187248
10300.5  0.0400000  225.605  0.186943  0.000173143  223.975  0.186943
10304.0  0.0400000  225.209  0.186625  0.000192457  223.579  0.186625
10307.4  0.0400000  224.864  0.186355  0.000125409  223.235  0.186355
10310.9  0.0400000  224.704  0.186222  0.000100542  223.076  0.186222
10314.4  0.0400000  224.734  0.186242  0.000114512  223.106  0.186242
10317.9  0.0400000  224.617  0.186154  0.000294270  222.990  0.186154
10321.4  0.0400000  224.389  0.185966  0.000158628  222.763  0.185966
10325.0  0.0400000  224.050  0.185706  0.000255111  222.424  0.185706
10328.5  0.0400000  223.677  0.185409  0.000215888  222.051  0.185409
10332.1  0.0400000  223.256  0.185065  0.000127416  221.631  0.185065
10335.7  0.0400000  222.881  0.184751  0.000116587  221.257  0.184751
10339.2  0.0400000  222.676  0.184593  0.000246707  221.052  0.184593
10342.8  0.0400000  222.556  0.184500  4.31740e-05  220.933  0.184500
10346.4  0.0400000  222.352  0.184333  7.73581e-05  220.730  0.184333
10349.9  0.0400000  222.149  0.184214  0.000486946  220.528  0.184214
10353.5  0.0400000  222.042  0.184086  0.000204626  220.420  0.184086
10357.2  0.0400000  222.080  0.184110  8.17469e-05  220.459  0.184110
10360.8  0.0400000  222.106  0.184195  0.000521079  220.486  0.184195
10364.5  0.0400000  222.029  0.184085  9.35921e-05  220.409  0.184085
10368.1  0.0400000  222.067  0.184115  6.94765e-05  220.448  0.184115
10371.7  0.0400000  222.010  0.184067  5.29037e-05  220.392  0.184067
10375.4  0.0400000  221.866  0.183954  9.10343e-05  220.248  0.183954
10379.1  0.0400000  221.719  0.183835  6.06263e-05  220.102  0.183835
10382.8  0.0400000  221.482  0.183647  3.25680e-05  219.866  0.183647
10386.5  0.0400000  221.113  0.183353  0.000138867  219.497  0.183353
10390.2  0.0400000  220.598  0.182927  8.86398e-05  218.983  0.182927
10393.9  0.0400000  220.096  0.182518  0.000110054  218.481  0.182518
10397.6  0.0400000  219.594  0.182115  7.69304e-05  217.980  0.182115
10401.3  0.0400000  219.154  0.181757  5.45478e-05  217.541  0.181757
10405.0  0.0400000  218.822  0.181493  0.000130119  217.210  0.181493
10408.8  0.0400000  218.550  0.181274  8.34464e-05  216.938  0.181274
10412.5  0.0400000  218.272  0.181052  0.000130858  216.661  0.181052
10416.3  0.0400000  218.057  0.180876  6.26875e-05  216.446  0.180876
10420.1  0.0400000  217.835  0.180853  0.000891682  216.225  0.180853
10423.9  0.0400000  217.526  0.180453  9.59233e-05  215.916  0.180453
10427.7  0.0400000  217.150  0.180152  0.000110944  215.541  0.180152
10431.5  0.0400000  216.740  0.179860  0.000465294  215.132  0.179860
10435.3  0.0400000  216.353  0.179498  8.68095e-05  214.745  0.179498
10439.1  0.0400000  216.017  0.179228  0.000154055  214.410  0.179228
10442.9  0.0400000  215.841  0.179139  0.000485817  214.234  0.179139
10446.7  0.0400000  215.714  0.178994  0.000157308  214.108  0.178994
10450.6  0.0400000  215.509  0.178867  0.000434879  213.903  0.178867
10454.5  0.0400000  215.166  0.178572  0.000329413  213.561  0.178572
10458.3  0.0400000  214.783  0.178243  0.000140168  213.179  0.178243
10462.2  0.0400000  214.382  0.177921  0.000186650  212.779  0.177921
10466.1  0.0400000  214.003  0.177615  0.000246278  212.400  0.177615
10470.0  0.0400000  213.732  0.177394  0.000221555  212.130  0.177394
10473.9  0.0400000  213.542  0.177235  0.000135823  211.940  0.177235
10477.8  0.0400000  213.389  0.177148  0.000352952  211.788  0.177148
10481.7  0.0400000  213.225  0.177001  0.000206317  211.625  0.177001
10485.6  0.0400000  213.025  0.176846  0.000335225  211.426  0.176846
10489.6  0.0400000  212.885  0.176715  0.000173117  211.286  0.176715
10493.5  0.0400000  212.753  0.176611  8.61352e-05  211.154  0.176611
10497.5  0.0400000  212.626  0.176508  9.85475e-05  211.028  0.176508
10501.5  0.0400000  212.461  0.176401  0.000339683  210.864  0.176401
10505.4  0.0400000  212.354  0.176294  0.000104292  210.757  0.176294
10509.4  0.0400000  212.195  0.176161  0.000115436  210.599  0.176161
10513.4  0.0400000  211.998  0.176008  0.000114300  210.403  0.176008
10517.4  0.0400000  211.773  0.175831  0.000141051  210.178  0.175831
10521.4  0.0400000  211.533  0.175653  0.000282887  209.939  0.175653
10525.4  0.0400000  211.096  0.175310  0.000385097  209.502  0.175310
10529.5  0.0400000  210.716  0.174972  5.76996e-05  209.123  0.174972
10533.5  0.0400000  210.336  0.174666  0.000111154  208.744  0.174666
10537.5  0.0400000  209.966  0.174369  0.000129139  208.375  0.174369
10541.6  0.0400000  209.709  0.174166  0.000244775  208.118  0.174166
10545.7  0.0400000  209.437  0.173944  0.000161746  207.847  0.173944
10549.8  0.0400000  209.163  0.173721  0.000122103  207.573  0.173721
10553.9  0.0400000  208.954  0.173559  0.000178608  207.365  0.173559
10557.9  0.0400000  208.712  0.173358  7.76474e-05  207.123  0.173358
10562.1  0.0400000  208.432  0.173138  0.000158519  206.844  0.173138
10566.2  0.0400000  208.147  0.172904  9.03251e-05  206.560  0.172904
10570.3  0.0400000  207.912  0.172726  0.000164290  206.325  0.172726
10574.5  0.0400000  207.628  0.172491  0.000225828  206.042  0.172491
10578.6  0.0400000  207.387  0.172284  6.01004e-05  205.802  0.172284
10582.7  0.0400000  207.093  0.172054  7.27653e-05  205.509  0.172054
10586.9  0.0400000  206.813  0.171824  9.45909e-05  205.230  0.171824
10591.1  0.0400000  206.576  0.171648  0.000156997  204.993  0.171648
10595.3  0.0400000  206.353  0.171483  0.000353318  204.770  0.171483
10599.5  0.0400000  206.203  0.171334  5.12571e-05  204.621  0.171334
10603.7  0.0400000  206.008  0.171205  0.000352705  204.427  0.171205
10607.9  0.0400000  205.748  0.170971  8.28121e-05  204.168  0.170971
10612.1  0.0400000  205.428  0.170707  7.07667e-05  203.848  0.170707
10616.3  0.0400000  205.221  0.170556  8.69987e-05  203.642  0.170556
10620.6  0.0400000  205.029  0.170401  4.09000e-05  203.451  0.170401
10624.8  0.0400000  204.713  0.170210  0.000539185  203.136  0.170210
10629.1  0.0400000  204.484  0.169940  7.07555e-05  202.907  0.169940
10633.4  0.0400000  204.408  0.169908  0.000235637  202.832  0.169908
10637.6  0.0400000  204.182  0.169698  7.96232e-05  202.607  0.169698
10641.9  0.0400000  204.007  0.169558  5.45819e-05  202.432  0.169558
10646.2  0.0400000  203.805  0.169398  7.60085e-05  202.230  0.169398
10650.5  0.0400000  203.703  0.169322  0.000189001  202.129  0.169322
10654.8  0.0400000  203.936  0.169517  0.000247768  202.363  0.169517
10659.2  0.0400000  203.750  0.169362  0.000180772  202.177  0.169362
10663.5  0.0400000  203.535  0.169183  0.000135695  201.963  0.169183
10667.8  0.0400000  203.255  0.168953  8.21855e-05  201.684  0.168953
10672.2  0.0400000  202.948  0.168711  6.42064e-05  201.377  0.168711
10676.5  0.0400000  202.661  0.168477  6.14677e-05  201.092  0.168477
10681.0  0.0400000  202.371  0.168243  6.09080e-05  200.802  0.168243
10685.3  0.0400000  202.085  0.168064  0.000413540  200.517  0.168064
10689.7  0.0400000  201.742  0.167739  6.54970e-05  200.175  0.167739
10694.1  0.0400000  201.460  0.167515  9.37524e-05  199.893  0.167515
10698.6  0.0400000  201.222  0.167444  0.000636099  199.655  0.167444
10703.0  0.0400000  200.893  0.167056  0.000117660  199.327  0.167056
10707.4  0.0400000  200.563  0.166794  0.000112299  198.998  0.166794
10711.9  0.0400000  200.296  0.166643  0.000468832  198.732  0.166643
10716.3  0.0400000  200.016  0.166356  0.000210844  198.453  0.166356
10720.8  0.0400000  199.777  0.166155  6.72143e-05  198.214  0.166155
10725.2  0.0400000  199.568  0.166140  0.000695975  198.006  0.166140
10729.7  0.0400000  199.303  0.165771  4.95311e-05  197.741  0.165771
10734.2  0.0400000  199.117  0.165623  8.29174e-05  197.556  0.165623
10738.7  0.0400000  198.768  0.165505  0.000707499  197.208  0.165505
10743.2  0.0400000  198.478  0.165114  9.72411e-05  196.918  0.165114
10747.7  0.0400000  198.267  0.164949  0.000100635  196.708  0.164949
10752.2  0.0400000  197.956  0.164825  0.000677718  196.398  0.164825
10756.8  0.0400000  197.646  0.164412  5.50898e-05  196.089  0.164412
10761.3  0.0400000  197.508  0.164333  9.81329e-05  195.952  0.164333
10765.9  0.0400000  197.432  0.164345  0.000482417  195.876  0.164345
10770.4  0.0400000  197.222  0.164108  0.000168873  195.667  0.164108
10775.0  0.0400000  196.965  0.163895  0.000118541  195.410  0.163895
10779.6  0.0400000  196.817  0.163835  0.000429506  195.263  0.163835
10784.2  0.0400000  196.563  0.163684  0.000582771  195.010  0.163684
10788.8  0.0400000  196.342  0.163391  4.74293e-05  194.789  0.163391
10793.4  0.0400000  196.103  0.163213  0.000253690  194.551  0.163213
10798.0  0.0400000  195.896  0.163025  0.000140085  194.345  0.163025
10802.7  0.0400000  195.643  0.162820  0.000186015  194.093  0.162820
10807.3  0.0400000  195.445  0.162674  7.98609e-05  193.896  0.162674
10812.0  0.0400000  195.193  0.162550  0.000466431  193.644  0.162550
10816.6  0.0400000  194.889  0.162227  7.64273e-05  193.340  0.162227
10821.3  0.0400000  194.654  0.162045  7.78728e-05  193.107  0.162045
10825.9  0.0400000  194.368  0.161812  0.000123123  192.821  0.161812
10830.6  0.0400000  194.206  0.161679  9.66540e-05  192.660  0.161679
10835.3  0.0400000  194.051  0.161556  0.000134549  192.506  0.161556
10840.0  0.0400000  193.804  0.161358  0.000148165  192.260  0.161358
10844.7  0.0400000  193.564  0.161160  5.58460e-05  192.020  0.161160
10849.5  0.0400000  193.303  0.160970  0.000271129  191.759  0.160970
10854.2  0.0400000  192.904  0.160586  0.000170858  191.361  0.160586
10859.0  0.0400000  192.775  0.160529  3.82014e-05  191.233  0.160529
10863.7  0.0400000  192.472  0.160294  0.000158299  190.931  0.160294
10868.5  0.0400000  192.219  0.160094  0.000197492  190.678  0.160094
10873.3  0.0400000  191.992  0.159910  0.000152954  190.453  0.159910
10878.0  0.0400000  191.747  0.159710  0.000112915  190.208  0.159710
10882.8  0.0400000  191.484  0.159496  0.000102219  189.946  0.159496
10887.6  0.0400000  191.241  0.159296  9.76105e-05  189.703  0.159296
10892.4  0.0400000  191.222  0.159296  0.000201878  189.685  0.159296
10897.2  0.0400000  191.043  0.159147  0.000138064  189.507  0.159147
10902.1  0.0400000  190.763  0.158945  0.000264882  189.228  0.158945
10906.9  0.0400000  190.391  0.158633  0.000219572  188.857  0.158633
10911.8  0.0400000  190.114  0.158390  5.34851e-05  188.580  0.158390
10916.6  0.0400000  189.852  0.158183  5.70766e-05  188.319  0.158183
10921.5  0.0400000  189.613  0.157990  8.37227e-05  188.081  0.157990
10926.4  0.0400000  189.435  0.157844  7.10662e-05  187.903  0.157844
10931.3  0.0400000  189.339  0.157770  8.01250e-05  187.808  0.157770
10936.1  0.0400000  189.279  0.157733  0.000182496  187.749  0.157733
10941.1  0.0400000  189.111  0.157597  0.000169752  187.581  0.157597
10946.0  0.0400000  188.781  0.157325  8.20486e-05  187.252  0.157325
10950.9  0.0400000  188.453  0.157056  6.02645e-05  186.925  0.157056
10955.9  0.0400000  188.145  0.156810  8.59570e-05  186.618  0.156810
10960.8  0.0400000  187.851  0.156574  2.44312e-05  186.325  0.156574
10965.8  0.0400000  187.585  0.156358  0.000103348  186.059  0.156358
10970.7  0.0400000  187.476  0.156264  5.88497e-05  185.950  0.156264
10975.6  0.0400000  187.277  0.156110  0.000136367  185.752  0.156110
10980.6  0.0400000  187.064  0.155937  0.000119355  185.540  0.155937
10985.6  0.0400000  186.800  0.155715  9.09238e-05  185.277  0.155715
10990.7  0.0400000  186.564  0.155541  0.000103622  185.041  0.155541
10995.6  0.0400000  186.284  0.155311  5.24115e-05  184.763  0.155311
11000.6  0.0400000  186.093  0.155153  0.000149167  184.572  0.155153
11005.6  0.0400000  185.825  0.154931  8.11291e-05  184.305  0.154931
11010.6  0.0400000  185.511  0.154691  0.000112050  183.991  0.154691
11015.7  0.0400000  185.181  0.154430  8.31336e-05  183.663  0.154430
11020.8  0.0400000  184.967  0.154338  0.000427709  183.449  0.154338
11025.9  0.0400000  184.684  0.154025  2.23198e-05  183.167  0.154025
11031.0  0.0400000  184.395  0.153799  0.000143746  182.879  0.153799
11036.0  0.0400000  184.170  0.153638  0.000245032  182.655  0.153638
11041.1  0.0400000  183.904  0.153406  0.000153629  182.388  0.153406
11046.2  0.0400000  183.642  0.153182  4.73342e-05  182.127  0.153182
11051.3  0.0400000  183.415  0.153208  0.000658107  181.902  0.153208
11056.4  0.0400000  183.157  0.152780  9.34056e-05  181.644  0.152780
11061.6  0.0400000  182.932  0.152608  3.97859e-05  181.420  0.152608
11066.7  0.0400000  182.766  0.152493  0.000136645  181.255  0.152493
11071.9  0.0400000  182.441  0.152217  7.37115e-05  180.931  0.152217
11077.0  0.0400000  182.185  0.152009  7.02620e-05  180.676  0.152009
11082.2  0.0400000  181.940  0.151826  0.000183901  180.431  0.151826
11087.3  0.0400000  181.701  0.151633  0.000192185  180.192  0.151633
11092.5  0.0400000  181.477  0.151439  5.68804e-05  179.970  0.151439
11097.7  0.0400000  181.287  0.151301  0.000186636  179.780  0.151301
11102.9  0.0400000  180.949  0.151018  0.000139780  179.442  0.151018
11108.1  0.0400000  180.739  0.150843  7.21714e-05  179.234  0.150843
11113.3  0.0400000  180.523  0.150671  3.11922e-05  179.018  0.150671
11118.6  0.0400000  180.331  0.150524  0.000140786  178.827  0.150524
11123.8  0.0400000  180.092  0.150344  0.000190064  178.589  0.150344
11129.0  0.0400000  179.881  0.150159  8.19770e-05  178.378  0.150159
11134.3  0.0400000  179.687  0.149997  2.79370e-05  178.185  0.149997
11139.6  0.0400000  179.153  0.149516  0.000129732  177.652  0.149516
11144.8  0.0400000  179.084  0.149528  0.000246687  177.584  0.149528
11150.2  0.0400000  178.847  0.149338  0.000333007  177.348  0.149338
11155.4  0.0400000  178.562  0.149065  0.000186290  177.064  0.149065
11160.7  0.0400000  178.357  0.148882  0.000104489  176.859  0.148882
11166.0  0.0400000  178.107  0.148681  0.000105745  176.610  0.148681
11171.3  0.0400000  177.802  0.148443  0.000154800  176.306  0.148443
11176.6  0.0400000  177.523  0.148223  9.56134e-05  176.028  0.148223
11182.0  0.0400000  177.239  0.148113  0.000484536  175.744  0.148113
11187.3  0.0400000  176.951  0.147776  0.000180347  175.458  0.147776
11192.6  0.0400000  176.701  0.147555  8.98673e-05  175.208  0.147555
11198.0  0.0400000  176.444  0.147359  0.000161177  174.951  0.147359
11203.4  0.0400000  176.202  0.147247  0.000412895  174.710  0.147247
11208.7  0.0400000  175.983  0.146978  0.000116727  174.493  0.146978
11214.1  0.0400000  175.766  0.146801  4.79824e-05  174.276  0.146801
11219.5  0.0400000  175.535  0.146619  4.32827e-05  174.046  0.146619
11224.9  0.0400000  175.316  0.146485  0.000282018  173.828  0.146485
11230.3  0.0400000  175.119  0.146288  0.000141009  173.631  0.146288
11235.8  0.0400000  174.908  0.146116  8.11589e-05  173.421  0.146116
11241.2  0.0400000  174.690  0.145967  0.000232838  173.204  0.145967
11246.7  0.0400000  174.409  0.145719  0.000130729  172.923  0.145719
11252.1  0.0400000  174.196  0.145587  0.000276945  172.711  0.145587
11257.5  0.0400000  173.959  0.145356  0.000117187  172.475  0.145356
11263.0  0.0400000  173.757  0.145225  0.000254323  172.274  0.145225
11268.5  0.0400000  173.515  0.145280  0.000668780  172.033  0.145280
11274.0  0.0400000  173.301  0.144847  0.000207395  171.820  0.144847
11279.5  0.0400000  173.083  0.144653  9.45471e-05  171.602  0.144653
11285.0  0.0400000  172.838  0.144502  0.000286270  171.358  0.144502
11290.5  0.0400000  172.528  0.144198  0.000127348  171.049  0.144198
11296.0  0.0400000  172.300  0.144017  3.86754e-05  170.822  0.144017
11301.6  0.0400000  172.041  0.143923  0.000403248  170.564  0.143923
11307.2  0.0400000  171.828  0.143650  9.69037e-05  170.351  0.143650
11312.8  0.0400000  171.522  0.143408  0.000199102  170.046  0.143408
11318.4  0.0400000  171.297  0.143252  0.000245234  169.822  0.143252
11324.0  0.0400000  171.073  0.143058  0.000197893  169.598  0.143058
11329.6  0.0400000  170.884  0.142884  9.00728e-05  169.411  0.142884
11335.2  0.0400000  170.699  0.142789  0.000302914  169.227  0.142789
11340.8  0.0400000  170.628  0.142684  0.000158517  169.156  0.142684
11346.5  0.0400000  170.503  0.142598  0.000177605  169.032  0.142598
11352.1  0.0400000  170.480  0.142564  4.90405e-05  169.009  0.142564
11357.7  0.0400000  170.225  0.142570  0.000561481  168.755  0.142570
11363.4  0.0400000  170.066  0.142323  0.000366763  168.597  0.142323
11369.0  0.0400000  169.845  0.142085  0.000233088  168.376  0.142085
11374.6  0.0400000  169.649  0.141929  0.000236989  168.182  0.141929
11380.4  0.0400000  169.406  0.141721  0.000196547  167.939  0.141721
11386.1  0.0400000  169.320  0.141786  0.000485712  167.855  0.141786
11391.7  0.0400000  169.100  0.141475  0.000239996  167.635  0.141475
11397.4  0.0400000  168.819  0.141246  0.000107335  167.355  0.141246
11403.1  0.0400000  168.549  0.141040  6.03549e-05  167.086  0.141040
11408.8  0.0400000  168.239  0.140872  0.000403447  166.776  0.140872
11414.5  0.0400000  168.017  0.140625  0.000193372  166.555  0.140625
11420.3  0.0400000  167.754  0.140390  9.41746e-05  166.293  0.140390
11426.0  0.0400000  167.427  0.140121  6.58205e-05  165.967  0.140121
11431.8  0.0400000  167.187  0.139943  0.000119434  165.728  0.139943
11437.5  0.0400000  166.975  0.139767  0.000125171  165.516  0.139767
11443.3  0.0400000  166.628  0.139488  0.000129652  165.170  0.139488
11449.1  0.0400000  166.328  0.139235  3.67307e-05  164.871  0.139235
11454.9  0.0400000  166.081  0.139038  7.54894e-05  164.624  0.139038
11460.7  0.0400000  165.855  0.138859  7.93570e-05  164.400  0.138859
11466.5  0.0400000  165.644  0.138698  0.000116137  164.190  0.138698
11472.3  0.0400000  165.428  0.138520  0.000112932  163.974  0.138520
11478.2  0.0400000  165.206  0.138339  8.12857e-05  163.753  0.138339
11484.0  0.0400000  165.020  0.138251  0.000283352  163.568  0.138251
11489.9  0.0400000  164.818  0.138051  0.000175873  163.366  0.138051
11495.7  0.0400000  164.495  0.137794  0.000120897  163.044  0.137794
11501.6  0.0400000  164.313  0.137699  0.000275791  162.863  0.137699
