# Supplementary material for: High-accuracy transmission and fluorescence XAFS of zinc at 10 K, 50 K, 100 K and 150 K using the hybrid technique
Source: J Synchrotron Radiat. 2023 Jan 1;30(Pt 1):147–68. doi: 10.1107/S1600577522010293 (PMC9814049; doi:10.1107/S1600577522010293)
Supplement: Supplementary file 1 [file s-30-00147-sup1.zip › John2022JSRSuppInfo/Zn_murho_150K_fluroescence.dat]

E MU_RHO dMU_RHO
      9211.04   -0.0202384   0.00114813
      9261.06   -0.0281216  0.000929357
      9311.01   -0.0177756  0.000767970
      9360.97  -0.00291873  0.000665222
      9410.88   -0.0256717    0.0108703
      9420.85    0.0299265  0.000594151
      9430.84    0.0345086  0.000599334
      9440.83    0.0391600  0.000592493
      9450.84    0.0440597  0.000604778
      9460.89   0.00840152   0.00889329
      9470.92    0.0566765  0.000628695
      9480.89    0.0646371  0.000647028
      9490.89    0.0755581         -NaN
      9500.86         -NaN         -NaN
      9510.90         -NaN         -NaN
      9520.90         -NaN         -NaN
      9530.86     0.114927         -NaN
      9540.87         -NaN         -NaN
      9550.85         -NaN         -NaN
      9560.87     0.166526         -NaN
      9570.85     0.191649   0.00109597
      9580.84     0.222380   0.00124628
      9590.84     0.262924   0.00138860
      9600.88     0.317738   0.00151395
      9610.86     0.394385   0.00180746
      9620.85     0.507546   0.00213713
      9621.33     0.515327   0.00217453
      9621.84     0.523225   0.00219811
      9622.34     0.506171   0.00581095
      9622.84     0.538254   0.00211865
      9623.34     0.547394   0.00217866
      9623.83     0.554151   0.00225400
      9624.33     0.562360   0.00227647
      9624.82     0.571973   0.00223704
      9625.33     0.580263   0.00233935
      9625.83     0.564903   0.00583513
      9626.33     0.599307   0.00238980
      9626.84     0.609635   0.00237707
      9627.34     0.619185   0.00231374
      9627.84     0.629631   0.00248350
      9628.33     0.640098   0.00244757
      9628.82     0.626417   0.00584066
      9629.31     0.661914   0.00255836
      9629.81     0.673273   0.00250005
      9630.31     0.685481   0.00243374
      9630.81     0.696679   0.00260926
      9631.30     0.685969   0.00588311
      9631.79     0.723296   0.00267722
      9632.29     0.737707   0.00259257
      9632.79     0.751915   0.00274060
      9633.29     0.765073   0.00277955
      9633.79     0.781866   0.00266637
      9634.29     0.772954   0.00594925
      9634.79     0.813597   0.00287447
      9635.29     0.830170   0.00275630
      9635.80     0.847957   0.00295578
      9636.31     0.865213   0.00298435
      9636.80     0.886133   0.00288519
      9637.30     0.906032   0.00308252
      9637.81     0.926584   0.00311440
      9638.32     0.949982   0.00316850
      9638.83     0.973035   0.00310167
      9639.33     0.971799   0.00619151
      9639.83      1.02025   0.00331432
      9640.33      1.04596   0.00335716
      9640.83      1.07327   0.00340848
      9641.33      1.10158   0.00346673
      9641.82      1.13137   0.00353304
      9642.32      1.16239   0.00351923
      9642.82      1.19596   0.00363520
      9643.33      1.23154   0.00353975
      9643.83      1.26684   0.00376577
      9644.33      1.30777   0.00386186
      9644.82      1.34632   0.00392361
      9645.31      1.39209   0.00388365
      9645.81      1.43710   0.00407062
      9646.32      1.48724   0.00412626
      9646.83      1.54117   0.00408210
      9647.33      1.59945   0.00429508
      9647.82      1.65897   0.00441831
      9648.32      1.72509   0.00432276
      9648.82      1.79382   0.00455013
      9649.33      1.86997   0.00472564
      9649.82      1.95357   0.00463181
      9650.32      2.04144   0.00487678
      9650.82      2.14029   0.00509688
      9651.32      2.24633   0.00523907
      9651.83      2.36647   0.00525102
      9652.33      2.49654   0.00555880
      9652.83      2.64384   0.00571563
      9653.33      2.80869   0.00573945
      9653.83      2.99475   0.00614058
      9654.33      3.19904   0.00638123
      9654.83      3.43499   0.00661599
      9655.33      3.71450   0.00690803
      9655.83      4.03783   0.00673968
      9656.33      4.43121   0.00755965
      9656.83      4.89941   0.00795496
      9657.32      5.47187   0.00842654
      9657.81      6.18974   0.00896923
      9658.31      7.15325   0.00967064
      9658.81      8.43401   0.00972811
      9659.32      10.2470    0.0109783
      9659.82      12.8240    0.0126525
      9660.33      16.4597    0.0131850
      9660.82      20.8437    0.0150088
      9661.32      24.8999    0.0167568
      9661.82      27.8696    0.0177488
      9662.32      29.7962    0.0170771
      9662.82      31.4094    0.0185898
      9663.32      32.1200    0.0192214
      9663.83      32.9699    0.0188441
      9664.33      33.4579    0.0189429
      9664.83      33.7589    0.0186074
      9665.33      33.9128    0.0190768
      9665.84      34.1556    0.0178266
      9666.34      34.3884    0.0189880
      9666.84      34.7341    0.0190444
      9667.35      35.0833    0.0192060
      9667.86      35.4197    0.0185076
      9668.35      35.7028    0.0192908
      9668.85      35.9768    0.0177072
      9669.34      36.1747    0.0194190
      9669.83      36.2958    0.0212507
      9670.34      36.4925    0.0193891
      9670.83      325.374     0.622939
      9671.34      336.294     0.592343
      9671.85      333.188     0.555519
      9672.34      325.299     0.563865
      9672.84      314.500     0.599082
      9673.33      302.709     0.598555
      9673.83      290.865     0.551329
      9674.32      280.853     0.571647
      9674.81      273.196     0.592454
      9675.32      268.042     0.591540
      9675.83      265.114     0.590545
      9676.32      263.543     0.582351
      9676.82      262.686     0.591934
      9677.32      262.006     0.618112
      9677.82      263.612     0.589865
      9678.32      264.459     0.587920
      9678.83      265.715     0.561844
      9679.34      265.119     0.572758
      9679.84      264.074     0.538275
      9680.34      260.915     0.590090
      9680.83      258.162     0.592317
      9681.34      253.745     0.590254
      9681.84      249.781     0.545536
      9682.34      245.689     0.563193
      9682.83      242.101     0.583705
      9683.33      239.880     0.585628
      9683.83      239.085     0.557576
      9684.33      237.748     0.574575
      9684.83      237.473     0.582119
      9685.33      237.752     0.555360
      9685.83      237.490     0.574505
      9686.33      235.930     0.632894
      9686.83      237.003     0.605260
      9687.33      239.347     0.574407
      9687.84      241.016     0.534983
      9688.33      242.207     0.583260
      9688.83      244.145     0.582562
      9689.33      246.806     0.533986
      9689.82      248.870     0.550326
      9690.33      251.629     0.584185
      9690.82      254.624     0.584682
      9691.33      257.466     0.585185
      9691.83      259.481     0.619278
      9692.34      264.192     0.535605
      9692.83      267.284     0.551022
      9693.33      269.178     0.617897
      9693.83      273.631     0.587929
      9694.33      276.934     0.588636
      9694.83      279.564     0.566477
      9695.33      282.117     0.532991
      9695.83      283.024     0.601961
      9696.32      286.506     0.568588
      9696.82      287.989     0.534623
      9697.32      287.390     0.640096
      9697.81      289.031     0.588509
      9698.31      289.436     0.590591
      9698.81      287.990     0.598531
      9699.31      288.424     0.588142
      9699.82      285.997     0.639627
      9700.33      286.440     0.542410
      9700.83      283.144     0.635314
      9701.69      281.502     0.579354
      9702.57      277.633     0.582416
      9703.47      274.385     0.561716
      9704.39      269.891     0.580269
      9705.30      266.198     0.536604
      9706.23      263.983     0.550387
      9707.18      262.664     0.579181
      9708.15      262.832     0.531299
      9709.08      262.557     0.583023
      9710.04      263.990     0.569020
      9711.02      264.261     0.581536
      9712.01      267.109     0.542955
      9713.00      269.360     0.563522
      9714.01      273.527     0.530741
      9715.01      275.606     0.583411
      9716.04      276.761     0.581764
      9717.09      277.005     0.582688
      9718.13      275.236     0.595448
      9719.18      275.691     0.561278
      9720.26      273.738     0.578040
      9721.33      273.230     0.536035
      9722.41      270.502     0.604567
      9723.49      271.092     0.579007
      9724.60      270.506     0.582945
      9725.70      270.770     0.578013
      9726.80      270.904     0.572985
      9727.93      271.018     0.575933
      9729.06      272.603     0.548781
      9730.20      273.391     0.578314
      9731.35      275.004     0.529462
      9732.53      276.391     0.541113
      9733.71      277.785     0.576171
      9734.88      279.612     0.580738
      9737.27      278.224     0.595821
      9738.47      281.188     0.555493
      9739.69      281.719     0.573607
      9740.93      281.972     0.533092
      9742.16      280.213     0.549415
      9743.39      275.899     0.625201
      9744.66      274.319     0.576343
      9745.94      270.572     0.576170
      9747.22      266.996     0.575667
      9748.52      263.526     0.519523
      9749.83      261.131     0.573461
      9751.12      260.180     0.569519
      9752.42      260.601     0.518895
      9753.75      260.374     0.573691
      9755.08      260.993     0.567956
      9756.41      260.897     0.572871
      9757.78      260.518     0.566967
      9759.13      258.855     0.565173
      9760.51      255.411     0.612548
      9761.90      255.510     0.567280
      9763.29      255.070     0.538163
      9764.66      256.066     0.555642
      9766.08      259.304     0.520867
      9767.49      263.204     0.566360
      9768.90      266.901     0.567979
      9770.33      270.838     0.567196
      9771.78      273.426     0.567422
      9773.25      275.095     0.566358
      9774.72      276.547     0.568997
      9776.20      278.070     0.524715
      9777.70      277.985     0.565757
      9779.18      279.270     0.567163
      9780.67      280.998     0.520894
      9782.21      281.472     0.538733
      9783.71      281.259     0.565913
      9785.24      280.581     0.520591
      9786.78      276.769     0.609779
      9788.34      275.488     0.552738
      9789.92      270.778     0.604583
      9791.49      269.697     0.526600
      9793.04      267.907     0.546382
      9794.63      267.454     0.513169
      9796.21      266.381     0.561003
      9797.82      266.037     0.538978
      9799.46      265.674     0.557350
      9801.07      265.187     0.562118
      9802.72      265.160     0.535621
      9804.37      264.790     0.555042
      9806.01      264.531     0.510139
      9807.68      264.119     0.536335
      9809.34      263.373     0.554128
      9811.02      263.023     0.559698
      9812.69      263.328     0.555079
      9814.38      261.745     0.556933
      9816.12      259.443     0.554354
      9817.83      258.142     0.518150
      9819.56      256.754     0.534044
      9821.27      256.337     0.552287
      9823.01      258.110     0.512678
      9824.77      259.328     0.576357
      9826.51      263.518     0.553207
      9828.31      266.500     0.552363
      9830.09      268.509     0.553047
      9831.89      268.827     0.549761
      9833.68      269.172     0.507565
      9835.49      267.352     0.549365
      9837.31      265.062     0.585835
      9839.13      263.725     0.549832
      9840.98      263.406     0.516673
      9842.83      262.356     0.548572
      9844.70      262.721     0.502896
      9846.57      262.452     0.513135
      9848.45      262.399     0.530669
      9850.32      260.902     0.547472
      9852.22      259.982     0.544855
      9854.10      260.648     0.545881
      9856.03      261.749     0.545647
      9857.96      264.699     0.507128
      9859.89      267.479     0.521784
      9861.84      270.082     0.547965
      9863.77      271.106     0.545302
      9865.73      271.895     0.544802
      9867.68      271.921     0.547783
      9869.69      272.318     0.497893
      9871.67      270.210     0.543981
      9873.68      268.945     0.527632
      9877.69      263.406     0.504372
      9879.71      259.644     0.519646
      9881.75      255.692     0.542318
      9883.80      253.634     0.497227
      9885.88      250.974     0.539192
      9887.94      248.064     0.581415
      9890.00      249.366     0.498865
      9894.18      249.398     0.532876
      9896.27      250.490     0.494890
      9898.38      251.853     0.536659
      9900.52      252.872     0.574281
      9902.66      257.399     0.495808
      9906.92      260.119     0.534856
      9909.09      260.537     0.535996
      9911.26      260.291     0.535129
      9913.46      259.772     0.533752
      9915.68      259.585     0.488921
      9917.88      257.561     0.532921
      9920.09      254.473     0.571166
      9926.77      252.270     0.531678
      9929.03      253.200     0.530154
      9931.28      253.002     0.538620
      9933.55      253.869     0.529859
      9935.80      254.662     0.532377
      9938.09      254.664     0.490896
      9940.37      254.739     0.509827
      9942.70      254.680     0.529151
      9945.02      255.533     0.527188
      9947.33      255.678     0.542908
      9949.65      258.191     0.527598
      9951.98      259.413     0.487525
      9954.33      259.749     0.527898
      9956.70      260.040     0.529781
      9959.10      260.095     0.485663
      9961.46      256.781     0.525242
      9963.83      254.576     0.513902
      9968.65      249.292     0.492825
      9971.07      247.048     0.521173
      9973.49      246.384     0.521513
      9975.92      246.974     0.486117
      9978.37      246.871     0.521351
      9980.83      246.462     0.520050
      9983.28      246.538     0.519060
      9985.75      247.675     0.501245
      9988.22      248.139     0.519539
      9990.70      248.151     0.482048
      9993.21      246.889     0.516398
      9995.71      246.341     0.518675
      9998.25      245.674     0.479130
      10000.8      245.241     0.515999
      10003.3      245.005     0.512171
      10005.9      244.929     0.477495
      10008.4      243.956     0.515037
      10011.0      244.521     0.510098
      10013.6      244.893     0.517473
      10016.2      246.307     0.492265
      10018.7      246.665     0.509266
      10023.9      247.154     0.488644
      10029.2      248.545     0.513470
      10031.9      249.336     0.484451
      10034.5      249.219     0.498805
      10037.2      249.446     0.544023
      10039.8      250.951     0.510411
      10042.5      249.887     0.546470
      10045.2      251.136     0.466738
      10047.9      247.379     0.538244
      10050.6      246.607     0.490480
      10053.3      244.452     0.508325
      10056.0      243.183     0.468073
      10058.8      240.746     0.504276
      10061.6      239.824     0.507536
      10064.3      239.544     0.463705
      10067.1      238.722     0.479427
      10069.9      238.567     0.496931
      10072.6      238.531     0.502080
      10075.4      238.292     0.531581
      10078.2      239.098     0.496198
      10081.0      239.237     0.499659
      10083.8      238.098     0.507791
      10086.7      238.125     0.501748
      10089.5      237.987     0.457597
      10092.3      237.432     0.500314
      10100.9      237.694     0.465573
      10103.8      236.581     0.492520
      10106.7      236.687     0.452065
      10109.6      235.814     0.492326
      10112.5      236.150     0.491680
      10115.4      236.607     0.492322
      10118.3      237.405     0.457375
      10121.3      237.271     0.476800
      10124.2      236.410     0.521721
      10127.2      238.529     0.454280
      10130.1      238.892     0.473078
      10133.1      238.643     0.490018
      10136.1      239.127     0.452793
      10139.1      238.750     0.469920
      10142.1      238.553     0.489598
      10145.1      237.609     0.480983
      10148.1      237.529     0.487229
      10151.1      237.197     0.484204
      10154.2      236.691     0.450952
      10157.2      234.857     0.486910
      10160.3      233.495     0.481185
      10163.4      232.626     0.483355
      10166.4      232.166     0.463924
      10169.5      232.164     0.480356
      10172.6      232.634     0.445185
      10175.7      232.356     0.481542
      10178.8      232.116     0.484715
      10181.9      231.992     0.481898
      10185.0      231.594     0.456546
      10188.2      231.056     0.483863
      10197.6      228.924     0.468404
      10200.8      227.896     0.479420
      10207.2      227.514     0.463938
      10210.4      226.689     0.477186
      10213.6      226.817     0.445613
      10216.8      225.953     0.466896
      10226.6      224.969     0.472462
      10229.8      226.131     0.461080
      10233.1      226.454     0.469714
      10236.4      227.003     0.470429
      10239.7      227.599     0.459833
      10243.0      227.579     0.469732
      10246.3      228.242     0.440319
      10249.6      227.996     0.459759
      10252.9      228.585     0.428012
      10256.2      228.171     0.469568
      10259.6      228.162     0.454382
      10262.9      227.335     0.466920
      10266.3      227.468     0.441201
      10269.7      226.336     0.469285
      10273.0      225.575     0.466138
      10276.4      225.239     0.431445
      10279.8      224.672     0.443727
      10283.3      223.782     0.466330
      10286.7      224.108     0.428765
      10290.1      223.493     0.442645
      10293.5      222.784     0.461647
      10297.0      222.716     0.462071
      10300.5      222.632     0.461763
      10304.0      222.095     0.456145
      10307.4      221.595     0.459408
      10310.9      221.284     0.460052
      10314.4      221.473     0.449500
      10317.9      221.702     0.458315
      10321.4      221.792     0.459961
      10325.0      221.638     0.446763
      10328.5      221.508     0.417393
      10332.1      220.520     0.455648
      10335.7      220.597     0.444122
      10339.2      220.867     0.415409
      10342.8      220.402     0.423814
      10346.4      220.052     0.453806
      10349.9      219.693     0.455221
      10353.5      220.046     0.419679
      10357.2      219.734     0.452925
      10360.8      219.896     0.453160
      10364.5      220.794     0.417051
      10368.1      220.513     0.434163
      10371.7      220.669     0.450751
      10375.4      221.045     0.415034
      10379.1      220.253     0.449869
      10382.8      219.158     0.472788
      10386.5      219.851     0.449575
      10390.2      219.092     0.448427
      10393.9      218.710     0.442986
      10397.6      218.557     0.412137
      10401.3      217.547     0.445984
      10405.0      217.089     0.446925
      10408.8      217.205     0.409628
      10412.5      216.523     0.445631
      10416.3      215.522     0.461059
      10420.1      215.650     0.436518
      10423.9      215.826     0.443859
      10427.7      215.010     0.457403
      10431.5      215.900     0.405460
      10435.3      215.199     0.413876
      10439.1      214.887     0.429517
      10442.9      214.853     0.403408
      10446.7      213.384     0.464345
      10450.6      213.235     0.453229
      10454.5      213.551     0.439771
      10458.3      213.736     0.410086
      10462.2      213.077     0.437560
      10466.1      212.487     0.438000
      10470.0      213.179     0.405895
      10473.9      212.298     0.436571
      10477.8      212.419     0.438267
      10481.7      211.821     0.434926
      10485.6      211.966     0.434599
      10489.6      211.998     0.423911
      10493.5      211.999     0.433500
      10497.5      211.773     0.433162
      10501.5      210.896     0.443319
      10505.4      211.875     0.433130
      10509.4      211.729     0.433526
      10513.4      211.344     0.440166
      10517.4      211.616     0.429988
      10521.4      211.317     0.431601
      10525.4      211.102     0.430580
      10529.5      210.634     0.429545
      10533.5      210.316     0.430799
      10537.5      209.646     0.428938
      10541.6      209.422     0.414045
      10545.7      208.260     0.451461
      10549.8      208.980     0.426496
      10553.9      208.870     0.413121
      10557.9      208.261     0.427272
      10562.1      208.580     0.394543
      10566.2      208.364     0.408769
      10570.3      207.584     0.425731
      10574.5      207.738     0.392999
      10578.6      207.072     0.423453
      10582.7      206.903     0.415327
      10586.9      206.647     0.386145
      10591.1      206.341     0.397116
      10595.3      205.604     0.422738
      10603.7      205.453     0.393037
      10607.9      205.327     0.403753
      10612.1      204.876     0.419472
      10616.3      205.195     0.387571
      10620.6      204.680     0.400643
      10637.6      202.203     0.416954
      10641.9      201.833     0.436494
      10646.2      202.964     0.417820
      10650.5      203.089     0.396007
      10654.8      203.081     0.415131
      10659.2      203.182     0.414298
      10663.5      202.315     0.434643
      10667.8      202.614     0.414979
      10672.2      202.737     0.412529
      10676.5      202.185     0.413348
      10681.0      201.486     0.433836
      10685.3      202.460     0.377109
      10689.7      200.897     0.431933
      10694.1      200.913     0.417405
      10698.6      201.089     0.409691
      10703.0      200.969     0.410573
      10707.4      200.303     0.411864
      10711.9      200.162     0.409838
      10716.3      199.974     0.407251
      10720.8      199.988     0.384842
      10725.2      199.544     0.399553
      10729.7      199.704     0.370629
      10734.2      198.918     0.405768
      10738.7      199.174     0.393398
      10743.2      198.385     0.405430
      10747.7      198.796     0.375155
      10752.2      197.479     0.405500
      10756.8      198.424     0.399268
      10761.3      197.427     0.404222
      10765.9      197.231     0.405060
      10770.4      197.118     0.402788
      10775.0      197.140     0.402725
      10779.6      197.200     0.375829
      10784.2      196.125     0.410386
      10788.8      196.328     0.399646
      10793.4      195.659     0.420597
      10798.0      196.329     0.401747
      10802.7      196.787     0.396634
      10807.3      195.697     0.398902
      10812.0      196.080     0.381897
      10816.6      195.408     0.390247
      10821.3      195.108     0.395950
      10825.9      195.065     0.373767
      10830.6      194.729     0.386451
      10835.3      193.641     0.415665
      10840.0      194.543     0.369038
      10844.7      194.035     0.396646
      10854.2      193.139     0.415953
      10859.0      193.324     0.379346
      10863.7      192.716     0.390799
      10868.5      192.371     0.392692
      10873.3      192.281     0.391937
      10878.0      191.755     0.391421
      10882.8      192.049     0.359094
      10887.6      191.394     0.391004
      10892.4      191.118     0.389605
      10897.2      191.744     0.355026
      10902.1      190.787     0.390329
      10906.9      190.428     0.389982
      10911.8      190.101     0.387561
      10916.6      189.700     0.387351
      10921.5      189.656     0.371547
      10926.4      189.339     0.386062
      10931.3      189.264     0.357612
      10936.1      188.139     0.390709
      10941.1      188.762     0.383945
      10946.0      188.879     0.357276
      10950.9      188.547     0.368367
      10955.9      187.716     0.384710
      10960.8      187.681     0.384355
      10965.8      187.474     0.381159
      10970.7      187.279     0.380757
      10975.6      186.605     0.373198
      10980.6      186.571     0.382463
      10985.6      187.018     0.383214
      10990.7      186.095     0.382269
      10995.6      186.009     0.380496
      11000.6      186.140     0.372531
      11005.6      185.773     0.379669
      11010.6      185.417     0.379167
      11015.7      185.224     0.368346
      11020.8      184.479     0.379491
      11025.9      184.709     0.377653
      11031.0      184.793     0.365266
      11036.0      184.164     0.377033
      11041.1      184.408     0.353445
      11046.2      183.862     0.365236
      11051.3      183.517     0.378026
      11056.4      183.854     0.376397
      11061.6      183.246     0.361832
      11066.7      183.084     0.340464
      11071.9      182.498     0.373590
      11077.0      182.145     0.373521
      11082.2      182.162     0.372133
      11087.3      182.226     0.346083
      11092.5      181.993     0.358845
      11097.7      181.423     0.371981
      11102.9      181.713     0.341652
      11108.1      181.000     0.353800
      11113.3      180.356     0.383782
      11118.6      180.696     0.339367
      11123.8      180.291     0.371722
      11129.0      180.082     0.361696
      11134.3      180.005     0.336927
      11139.6      180.213     0.356721
      11150.2      177.235     0.362381
      11155.4      177.774     0.355769
      11160.7      178.555     0.345717
      11166.0      177.777     0.377292
      11171.3      178.491     0.369313
      11176.6      177.860     0.368077
      11182.0      178.054     0.355944
      11187.3      178.214     0.335336
      11192.6      177.739     0.345972
      11198.0      177.387     0.357199
      11203.4      176.288     0.383531
      11208.7      176.948     0.367273
      11214.1      176.882     0.354465
      11219.5      176.297     0.365425
      11224.9      176.319     0.364895
      11230.3      176.171     0.361555
      11235.8      175.941     0.363752
      11241.2      176.060     0.336113
      11246.7      175.708     0.350605
      11252.1      175.125     0.363752
      11257.5      175.456     0.331496
      11263.0      174.901     0.347389
      11268.5      174.299     0.359846
      11274.0      174.060     0.361880
      11279.5      173.991     0.359420
      11285.0      173.775     0.360918
      11290.5      174.163     0.334089
      11296.0      173.603     0.343737
      11301.6      173.293     0.359777
      11307.2      173.352     0.330073
      11312.8      172.921     0.345045
      11318.4      172.501     0.350044
      11324.0      172.677     0.329531
      11329.6      172.151     0.357112
      11335.2      172.089     0.345166
      11340.8      171.558     0.355769
      11346.5      171.628     0.354528
      11352.1      171.242     0.345388
      11357.7      170.964     0.343422
      11363.4      170.876     0.354707
      11369.0      170.727     0.342988
      11374.6      170.337     0.354036
      11380.4      170.265     0.352887
      11386.1      170.305     0.354280
      11391.7      170.419     0.352777
      11408.8      168.141     0.364753
      11414.5      168.492     0.349758
      11420.3      168.427     0.335046
      11426.0      168.167     0.347237
      11431.8      167.712     0.348893
      11437.5      167.528     0.346817
      11443.3      167.256     0.346540
      11449.1      166.660     0.339189
      11454.9      166.653     0.345184
      11466.5      166.451     0.317448
      11472.3      165.918     0.343086
      11478.2      165.707     0.339349
      11484.0      165.876     0.315707
      11489.9      165.087     0.345498
      11495.7      164.191     0.360070
      11501.6      164.423     0.333615
