# Supplementary material for: High-accuracy transmission and fluorescence XAFS of zinc at 10 K, 50 K, 100 K and 150 K using the hybrid technique
Source: J Synchrotron Radiat. 2023 Jan 1;30(Pt 1):147–68. doi: 10.1107/S1600577522010293 (PMC9814049; doi:10.1107/S1600577522010293)
Supplement: Supplementary file 1 [file s-30-00147-sup1.zip › John2022JSRSuppInfo/Zn-murho-10K-transmission.cif]

# In this file we provide the experimental data presented in:
# Title: High accuracy transmission and fluorescence XAFS of Zinc at 10 K, 50 K, 100 K and 150 K using the Hybrid technique.
# Authors: Marcus W John, Daniel Sier, Ruwini S K Ekanayake, Martin J Schalken, Chanh Q Tran, Bernt Johannesen, Martin D de Jonge, Peter Kappen, Chantler C T
# Journal: Journal of synchrotron radiation
# Publisher: International Union of Crystallography
# Year: 2022
# This data represents the values of the mass attenuation coefficient post systematic correction.
# This data was taken at the Australian Synchrotron on the XAS beamline
# This allows for verification of our results with complementary structural modelling techniques.
# Sample: Zinc
# Chemical formula: Zn
# Temperature: 10 K
loop_
    _xafs_absorber.atom  
    _xafs_absorber.edge  
    _xafs_source.identification  
    _xafs_source.location   
    Zn    K     XAS    Melbourne, Australia
     
loop_
    _xafs_detectors.label
    _xafs_detectors.position
    _xafs_detectors.type
    monitor      i0    ionisation
    transmission i1    ionisation
 
loop_
    _xafs_ionisation_detector.gas_pressure_units
    _xafs_ionisation_detector.length_units
    atm          cm
 
loop_
    _xafs_ionisation_detector.label
    _xafs_ionisation_detector.gas_type
    _xafs_ionisation_detector.gas_pressure
    _xafs_ionisation_detector.length
    _xafs_ionisation_detector.amplifier_type
    _xafs_ionisation_detector.amplifier_gain
    monitor         Nitrogen    1      30.0    Keithley    8-9
    transmission    Nitrogen    1      30.0    Keithley    8-9
 
loop_
    _xafs_reduced.energy_units
    _xafs_reduced.sigma_energy_units
    _xafs_reduced.mu_rho_units
    _xafs_reduced.sigma_mu_rho_tot_units
    _xafs_reduced.sigma_mu_rho_rel_units
    _xafs_reduced.mu_rho_PE_units
    _xafs_reduced.sigma_mu_rho_PE_rel_units
    eV  eV  cm^2/g   cm^2/g   cm^2/g   cm^2/g   cm^2/g 
 
loop_
    _xafs_reduced.energy
    _xafs_reduced.sigma_energy
    _xafs_reduced.mu_rho
    _xafs_reduced.sigma_mu_rho_tot
    _xafs_reduced.sigma_mu_rho_rel
    _xafs_reduced.mu_rho_PE
    _xafs_reduced.sigma_mu_rho_PE
9465.89  0.0400000  36.9143  0.0419095  0.000252149  35.1363  0.0419095
9470.91  0.0400000  36.8698  0.0458808  0.000380766  35.0927  0.0458808
9475.88  0.0400000  36.8861  0.0393491  0.000124616  35.1100  0.0393491
9480.88  0.0400000  36.8892  0.0414753  0.000235410  35.1141  0.0414753
9485.93  0.0400000  36.9520  0.0438725  0.000319968  35.1778  0.0438725
9490.89  0.0400000  37.0481  0.0398989  0.000154551  35.2748  0.0398989
9495.88  0.0400000  36.8339  0.0389947  9.82910e-05  35.0616  0.0389947
9500.85  0.0400000  36.6358  0.0385223  5.82860e-05  34.8644  0.0385223
9505.87  0.0400000  36.5477  0.0388717  0.000103026  34.7773  0.0388717
9510.89  0.0400000  36.4492  0.0390179  0.000119620  34.6797  0.0390179
9515.90  0.0400000  36.4117  0.0390003  0.000119995  34.6432  0.0390003
9520.89  0.0400000  36.4221  0.0401932  0.000189738  34.6545  0.0401932
9525.83  0.0400000  36.3805  0.0389648  0.000118740  34.6139  0.0389648
9530.85  0.0400000  36.3919  0.0381949  1.81711e-05  34.6263  0.0381949
9535.86  0.0400000  36.3150  0.0382197  4.02199e-05  34.5503  0.0382197
9540.86  0.0400000  36.2769  0.0385078  8.42681e-05  34.5131  0.0385078
9545.84  0.0400000  36.2361  0.0391077  0.000134914  34.4733  0.0391077
9550.84  0.0400000  36.2375  0.0383959  7.45625e-05  34.4756  0.0383959
9555.84  0.0400000  36.2061  0.0384405  8.17619e-05  34.4451  0.0384405
9560.86  0.0400000  36.1850  0.0395902  0.000165597  34.4249  0.0395902
9565.84  0.0400000  36.2279  0.0408610  0.000224427  34.4689  0.0408610
9570.84  0.0400000  36.2771  0.0412560  0.000239396  34.5189  0.0412560
9575.85  0.0400000  36.2133  0.0385845  9.55983e-05  34.4560  0.0385845
9580.83  0.0400000  36.1889  0.0393477  0.000151652  34.4326  0.0393477
9585.84  0.0400000  36.1788  0.0390800  0.000135290  34.4234  0.0390800
9590.84  0.0400000  36.1752  0.0386839  0.000106304  34.4207  0.0386839
9595.85  0.0400000  36.1599  0.0408043  0.000223537  34.4064  0.0408043
9600.88  0.0400000  36.2197  0.0388430  0.000116769  34.4672  0.0388430
9605.83  0.0400000  36.1749  0.0383951  7.87613e-05  34.4233  0.0383951
9610.87  0.0400000  36.1667  0.0382950  6.73285e-05  34.4160  0.0382950
9615.87  0.0400000  36.2157  0.0411472  0.000236277  34.4659  0.0411472
9620.85  0.0400000  36.2904  0.0397851  0.000172696  34.5415  0.0397851
9621.09  0.0400000  36.2819  0.0390112  0.000126256  34.5330  0.0390112
9621.33  0.0400000  36.3024  0.0383450  6.25226e-05  34.5536  0.0383450
9621.58  0.0400000  36.2998  0.0392804  0.000143457  34.5511  0.0392804
9621.84  0.0400000  36.3090  0.0388352  0.000111839  34.5604  0.0388352
9622.09  0.0400000  36.2813  0.0499582  0.000488964  34.5327  0.0499582
9622.35  0.0400000  36.3234  0.0382740  4.92672e-05  34.5748  0.0382740
9622.59  0.0400000  36.3218  0.0399277  0.000179163  34.5732  0.0399277
9622.85  0.0400000  36.3088  0.0526515  0.000549804  34.5604  0.0526515
9623.10  0.0400000  36.3419  0.0388594  0.000112154  34.5935  0.0388594
9623.35  0.0400000  36.3436  0.0423706  0.000279281  34.5952  0.0423706
9623.60  0.0400000  36.3490  0.0388996  0.000114964  34.6007  0.0388996
9623.85  0.0400000  36.3418  0.0387536  0.000103411  34.5935  0.0387536
9624.11  0.0400000  36.3455  0.0385888  8.79150e-05  34.5972  0.0385888
9624.35  0.0400000  36.3546  0.0389091  0.000115437  34.6064  0.0389091
9624.60  0.0400000  36.3681  0.0562811  0.000626735  34.6200  0.0562811
9624.84  0.0400000  36.3556  0.0386271  9.10793e-05  34.6075  0.0386271
9625.10  0.0400000  36.3704  0.0391312  0.000130886  34.6224  0.0391312
9625.36  0.0400000  36.3730  0.0395336  0.000156110  34.6250  0.0395336
9625.61  0.0400000  36.3858  0.0413877  0.000242263  34.6379  0.0413877
9625.86  0.0400000  36.3742  0.0387760  0.000103610  34.6263  0.0387760
9626.11  0.0400000  36.3857  0.0386517  9.16444e-05  34.6378  0.0386517
9626.36  0.0400000  36.4150  0.0411119  0.000230596  34.6671  0.0411119
9626.61  0.0400000  36.3867  0.0383974  6.23343e-05  34.6389  0.0383974
9626.87  0.0400000  36.4201  0.0383223  4.68213e-05  34.6723  0.0383223
9627.11  0.0400000  36.4120  0.0387236  9.68843e-05  34.6643  0.0387236
9627.37  0.0400000  36.4362  0.0382977  3.97442e-05  34.6885  0.0382977
9627.63  0.0400000  36.4118  0.0415444  0.000247826  34.6642  0.0415444
9627.87  0.0400000  36.4274  0.0390927  0.000125779  34.6799  0.0390927
9628.12  0.0400000  36.4458  0.0391299  0.000127635  34.6982  0.0391299
9628.36  0.0400000  36.4382  0.0413555  0.000239913  34.6907  0.0413555
9628.62  0.0400000  36.4458  0.0391564  0.000129478  34.6983  0.0391564
9628.86  0.0400000  36.4477  0.0400279  0.000180587  34.7003  0.0400279
9629.10  0.0400000  36.4558  0.0416056  0.000249304  34.7084  0.0416056
9629.35  0.0400000  36.5063  0.0386437  8.31848e-05  34.7590  0.0386437
9629.60  0.0400000  36.5297  0.0658046  0.000812607  34.7824  0.0658046
9629.86  0.0400000  36.5208  0.0385819  7.52126e-05  34.7736  0.0385819
9630.10  0.0400000  36.5044  0.0399326  0.000173951  34.7573  0.0399326
9630.35  0.0400000  36.5312  0.0390805  0.000120260  34.7841  0.0390805
9630.59  0.0400000  36.5422  0.0400266  0.000177742  34.7951  0.0400266
9630.85  0.0400000  36.5252  0.0447297  0.000351579  34.7781  0.0447297
9631.09  0.0400000  36.5542  0.0387327  8.92764e-05  34.8072  0.0387327
9631.35  0.0400000  36.5535  0.0383032  1.86791e-05  34.8065  0.0383032
9631.60  0.0400000  36.6057  0.0399851  0.000173648  34.8588  0.0399851
9631.84  0.0400000  36.5681  0.0385048  6.12629e-05  34.8213  0.0385048
9632.09  0.0400000  36.5910  0.0402588  0.000188076  34.8442  0.0402588
9632.34  0.0400000  36.5929  0.0394420  0.000142586  34.8461  0.0394420
9632.59  0.0400000  36.6156  0.0387355  8.56340e-05  34.8689  0.0387355
9632.84  0.0400000  36.6433  0.0496147  0.000478613  34.8966  0.0496147
9633.10  0.0400000  36.6499  0.0390205  0.000109860  34.9033  0.0390205
9633.34  0.0400000  36.6703  0.0387794  8.66373e-05  34.9237  0.0387794
9633.59  0.0400000  36.6789  0.0397978  0.000160969  34.9324  0.0397978
9633.84  0.0400000  36.6598  0.0401896  0.000182638  34.9133  0.0401896
9634.08  0.0400000  36.7186  0.0402983  0.000186438  34.9722  0.0402983
9634.34  0.0400000  36.7349  0.0391379  0.000115100  34.9885  0.0391379
9634.58  0.0400000  36.7521  0.0395334  0.000142342  35.0058  0.0395334
9634.83  0.0400000  36.7546  0.0393175  0.000127637  35.0083  0.0393175
9635.08  0.0400000  36.7888  0.0399550  0.000166212  35.0425  0.0399550
9635.35  0.0400000  36.7793  0.0388835  9.02835e-05  35.0331  0.0388835
9635.60  0.0400000  36.7761  0.0386140  5.78339e-05  35.0300  0.0386140
9635.86  0.0400000  36.8197  0.0387159  6.83939e-05  35.0736  0.0387159
9636.11  0.0400000  36.8588  0.0386843  6.05647e-05  35.1127  0.0386843
9636.36  0.0400000  36.8234  0.0400857  0.000172257  35.0774  0.0400857
9636.62  0.0400000  36.8642  0.0421900  0.000263500  35.1183  0.0421900
9636.86  0.0400000  36.8795  0.0387558  6.86486e-05  35.1336  0.0387558
9637.11  0.0400000  36.9036  0.0385395  2.35194e-05  35.1577  0.0385395
9637.35  0.0400000  36.9011  0.0387253  6.25619e-05  35.1553  0.0387253
9637.61  0.0400000  36.9425  0.0391499  0.000105521  35.1967  0.0391499
9637.87  0.0400000  36.9640  0.0389190  8.18340e-05  35.2182  0.0389190
9638.12  0.0400000  36.9860  0.0387015  5.01456e-05  35.2403  0.0387015
9638.38  0.0400000  36.9998  0.0391574  0.000103059  35.2542  0.0391574
9638.62  0.0400000  37.0146  0.0393523  0.000118386  35.2690  0.0393523
9638.88  0.0400000  37.0494  0.0417355  0.000242250  35.3038  0.0417355
9639.13  0.0400000  37.0794  0.0601044  0.000703469  35.3339  0.0601044
9639.39  0.0400000  37.0828  0.0395095  0.000127035  35.3373  0.0395095
9639.63  0.0400000  37.1197  0.0439942  0.000321223  35.3743  0.0439942
9639.88  0.0400000  37.1569  0.0391888  9.69731e-05  35.4116  0.0391888
9640.13  0.0400000  37.1726  0.0474339  0.000419793  35.4273  0.0474339
9640.38  0.0400000  37.1698  0.0693905  0.000880907  35.4245  0.0693905
9640.63  0.0400000  37.2245  0.0422440  0.000258590  35.4793  0.0422440
9640.88  0.0400000  37.2437  0.0394999  0.000118896  35.4986  0.0394999
9641.13  0.0400000  37.2713  0.0395042  0.000117895  35.5262  0.0395042
9641.38  0.0400000  37.3183  0.0390399  6.93396e-05  35.5732  0.0390399
9641.63  0.0400000  37.3589  0.0571820  0.000643636  35.6139  0.0571820
9641.87  0.0400000  37.4125  0.0390524  6.27542e-05  35.6675  0.0390524
9642.12  0.0400000  37.4224  0.0394676  0.000107179  35.6774  0.0394676
9642.37  0.0400000  37.4817  0.0438306  0.000310460  35.7368  0.0438306
9642.62  0.0400000  37.4916  0.0398712  0.000134999  35.7467  0.0398712
9642.88  0.0400000  37.5391  0.0566392  0.000631880  35.7943  0.0566392
9643.12  0.0400000  37.5645  0.0397636  0.000123958  35.8198  0.0397636
9643.38  0.0400000  37.6368  0.0399629  0.000135218  35.8921  0.0399629
9643.62  0.0400000  37.6318  0.0406629  0.000177970  35.8871  0.0406629
9643.88  0.0400000  37.7041  0.0393037  7.16632e-05  35.9595  0.0393037
9644.13  0.0400000  37.7399  0.0657442  0.000814041  35.9953  0.0657442
9644.38  0.0400000  37.7968  0.0533427  0.000559053  36.0523  0.0533427
9644.62  0.0400000  37.8404  0.0406604  0.000171074  36.0959  0.0406604
9644.88  0.0400000  37.8889  0.0392556  4.49968e-05  36.1445  0.0392556
9645.12  0.0400000  37.9172  0.0428000  0.000266190  36.1728  0.0428000
9645.36  0.0400000  37.9639  0.0396679  9.41347e-05  36.2196  0.0396679
9645.62  0.0400000  38.0121  0.0398056  0.000104359  36.2678  0.0398056
9645.86  0.0400000  38.0688  0.0428036  0.000263292  36.3245  0.0428036
9646.13  0.0400000  38.1345  0.0531786  0.000553766  36.3903  0.0531786
9646.37  0.0400000  38.1965  0.0395777  6.59107e-05  36.4523  0.0395777
9646.62  0.0400000  38.2348  0.0415065  0.000203329  36.4907  0.0415065
9646.87  0.0400000  38.2985  0.0397912  8.45982e-05  36.5544  0.0397912
9647.13  0.0400000  38.3528  0.0398749  8.99529e-05  36.6088  0.0398749
9647.38  0.0400000  38.4631  0.0400451  0.000100103  36.7191  0.0400451
9647.62  0.0400000  38.5479  0.0460685  0.000366262  36.8039  0.0460685
9647.88  0.0400000  38.5949  0.0417949  0.000207337  36.8510  0.0417949
9648.12  0.0400000  38.6634  0.0397539  4.38589e-05  36.9195  0.0397539
9648.37  0.0400000  38.7808  0.0428775  0.000251127  37.0369  0.0428775
9648.61  0.0400000  38.8433  0.0427896  0.000246026  37.0996  0.0427896
9648.87  0.0400000  38.9146  0.0414093  0.000177301  37.1709  0.0414093
9649.12  0.0400000  39.0407  0.0418427  0.000196770  37.2970  0.0418427
9649.37  0.0400000  39.1140  0.0400697  4.83430e-05  37.3703  0.0400697
9649.62  0.0400000  39.2023  0.0406399  0.000111671  37.4587  0.0406399
9649.86  0.0400000  39.3083  0.0610843  0.000722338  37.5648  0.0610843
9650.12  0.0400000  39.4222  0.0455197  0.000336408  37.6787  0.0455197
9650.36  0.0400000  39.5536  0.0402696  2.38812e-05  37.8101  0.0402696
9650.62  0.0400000  39.6314  0.0412428  0.000138419  37.8880  0.0412428
9650.86  0.0400000  39.7724  0.0422836  0.000197292  38.0290  0.0422836
9651.11  0.0400000  39.8915  0.0408506  8.82842e-05  38.1482  0.0408506
9651.37  0.0400000  40.0686  0.0415021  0.000137303  38.3253  0.0415021
9651.62  0.0400000  40.1822  0.0424152  0.000191176  38.4390  0.0424152
9651.88  0.0400000  40.3390  0.0416953  0.000138975  38.5958  0.0416953
9652.12  0.0400000  40.4962  0.0412198  8.52998e-05  38.7530  0.0412198
9652.37  0.0400000  40.6633  0.0416779  0.000120837  38.9202  0.0416779
9652.61  0.0400000  40.8316  0.0416473  0.000107960  39.0885  0.0416473
9652.88  0.0400000  41.0309  0.0417539  0.000105616  39.2879  0.0417539
9653.12  0.0400000  41.2264  0.0414664  4.78107e-05  39.4835  0.0414664
9653.37  0.0400000  41.4480  0.0420492  0.000107954  39.7051  0.0420492
9653.62  0.0400000  41.6725  0.0420487  9.18212e-05  39.9297  0.0420487
9653.87  0.0400000  41.9230  0.0423710  0.000109013  40.1802  0.0423710
9654.13  0.0400000  42.2370  0.0429325  0.000140964  40.4943  0.0429325
9654.37  0.0400000  42.4966  0.0425342  8.40833e-05  40.7539  0.0425342
9654.62  0.0400000  42.8068  0.0439936  0.000189615  41.0641  0.0439936
9654.87  0.0400000  43.1146  0.0432914  0.000122472  41.3719  0.0432914
9655.12  0.0400000  43.5027  0.0434354  0.000111233  41.7601  0.0434354
9655.36  0.0400000  43.8583  0.0447290  0.000194475  42.1158  0.0447290
9655.62  0.0400000  44.3096  0.0441583  0.000129798  42.5672  0.0441583
9655.87  0.0400000  44.7779  0.0443920  0.000122210  43.0354  0.0443920
9656.12  0.0400000  45.2980  0.0441905  3.42200e-05  43.5556  0.0441905
9656.37  0.0400000  45.8671  0.0452762  0.000137435  44.1247  0.0452762
9656.60  0.0400000  46.4257  0.0452134  8.59974e-05  44.6834  0.0452134
9656.86  0.0400000  47.1983  0.0462911  0.000148853  45.4561  0.0462911
9657.11  0.0400000  47.9377  0.0462133  7.83172e-05  46.1955  0.0462133
9657.36  0.0400000  48.8956  0.0469951  9.68763e-05  47.1534  0.0469951
9657.59  0.0400000  49.8196  0.0483274  0.000173100  48.0775  0.0483274
9657.85  0.0400000  51.0506  0.0487509  0.000130601  49.3086  0.0487509
9658.10  0.0400000  52.4090  0.0512265  0.000260964  50.6670  0.0512265
9658.35  0.0400000  54.0087  0.0517069  0.000219168  52.2667  0.0517069
9658.60  0.0400000  55.8817  0.0520611  0.000115589  54.1398  0.0520611
9658.84  0.0400000  58.1421  0.0545066  0.000216085  56.4002  0.0545066
9659.10  0.0400000  60.9998  0.0569277  0.000256433  59.2580  0.0569277
9659.36  0.0400000  64.4864  0.0584550  0.000137772  62.7446  0.0584550
9659.61  0.0400000  68.8810  0.0625421  0.000261871  67.1393  0.0625421
9659.85  0.0400000  74.2473  0.0658439  0.000160159  72.5056  0.0658439
9660.11  0.0400000  81.4275  0.0733386  0.000464843  79.6859  0.0733386
9660.36  0.0400000  90.1528  0.0790321  0.000389221  88.4112  0.0790321
9660.61  0.0400000  100.793  0.0864341  0.000218639  99.0515  0.0864341
9660.85  0.0400000  112.818  0.0958924  0.000236455  111.077  0.0958924
9661.09  0.0400000  126.111  0.107643  0.000732922  124.369  0.107643
9661.35  0.0400000  140.564  0.118293  0.000539940  138.822  0.118293
9661.60  0.0400000  154.129  0.128789  0.000315472  152.388  0.128789
9661.84  0.0400000  167.124  0.139233  0.000388466  165.383  0.139233
9662.09  0.0400000  178.611  0.148481  0.000481546  176.869  0.148481
9662.35  0.0400000  190.251  0.157778  0.000357918  188.510  0.157778
9662.60  0.0400000  200.585  0.166104  0.000394797  198.844  0.166104
9662.85  0.0400000  210.338  0.174004  0.000583984  208.597  0.174004
9663.10  0.0400000  219.128  0.181058  0.000413881  217.387  0.181058
9663.35  0.0400000  227.356  0.187702  0.000339162  225.615  0.187702
9663.61  0.0400000  234.831  0.193764  0.000343794  233.090  0.193764
9663.86  0.0400000  241.239  0.198966  0.000204931  239.498  0.198966
9664.11  0.0400000  246.871  0.203547  0.000264145  245.130  0.203547
9664.35  0.0400000  251.476  0.207306  0.000195168  249.736  0.207306
9664.61  0.0400000  255.532  0.210630  0.000413209  253.791  0.210630
9664.86  0.0400000  258.618  0.213138  0.000131815  256.877  0.213138
9665.11  0.0400000  261.278  0.215322  9.97938e-05  259.537  0.215322
9665.36  0.0400000  263.570  0.217216  0.000130582  261.829  0.217216
9665.61  0.0400000  265.994  0.219206  0.000155687  264.253  0.219206
9665.86  0.0400000  268.715  0.221447  0.000335284  266.974  0.221447
9666.11  0.0400000  271.911  0.224122  0.000667716  270.171  0.224122
9666.36  0.0400000  275.762  0.227296  0.000200802  274.022  0.227296
9666.61  0.0400000  280.102  0.230881  0.000252329  278.362  0.230881
9666.87  0.0400000  285.304  0.235220  0.000343504  283.563  0.235220
9667.12  0.0400000  290.809  0.239880  0.000811160  289.068  0.239880
9667.38  0.0400000  296.619  0.244781  0.000558153  294.879  0.244781
9667.62  0.0400000  302.536  0.249828  0.000173666  300.796  0.249828
9667.88  0.0400000  308.576  0.255022  0.000256923  306.836  0.255022
9668.13  0.0400000  314.419  0.260064  0.000170307  312.679  0.260064
9668.38  0.0400000  320.176  0.265170  0.000887582  318.436  0.265170
9668.63  0.0400000  325.927  0.270250  0.000277509  324.186  0.270250
9668.87  0.0400000  331.493  0.275295  0.000281710  329.753  0.275295
9669.12  0.0400000  336.974  0.280271  9.49376e-05  335.234  0.280271
9669.36  0.0400000  342.189  0.285079  0.000327105  340.449  0.285079
9669.61  0.0400000  347.484  0.290097  0.000258003  345.744  0.290097
9669.86  0.0400000  352.342  0.294749  0.000122564  350.602  0.294749
9670.11  0.0400000  357.139  0.299411  0.000142306  355.399  0.299411
9670.36  0.0400000  361.195  0.303499  0.000341793  359.455  0.303499
9670.61  0.0400000  364.409  0.306694  8.90239e-05  362.670  0.306694
9670.86  0.0400000  366.478  0.308800  0.000219689  364.738  0.308800
9671.11  0.0400000  367.372  0.309725  0.000409096  365.633  0.309725
9671.37  0.0400000  366.509  0.308806  0.000118736  364.770  0.308806
9671.61  0.0400000  363.880  0.306132  0.000177262  362.140  0.306132
9671.87  0.0400000  359.571  0.301803  6.57885e-05  357.831  0.301803
9672.11  0.0400000  354.020  0.296374  0.000140245  352.280  0.296374
9672.36  0.0400000  346.935  0.289540  0.000174628  345.196  0.289540
9672.60  0.0400000  339.535  0.282597  0.000314171  337.796  0.282597
9672.86  0.0400000  331.646  0.275372  0.000803175  329.906  0.275372
9673.10  0.0400000  323.889  0.268381  0.000123607  322.150  0.268381
9673.36  0.0400000  316.356  0.261728  0.000115937  314.617  0.261728
9673.60  0.0400000  309.372  0.255660  0.000220639  307.633  0.255660
9673.85  0.0400000  303.136  0.250275  0.000135794  301.397  0.250275
9674.10  0.0400000  297.417  0.245430  0.000288033  295.678  0.245430
9674.34  0.0400000  292.763  0.241481  0.000286579  291.024  0.241481
9674.59  0.0400000  288.708  0.238059  0.000272229  286.969  0.238059
9674.83  0.0400000  285.552  0.235411  0.000253741  283.813  0.235411
9675.09  0.0400000  282.933  0.233216  0.000133997  281.195  0.233216
9675.33  0.0400000  281.025  0.231639  0.000237545  279.286  0.231639
9675.60  0.0400000  279.468  0.230341  0.000191399  277.729  0.230341
9675.84  0.0400000  278.333  0.229390  0.000106817  276.594  0.229390
9676.09  0.0400000  277.448  0.228654  0.000202846  275.709  0.228654
9676.34  0.0400000  276.899  0.228203  0.000250657  275.160  0.228203
9676.59  0.0400000  276.436  0.227828  0.000146270  274.697  0.227828
9676.84  0.0400000  276.224  0.227630  9.31183e-05  274.485  0.227630
9677.09  0.0400000  276.289  0.227684  0.000102271  274.551  0.227684
9677.33  0.0400000  276.507  0.227877  0.000191584  274.768  0.227877
9677.58  0.0400000  276.896  0.228192  0.000114072  275.157  0.228192
9677.83  0.0400000  277.345  0.228606  0.000405971  275.607  0.228606
9678.08  0.0400000  277.805  0.228950  0.000358507  276.067  0.228950
9678.34  0.0400000  278.146  0.229217  9.40537e-05  276.408  0.229217
9678.59  0.0400000  278.556  0.229594  0.000824798  276.818  0.229594
9678.85  0.0400000  278.755  0.229740  0.000230875  277.017  0.229740
9679.10  0.0400000  278.736  0.229747  0.000119070  276.998  0.229747
9679.35  0.0400000  278.399  0.229453  0.000229201  276.661  0.229453
9679.61  0.0400000  277.764  0.228914  0.000170980  276.026  0.228914
9679.86  0.0400000  276.910  0.228222  0.000681234  275.172  0.228222
9680.12  0.0400000  275.678  0.227154  0.000199216  273.940  0.227154
9680.36  0.0400000  274.387  0.226072  0.000145604  272.650  0.226072
9680.61  0.0400000  272.905  0.224840  0.000242036  271.167  0.224840
9680.85  0.0400000  271.141  0.223369  0.000130792  269.403  0.223369
9681.11  0.0400000  269.247  0.221812  0.000135241  267.509  0.221812
9681.36  0.0400000  267.517  0.220406  0.000365546  265.779  0.220406
9681.61  0.0400000  265.534  0.218776  0.000107831  263.797  0.218776
9681.86  0.0400000  263.798  0.217374  0.000235147  262.061  0.217374
9682.10  0.0400000  262.005  0.215904  0.000144452  260.267  0.215904
9682.35  0.0400000  260.308  0.214509  9.92783e-05  258.570  0.214509
9682.60  0.0400000  258.786  0.213256  9.53423e-05  257.048  0.213256
9682.85  0.0400000  257.369  0.212096  7.65721e-05  255.631  0.212096
9683.09  0.0400000  256.253  0.211187  0.000181655  254.515  0.211187
9683.35  0.0400000  255.202  0.210328  0.000130639  253.464  0.210328
9683.60  0.0400000  254.430  0.209702  0.000122204  252.693  0.209702
9683.85  0.0400000  253.755  0.209143  0.000182188  252.018  0.209143
9684.10  0.0400000  253.274  0.208747  9.54256e-05  251.537  0.208747
9684.35  0.0400000  252.901  0.208451  8.41543e-05  251.164  0.208451
9684.60  0.0400000  252.628  0.208218  0.000199836  250.891  0.208218
9684.85  0.0400000  252.429  0.208071  0.000344480  250.692  0.208071
9685.09  0.0400000  252.202  0.207866  0.000140497  250.465  0.207866
9685.34  0.0400000  252.106  0.207784  0.000161139  250.369  0.207784
9685.59  0.0400000  252.064  0.207861  0.00107562  250.327  0.207861
9685.84  0.0400000  252.042  0.207770  0.000105832  250.306  0.207770
9686.10  0.0400000  252.017  0.207733  9.38110e-05  250.280  0.207733
9686.34  0.0400000  252.062  0.207793  0.000556687  250.325  0.207793
9686.60  0.0400000  252.034  0.207735  0.000140897  250.297  0.207735
9686.84  0.0400000  252.262  0.207922  0.000344232  250.526  0.207922
9687.10  0.0400000  252.455  0.208078  8.06352e-05  250.719  0.208078
9687.35  0.0400000  252.832  0.208406  0.000201609  251.095  0.208406
9687.60  0.0400000  253.176  0.208686  0.000387613  251.440  0.208686
9687.85  0.0400000  253.653  0.209065  0.000209739  251.917  0.209065
9688.10  0.0400000  254.183  0.209495  0.000236155  252.446  0.209495
9688.35  0.0400000  254.903  0.210105  0.000349976  253.166  0.210105
9688.59  0.0400000  255.540  0.210609  0.000184668  253.804  0.210609
9688.84  0.0400000  256.366  0.211283  0.000123893  254.630  0.211283
9689.09  0.0400000  257.200  0.211969  0.000139999  255.464  0.211969
9689.35  0.0400000  258.186  0.212813  0.000758764  256.449  0.212813
9689.59  0.0400000  259.075  0.213502  4.20980e-05  257.339  0.213502
9689.84  0.0400000  260.186  0.214412  0.000198020  258.450  0.214412
9690.09  0.0400000  261.186  0.215240  0.000296466  259.450  0.215240
9690.34  0.0400000  262.428  0.216253  6.72674e-05  260.692  0.216253
9690.58  0.0400000  263.590  0.217219  0.000181134  261.854  0.217219
9690.83  0.0400000  264.785  0.218201  3.08367e-05  263.049  0.218201
9691.09  0.0400000  266.117  0.219292  2.01777e-05  264.381  0.219292
9691.35  0.0400000  267.417  0.220368  0.000173523  265.681  0.220368
9691.60  0.0400000  268.752  0.221459  0.000206692  267.016  0.221459
9691.85  0.0400000  270.091  0.222579  0.000311074  268.355  0.222579
9692.11  0.0400000  271.527  0.223758  0.000178978  269.791  0.223758
9692.35  0.0400000  272.836  0.224840  0.000172899  271.100  0.224840
9692.60  0.0400000  274.450  0.226239  6.03019e-05  272.714  0.226239
9692.84  0.0400000  275.848  0.227416  0.000148208  274.113  0.227416
9693.09  0.0400000  277.354  0.228647  0.000317433  275.619  0.228647
9693.34  0.0400000  278.818  0.229873  0.000409464  277.082  0.229873
9693.60  0.0400000  280.266  0.231069  0.000225706  278.530  0.231069
9693.84  0.0400000  281.765  0.232327  0.000116465  280.029  0.232327
9694.09  0.0400000  283.227  0.233548  0.000308048  281.491  0.233548
9694.34  0.0400000  284.841  0.234927  0.000443791  283.106  0.234927
9694.59  0.0400000  286.202  0.236042  0.000103546  284.467  0.236042
9694.84  0.0400000  287.592  0.237203  0.000150592  285.857  0.237203
9695.09  0.0400000  288.870  0.238278  0.000118011  287.135  0.238278
9695.34  0.0400000  290.190  0.239395  0.000186863  288.455  0.239395
9695.59  0.0400000  291.401  0.240414  0.000265463  289.666  0.240414
9695.84  0.0400000  292.598  0.241436  0.000131368  290.863  0.241436
9696.08  0.0400000  293.648  0.242310  0.000124400  291.913  0.242310
9696.33  0.0400000  294.669  0.243176  8.49231e-05  292.934  0.243176
9696.58  0.0400000  295.615  0.243979  8.26430e-05  293.880  0.243979
9696.83  0.0400000  296.459  0.244689  0.000151029  294.724  0.244689
9697.08  0.0400000  297.361  0.245493  0.000848209  295.626  0.245493
9697.33  0.0400000  297.992  0.246000  0.000121646  296.257  0.246000
9697.57  0.0400000  298.620  0.246542  6.22493e-05  296.886  0.246542
9697.82  0.0400000  299.085  0.246930  3.71783e-05  297.350  0.246930
9698.08  0.0400000  299.575  0.247363  0.000316040  297.840  0.247363
9698.31  0.0400000  299.806  0.247544  0.000200486  298.071  0.247544
9698.57  0.0400000  299.996  0.247716  0.000236242  298.262  0.247716
9698.82  0.0400000  300.100  0.247812  0.000225780  298.365  0.247812
9699.07  0.0400000  300.055  0.247762  3.15603e-05  298.320  0.247762
9699.32  0.0400000  299.942  0.247654  0.000153730  298.207  0.247654
9699.57  0.0400000  299.666  0.247428  0.000216822  297.932  0.247428
9699.83  0.0400000  299.280  0.247090  0.000102503  297.546  0.247090
9700.08  0.0400000  298.839  0.246727  0.000469590  297.104  0.246727
9700.33  0.0400000  298.314  0.246274  0.000132771  296.580  0.246274
9700.58  0.0400000  297.663  0.245701  0.000107163  295.929  0.245701
9700.83  0.0400000  296.990  0.245132  0.000245141  295.255  0.245132
9701.69  0.0400000  294.021  0.242617  0.000110248  292.287  0.242617
9702.57  0.0400000  290.166  0.239371  0.000170991  288.432  0.239371
9703.47  0.0400000  285.609  0.235480  0.000229276  283.875  0.235480
9704.40  0.0400000  281.160  0.231794  0.000117928  279.427  0.231794
9705.30  0.0400000  277.779  0.229020  0.000537726  276.046  0.229020
9706.23  0.0400000  275.509  0.227102  0.000110751  273.776  0.227102
9707.18  0.0400000  274.155  0.225995  0.000125561  272.422  0.225995
9708.13  0.0400000  273.372  0.225339  0.000130362  271.639  0.225339
9709.08  0.0400000  273.107  0.225139  0.000163638  271.374  0.225139
9710.02  0.0400000  273.157  0.225122  0.000375270  271.424  0.225122
9711.01  0.0400000  274.521  0.226266  8.09012e-05  272.789  0.226266
9712.00  0.0400000  276.626  0.228043  7.84827e-05  274.894  0.228043
9712.98  0.0400000  279.413  0.230368  0.000106776  277.681  0.230368
9713.98  0.0400000  282.277  0.232680  0.000310201  280.545  0.232680
9714.99  0.0400000  284.924  0.234908  0.000398904  283.192  0.234908
9716.02  0.0400000  286.903  0.236674  0.000359954  285.171  0.236674
9717.06  0.0400000  287.544  0.237186  0.000144804  285.813  0.237186
9718.10  0.0400000  287.016  0.236740  0.000104136  285.285  0.236740
9719.15  0.0400000  285.702  0.235648  4.93737e-05  283.971  0.235648
9720.22  0.0400000  284.238  0.234423  0.000120518  282.508  0.234423
9721.29  0.0400000  282.987  0.233380  7.85185e-05  281.257  0.233380
9722.37  0.0400000  282.074  0.232606  0.000227945  280.344  0.232606
9723.44  0.0400000  281.471  0.232122  0.000116374  279.741  0.232122
9724.56  0.0400000  280.885  0.231635  0.000132822  279.155  0.231635
9725.65  0.0400000  280.459  0.231279  9.94643e-05  278.729  0.231279
9726.76  0.0400000  280.604  0.231409  0.000303847  278.874  0.231409
9727.87  0.0400000  281.248  0.231949  0.000183053  279.519  0.231949
9728.99  0.0400000  282.303  0.232843  0.000306942  280.574  0.232843
9730.13  0.0400000  283.533  0.233870  0.000213757  281.804  0.233870
9731.28  0.0400000  284.983  0.235083  0.000276846  283.254  0.235083
9732.46  0.0400000  286.819  0.236632  0.000208631  285.091  0.236632
9733.65  0.0400000  289.318  0.238728  9.11131e-05  287.590  0.238728
9734.80  0.0400000  292.133  0.241140  0.000746910  290.405  0.241140
9736.00  0.0400000  294.701  0.243288  0.000229419  292.973  0.243288
9737.19  0.0400000  296.885  0.245138  0.000172468  295.158  0.245138
9738.39  0.0400000  298.298  0.246360  0.000196532  296.571  0.246360
9739.60  0.0400000  298.858  0.246880  0.000348215  297.131  0.246880
9740.83  0.0400000  298.242  0.246365  0.000861640  296.515  0.246365
9742.05  0.0400000  296.345  0.244689  0.000233508  294.619  0.244689
9743.29  0.0400000  293.401  0.242209  0.000261253  291.675  0.242209
9744.57  0.0400000  289.321  0.238735  0.000204390  287.594  0.238735
9747.10  0.0400000  280.491  0.231308  0.000108068  278.766  0.231308
9748.41  0.0400000  276.759  0.228240  9.36702e-05  275.033  0.228240
9749.72  0.0400000  274.106  0.226025  0.000634487  272.381  0.226025
9751.00  0.0400000  272.679  0.224812  6.22177e-05  270.954  0.224812
9752.30  0.0400000  272.680  0.224869  0.000151763  270.955  0.224869
9753.63  0.0400000  273.059  0.225180  0.000124477  271.334  0.225180
9754.96  0.0400000  273.482  0.225545  0.000350072  271.758  0.225545
9756.29  0.0400000  273.462  0.225514  7.66011e-05  271.738  0.225514
9757.64  0.0400000  272.719  0.224895  0.000122472  270.996  0.224895
9759.00  0.0400000  271.093  0.223563  0.000128665  269.369  0.223563
9760.38  0.0400000  268.949  0.221781  8.36820e-05  267.226  0.221781
9761.75  0.0400000  267.196  0.220335  7.97154e-05  265.473  0.220335
9763.14  0.0400000  266.382  0.219674  0.000232654  264.659  0.219674
9764.52  0.0400000  266.831  0.220056  0.000204512  265.108  0.220056
9765.93  0.0400000  269.026  0.221862  8.31584e-05  267.304  0.221862
9767.33  0.0400000  272.762  0.224965  5.26947e-05  271.040  0.224965
9768.74  0.0400000  276.856  0.228379  0.000391966  275.134  0.228379
9770.17  0.0400000  280.794  0.231643  8.07449e-05  279.073  0.231643
9771.62  0.0400000  283.790  0.234179  0.000114855  282.069  0.234179
9773.08  0.0400000  285.945  0.235971  0.000223255  284.224  0.235971
9774.55  0.0400000  287.749  0.237497  9.56666e-05  286.029  0.237497
9776.03  0.0400000  289.156  0.238681  0.000285389  287.436  0.238681
9777.50  0.0400000  290.422  0.239782  0.000180365  288.702  0.239782
9778.99  0.0400000  291.929  0.241045  0.000531385  290.209  0.241045
9780.48  0.0400000  293.779  0.242619  0.000161892  292.059  0.242619
9782.02  0.0400000  295.489  0.244069  0.000202786  293.770  0.244069
9783.52  0.0400000  296.229  0.244692  0.000175449  294.510  0.244692
9785.04  0.0400000  295.652  0.244207  0.000177456  293.933  0.244207
9786.57  0.0400000  293.600  0.242465  0.000132603  291.881  0.242465
9788.13  0.0400000  290.505  0.239943  0.000804475  288.786  0.239943
9789.70  0.0400000  286.948  0.236895  0.000128426  285.230  0.236895
9791.26  0.0400000  283.715  0.234136  0.000280794  281.997  0.234136
9792.82  0.0400000  281.586  0.232348  0.000104318  279.868  0.232348
9794.40  0.0400000  280.442  0.231399  0.000308802  278.725  0.231399
9795.99  0.0400000  280.164  0.231169  0.000153100  278.447  0.231169
9797.58  0.0400000  280.098  0.231146  0.000425485  278.382  0.231146
9799.21  0.0400000  279.969  0.231031  0.000120577  278.253  0.231031
9800.83  0.0400000  279.558  0.230695  0.000103637  277.842  0.230695
9802.46  0.0400000  278.867  0.230111  8.52315e-05  277.151  0.230111
9804.11  0.0400000  278.100  0.229481  0.000410800  276.385  0.229481
9805.75  0.0400000  277.380  0.228877  0.000137075  275.665  0.228877
9807.41  0.0400000  276.699  0.228310  0.000179144  274.984  0.228310
9809.07  0.0400000  276.223  0.227923  0.000137428  274.509  0.227923
9810.75  0.0400000  275.942  0.227687  8.01233e-05  274.228  0.227687
9812.42  0.0400000  275.177  0.227059  0.000104081  273.464  0.227059
9814.10  0.0400000  273.351  0.225544  0.000270012  271.637  0.225544
9815.83  0.0400000  270.523  0.223187  0.000107631  268.810  0.223187
9817.55  0.0400000  267.648  0.220811  0.000181986  265.935  0.220811
9819.27  0.0400000  265.552  0.219080  8.50204e-05  263.839  0.219080
9820.98  0.0400000  264.989  0.218619  0.000150100  263.277  0.218619
9822.72  0.0400000  266.212  0.219657  0.000235846  264.500  0.219657
9824.47  0.0400000  269.431  0.222313  0.000161822  267.719  0.222313
9826.22  0.0400000  273.968  0.226091  0.000105779  272.257  0.226091
9827.99  0.0400000  278.220  0.229633  0.000400292  276.509  0.229633
9829.77  0.0400000  281.023  0.231985  0.000192600  279.312  0.231985
9831.57  0.0400000  282.007  0.232827  0.000289258  280.296  0.232827
9833.36  0.0400000  281.848  0.232697  8.71949e-05  280.138  0.232697
9835.16  0.0400000  280.626  0.231678  5.39245e-05  278.916  0.231678
9836.97  0.0400000  278.489  0.229882  0.000105487  276.780  0.229882
9838.79  0.0400000  276.272  0.228028  4.09535e-05  274.562  0.228028
9840.64  0.0400000  274.442  0.226510  0.000278852  272.733  0.226510
9842.46  0.0400000  273.364  0.225618  0.000167181  271.655  0.225618
9844.35  0.0400000  273.250  0.225530  5.53564e-05  271.542  0.225530
9846.22  0.0400000  273.735  0.225926  7.07895e-05  272.027  0.225926
9848.09  0.0400000  273.759  0.225951  0.000100114  272.051  0.225951
9849.96  0.0400000  272.863  0.225221  0.000298000  271.156  0.225221
9851.85  0.0400000  271.736  0.224278  0.000173950  270.029  0.224278
9853.73  0.0400000  271.547  0.224142  0.000108412  269.840  0.224142
9855.64  0.0400000  272.811  0.225187  8.92192e-05  271.105  0.225187
9857.59  0.0400000  275.457  0.227399  0.000129274  273.751  0.227399
9859.51  0.0400000  279.174  0.230522  0.000142732  277.468  0.230522
9861.46  0.0400000  282.773  0.233549  0.000103110  281.068  0.233549
9863.39  0.0400000  285.236  0.235620  0.000107605  283.531  0.235620
9865.35  0.0400000  286.506  0.236701  8.49850e-05  284.801  0.236701
9867.31  0.0400000  286.783  0.236918  0.000193628  285.079  0.236918
9869.28  0.0400000  286.318  0.236532  0.000169748  284.614  0.236532
9871.28  0.0400000  285.087  0.235509  0.000120625  283.384  0.235509
9873.27  0.0400000  283.041  0.233792  0.000118479  281.338  0.233792
9875.28  0.0400000  280.018  0.231256  0.000178172  278.316  0.231256
9877.28  0.0400000  276.099  0.227982  6.48683e-05  274.396  0.227982
9879.29  0.0400000  271.815  0.224402  0.000162443  270.113  0.224402
9881.32  0.0400000  267.559  0.220903  0.000628616  265.857  0.220903
9883.38  0.0400000  263.716  0.217706  7.24171e-05  262.015  0.217706
9885.43  0.0400000  260.986  0.215481  0.000108255  259.285  0.215481
9887.50  0.0400000  259.299  0.214105  9.81521e-05  257.598  0.214105
9889.56  0.0400000  258.544  0.213431  0.000167106  256.844  0.213431
9891.64  0.0400000  258.775  0.213646  0.000375087  257.075  0.213646
9893.72  0.0400000  259.339  0.214118  0.000167715  257.640  0.214118
9895.81  0.0400000  260.253  0.214865  0.000177509  258.554  0.214865
9897.91  0.0400000  261.707  0.216075  0.000236657  260.008  0.216075
9900.05  0.0400000  263.990  0.217998  0.000803342  262.291  0.217998
9902.18  0.0400000  266.946  0.220403  0.000271531  265.248  0.220403
9904.30  0.0400000  270.049  0.222965  0.000119728  268.352  0.222965
9906.44  0.0400000  272.282  0.224890  5.58403e-05  270.585  0.224890
9908.62  0.0400000  272.775  0.225294  0.000514152  271.078  0.225294
9910.76  0.0400000  272.460  0.225036  9.53424e-05  270.763  0.225036
9912.96  0.0400000  272.072  0.224714  0.000173944  270.376  0.224714
9915.16  0.0400000  271.214  0.224003  7.95491e-05  269.518  0.224003
9917.38  0.0400000  269.474  0.222568  0.000277782  267.778  0.222568
9919.57  0.0400000  267.362  0.220814  0.000152001  265.668  0.220814
9921.77  0.0400000  265.551  0.219311  0.000143287  263.856  0.219311
9923.99  0.0400000  264.920  0.218811  0.000396822  263.226  0.218811
9926.23  0.0400000  265.256  0.219074  0.000116684  263.562  0.219074
9928.48  0.0400000  265.873  0.219618  0.000614685  264.180  0.219618
9930.74  0.0400000  266.203  0.219874  0.000249634  264.510  0.219874
9932.97  0.0400000  266.394  0.220030  0.000124923  264.702  0.220030
9935.24  0.0400000  266.243  0.219909  9.29860e-05  264.551  0.219909
9937.52  0.0400000  265.860  0.219582  0.000113431  264.168  0.219582
9939.79  0.0400000  265.576  0.219363  0.000114292  263.885  0.219363
9942.12  0.0400000  265.734  0.219501  0.000102689  264.043  0.219501
9944.41  0.0400000  266.595  0.220218  9.74661e-05  264.905  0.220218
9946.73  0.0400000  267.575  0.221040  0.000488797  265.885  0.221040
9949.03  0.0400000  268.590  0.221852  9.49196e-05  266.900  0.221852
9951.37  0.0400000  269.915  0.222999  0.000122607  268.226  0.222999
9953.71  0.0400000  271.286  0.224159  7.30677e-05  269.597  0.224159
9956.07  0.0400000  272.232  0.224941  0.000161080  270.544  0.224941
9958.44  0.0400000  272.119  0.224850  0.000307524  270.431  0.224850
9960.81  0.0400000  270.364  0.223379  0.000208398  268.676  0.223379
9963.20  0.0400000  267.081  0.220631  0.000167137  265.393  0.220631
9965.58  0.0400000  263.361  0.217583  0.000245653  261.674  0.217583
9968.00  0.0400000  260.006  0.214819  0.000175010  258.319  0.214819
9970.40  0.0400000  257.729  0.212912  8.24567e-05  256.044  0.212912
9972.81  0.0400000  256.903  0.212244  0.000111096  255.218  0.212244
9975.24  0.0400000  257.021  0.212344  0.000106714  255.336  0.212344
9977.68  0.0400000  257.059  0.212388  0.000279343  255.374  0.212388
9980.14  0.0400000  256.739  0.212125  0.000166375  255.055  0.212125
9982.58  0.0400000  256.684  0.212086  0.000171813  255.001  0.212086
9985.05  0.0400000  257.516  0.212772  7.25261e-05  255.833  0.212772
9987.52  0.0400000  258.680  0.213767  0.000675455  256.997  0.213767
9989.97  0.0400000  259.041  0.214053  0.000190996  257.358  0.214053
9992.46  0.0400000  258.243  0.213388  0.000172662  256.561  0.213388
9994.97  0.0400000  257.019  0.212375  0.000166449  255.337  0.212375
9997.49  0.0400000  256.239  0.211751  0.000151237  254.558  0.211751
10000.0  0.0400000  256.021  0.211575  6.98555e-05  254.341  0.211575
10002.6  0.0400000  255.638  0.211261  0.000153303  253.958  0.211261
10005.1  0.0400000  254.929  0.210690  7.73707e-05  253.249  0.210690
10007.7  0.0400000  254.439  0.210281  0.000219445  252.760  0.210281
10010.2  0.0400000  254.628  0.210447  0.000177117  252.949  0.210447
10012.8  0.0400000  255.419  0.211108  0.000152863  253.740  0.211108
10015.4  0.0400000  256.318  0.211839  0.000133738  254.640  0.211839
10017.9  0.0400000  257.086  0.212468  0.000190814  255.408  0.212468
10020.5  0.0400000  257.372  0.212737  0.000955518  255.695  0.212737
10023.1  0.0400000  257.479  0.212790  8.42694e-05  255.802  0.212790
10025.7  0.0400000  257.849  0.213129  0.000166923  256.173  0.213129
10028.4  0.0400000  258.604  0.213709  0.000252480  256.928  0.213709
10031.0  0.0400000  259.628  0.214586  0.000137408  257.953  0.214586
10033.7  0.0400000  260.506  0.215350  8.69925e-05  258.831  0.215350
10036.3  0.0400000  261.669  0.216324  0.000202425  259.994  0.216324
10039.0  0.0400000  262.778  0.217276  0.000711647  261.104  0.217276
10041.7  0.0400000  263.133  0.217500  0.000338124  261.460  0.217500
10044.3  0.0400000  262.831  0.217282  0.000142688  261.158  0.217282
10047.0  0.0400000  261.399  0.216108  0.000130619  259.726  0.216108
10049.7  0.0400000  259.110  0.214215  9.53865e-05  257.438  0.214215
10052.4  0.0400000  248.243  0.202378  0.000115093  246.571  0.202378
10055.1  0.0400000  254.315  0.210261  0.000238728  252.644  0.210261
10057.9  0.0400000  252.086  0.208420  0.000157687  250.416  0.208420
10060.7  0.0400000  250.421  0.207061  0.000113770  248.751  0.207061
10063.4  0.0400000  249.493  0.206287  6.75206e-05  247.823  0.206287
10066.2  0.0400000  249.117  0.205985  0.000127068  247.448  0.205985
10068.9  0.0400000  249.049  0.205934  5.49350e-05  247.380  0.205934
10071.7  0.0400000  249.368  0.206199  0.000109977  247.699  0.206199
10074.5  0.0400000  250.095  0.206803  0.000122602  248.427  0.206803
10077.3  0.0400000  250.784  0.207377  0.000241543  249.117  0.207377
10080.0  0.0400000  250.934  0.207498  0.000161360  249.267  0.207498
10082.9  0.0400000  250.494  0.207149  0.000152536  248.828  0.207149
10085.7  0.0400000  249.575  0.206390  0.000221565  247.909  0.206390
10088.5  0.0400000  248.286  0.205316  0.000174186  246.621  0.205316
10091.3  0.0400000  247.146  0.204425  0.000776578  245.481  0.204425
10094.2  0.0400000  246.876  0.204193  8.91214e-05  245.212  0.204193
10097.0  0.0400000  247.126  0.204387  4.77457e-05  245.462  0.204387
10099.9  0.0400000  248.106  0.205166  0.000224504  246.442  0.205166
10102.8  0.0400000  248.323  0.205390  0.000147808  246.660  0.205390
10105.7  0.0400000  247.624  0.204826  9.19094e-05  245.961  0.204826
10108.5  0.0400000  246.682  0.204060  0.000134381  245.020  0.204060
10111.5  0.0400000  246.340  0.203776  0.000104326  244.679  0.203776
10114.3  0.0400000  246.763  0.204122  0.000158121  245.102  0.204122
10117.3  0.0400000  247.119  0.204422  0.000160585  245.458  0.204422
10120.2  0.0400000  247.308  0.204580  0.000169090  245.648  0.204580
10123.1  0.0400000  247.729  0.204952  0.000303437  246.069  0.204952
10126.1  0.0400000  248.469  0.205543  0.000231798  246.810  0.205543
10129.0  0.0400000  249.237  0.206196  0.000420429  247.579  0.206196
10132.0  0.0400000  249.860  0.206706  0.000147045  248.201  0.206706
10135.0  0.0400000  250.143  0.206944  0.000111327  248.486  0.206944
10138.0  0.0400000  250.273  0.207050  0.000187104  248.616  0.207050
10140.9  0.0400000  249.870  0.206715  7.86465e-05  248.214  0.206715
10143.9  0.0400000  249.468  0.206392  0.000201455  247.812  0.206392
10147.0  0.0400000  249.078  0.206073  8.98284e-05  247.422  0.206073
10150.0  0.0400000  248.532  0.205623  0.000134288  246.877  0.205623
10153.0  0.0400000  247.488  0.204782  0.000174262  245.833  0.204782
10156.0  0.0400000  246.335  0.203829  0.000142566  244.681  0.203829
10159.1  0.0400000  244.796  0.202554  2.64346e-05  243.142  0.202554
10162.1  0.0400000  243.393  0.201407  5.15681e-05  241.740  0.201407
10165.2  0.0400000  242.677  0.200866  0.000610538  241.025  0.200866
10168.3  0.0400000  242.715  0.200860  0.000124026  241.063  0.200860
10171.3  0.0400000  243.227  0.201290  0.000150580  241.576  0.201290
10174.5  0.0400000  243.647  0.201636  5.28791e-05  241.996  0.201636
10177.6  0.0400000  243.783  0.201755  9.43012e-05  242.133  0.201755
10180.7  0.0400000  243.439  0.201474  0.000191222  241.789  0.201474
10183.8  0.0400000  242.698  0.200854  0.000102388  241.049  0.200854
10186.9  0.0400000  241.784  0.200088  8.53874e-05  240.135  0.200088
10190.0  0.0400000  240.951  0.199486  0.000771908  239.303  0.199486
10193.2  0.0400000  239.439  0.198219  0.000430257  237.792  0.198219
10196.3  0.0400000  238.672  0.197557  0.000133606  237.024  0.197557
10199.5  0.0400000  238.167  0.197159  8.96611e-05  236.520  0.197159
10202.6  0.0400000  238.066  0.197082  0.000127445  236.420  0.197082
10205.8  0.0400000  237.983  0.197038  8.87709e-05  236.337  0.197038
10209.0  0.0400000  237.529  0.196663  0.000119638  235.884  0.196663
10212.2  0.0400000  237.127  0.196327  0.000107992  235.482  0.196327
10215.5  0.0400000  236.829  0.196130  0.000568150  235.185  0.196130
10218.7  0.0400000  236.861  0.196119  7.03152e-05  235.218  0.196119
10221.9  0.0400000  237.119  0.196332  0.000103772  235.476  0.196332
10225.1  0.0400000  237.499  0.196648  2.72458e-05  235.856  0.196648
10228.4  0.0400000  237.718  0.196831  0.000184238  236.076  0.196831
10231.7  0.0400000  238.091  0.197146  0.000151928  236.450  0.197146
10234.9  0.0400000  238.470  0.197459  4.61363e-05  236.829  0.197459
10238.2  0.0400000  238.620  0.197590  0.000130445  236.980  0.197590
10241.5  0.0400000  238.660  0.197641  0.000398000  237.021  0.197641
10244.8  0.0400000  238.770  0.197720  0.000100128  237.131  0.197720
10248.1  0.0400000  238.886  0.197820  0.000150805  237.247  0.197820
10251.4  0.0400000  239.004  0.197928  0.000135255  237.366  0.197928
10254.8  0.0400000  239.142  0.198044  6.99556e-05  237.505  0.198044
10258.1  0.0400000  238.922  0.197872  0.000122315  237.285  0.197872
10261.4  0.0400000  238.243  0.197317  6.71227e-05  236.606  0.197317
10264.8  0.0400000  237.533  0.196728  9.77081e-05  235.897  0.196728
10268.1  0.0400000  236.780  0.196133  0.000329456  235.144  0.196133
10271.5  0.0400000  235.881  0.195379  5.80574e-05  234.246  0.195379
10274.9  0.0400000  234.936  0.194607  0.000102452  233.302  0.194607
10278.3  0.0400000  234.209  0.194008  7.33079e-05  232.575  0.194008
10281.7  0.0400000  233.866  0.193732  4.14439e-05  232.233  0.193732
10285.1  0.0400000  233.190  0.193159  0.000360968  231.557  0.193159
10288.5  0.0400000  232.747  0.192784  0.000334925  231.115  0.192784
10292.0  0.0400000  232.481  0.192554  0.000110912  230.849  0.192554
10295.4  0.0400000  232.329  0.192443  5.53785e-05  230.698  0.192443
10298.9  0.0400000  231.950  0.192166  0.000371312  230.320  0.192166
10302.3  0.0400000  231.232  0.191552  0.000104941  229.603  0.191552
10305.8  0.0400000  230.573  0.191014  0.000135042  228.944  0.191014
10309.3  0.0400000  230.048  0.190590  0.000119440  228.420  0.190590
10312.8  0.0400000  229.734  0.190340  0.000310851  228.106  0.190340
10316.3  0.0400000  229.816  0.190402  0.000139928  228.189  0.190402
10319.8  0.0400000  229.962  0.190535  6.58468e-05  228.336  0.190535
10323.3  0.0400000  229.895  0.190433  0.000105602  228.269  0.190433
10326.8  0.0400000  229.739  0.190366  0.000274811  228.113  0.190366
10330.4  0.0400000  229.416  0.190089  0.000148271  227.790  0.190089
10333.9  0.0400000  228.918  0.189686  9.78324e-05  227.294  0.189686
10337.5  0.0400000  228.809  0.189606  6.11526e-05  227.185  0.189606
10341.0  0.0400000  228.974  0.189752  0.000248951  227.350  0.189752
10344.6  0.0400000  228.903  0.189688  0.000216100  227.280  0.189688
10348.2  0.0400000  228.558  0.189412  0.000182129  226.936  0.189412
10351.8  0.0400000  228.184  0.189102  0.000151181  226.562  0.189102
10355.4  0.0400000  228.140  0.189063  6.83867e-05  226.519  0.189063
10359.0  0.0400000  228.352  0.189258  9.30871e-05  226.732  0.189258
10362.6  0.0400000  228.489  0.189367  8.57907e-05  226.869  0.189367
10366.2  0.0400000  228.527  0.189396  0.000126598  226.908  0.189396
10369.9  0.0400000  228.611  0.189478  0.000202340  226.992  0.189478
10373.5  0.0400000  228.703  0.189547  8.49556e-05  227.085  0.189547
10377.2  0.0400000  228.725  0.189576  0.000170597  227.108  0.189576
10380.9  0.0400000  228.621  0.189495  0.000168945  227.004  0.189495
10384.5  0.0400000  228.410  0.189322  5.03561e-05  226.793  0.189322
10388.3  0.0400000  227.895  0.188905  8.17579e-05  226.280  0.188905
10391.9  0.0400000  227.219  0.188345  6.20607e-05  225.604  0.188345
10395.6  0.0400000  226.465  0.187733  6.85590e-05  224.850  0.187733
10399.4  0.0400000  226.030  0.187401  0.000188067  224.416  0.187401
10403.1  0.0400000  225.512  0.186959  3.15034e-05  223.899  0.186959
10406.8  0.0400000  225.176  0.186696  8.60844e-05  223.564  0.186696
10410.6  0.0400000  224.822  0.186401  8.56773e-05  223.210  0.186401
10414.3  0.0400000  224.621  0.186233  6.63109e-05  223.009  0.186233
10418.1  0.0400000  224.468  0.186137  0.000314939  222.858  0.186137
10421.9  0.0400000  224.328  0.186025  0.000201292  222.718  0.186025
10425.7  0.0400000  224.058  0.185798  0.000281258  222.448  0.185798
10429.4  0.0400000  223.554  0.185388  0.000182213  221.945  0.185388
10433.2  0.0400000  223.103  0.185020  7.16463e-05  221.495  0.185020
10437.0  0.0400000  222.783  0.184770  0.000176195  221.176  0.184770
10440.9  0.0400000  222.412  0.184469  0.000174108  220.805  0.184469
10444.7  0.0400000  222.186  0.184285  0.000111493  220.580  0.184285
10448.5  0.0400000  222.059  0.184204  0.000344278  220.453  0.184204
10452.4  0.0400000  221.805  0.184000  0.000231884  220.200  0.184000
10456.2  0.0400000  221.511  0.183748  0.000142147  219.906  0.183748
10460.1  0.0400000  220.954  0.183295  0.000115330  219.350  0.183295
10463.9  0.0400000  220.446  0.182883  0.000110108  218.843  0.182883
10467.8  0.0400000  220.111  0.182614  0.000129019  218.508  0.182614
10471.7  0.0400000  219.950  0.182483  6.94457e-05  218.348  0.182483
10475.6  0.0400000  219.918  0.182471  0.000257369  218.317  0.182471
10479.5  0.0400000  219.814  0.182383  0.000102015  218.213  0.182383
10483.5  0.0400000  219.640  0.182249  7.76613e-05  218.040  0.182249
10487.4  0.0400000  219.429  0.182086  0.000203093  217.829  0.182086
10491.3  0.0400000  219.288  0.181959  8.44620e-05  217.690  0.181959
10495.3  0.0400000  219.135  0.181844  0.000252526  217.536  0.181844
10499.2  0.0400000  219.063  0.181778  6.13177e-05  217.465  0.181778
10503.2  0.0400000  219.129  0.181842  0.000133226  217.532  0.181842
10507.1  0.0400000  219.216  0.181915  0.000148224  217.620  0.181915
10511.1  0.0400000  219.222  0.181920  0.000155699  217.627  0.181920
10515.1  0.0400000  219.119  0.181842  7.82724e-05  217.524  0.181842
10519.1  0.0400000  218.887  0.181650  5.77865e-05  217.292  0.181650
10523.1  0.0400000  218.497  0.181335  7.88041e-05  216.903  0.181335
10527.2  0.0400000  218.043  0.181305  0.00131080  216.450  0.181305
10531.2  0.0400000  217.573  0.180593  0.000181810  215.980  0.180593
10535.2  0.0400000  217.112  0.180215  5.82407e-05  215.520  0.180215
10539.3  0.0400000  216.652  0.179847  0.000155102  215.060  0.179847
10543.3  0.0400000  216.147  0.179407  0.000125628  214.557  0.179407
10547.4  0.0400000  215.958  0.179281  5.04221e-05  214.368  0.179281
10551.5  0.0400000  215.712  0.179081  7.48424e-05  214.123  0.179081
10555.6  0.0400000  215.395  0.178824  9.34257e-05  213.806  0.178824
10559.7  0.0400000  215.086  0.178645  0.000605829  213.498  0.178645
10563.8  0.0400000  214.818  0.178368  0.000174367  213.231  0.178368
10567.9  0.0400000  214.551  0.178142  4.08367e-05  212.964  0.178142
10572.0  0.0400000  214.406  0.178036  0.000133129  212.820  0.178036
10576.2  0.0400000  214.124  0.177802  5.26464e-05  212.539  0.177802
10580.3  0.0400000  213.917  0.177639  5.78640e-05  212.332  0.177639
10584.4  0.0400000  213.472  0.177277  0.000119523  211.888  0.177277
10588.6  0.0400000  213.208  0.177061  5.04471e-05  211.625  0.177061
10592.8  0.0400000  212.914  0.176912  0.000608961  211.331  0.176912
10596.9  0.0400000  212.669  0.176617  0.000106231  211.087  0.176617
10601.1  0.0400000  212.453  0.176456  7.30095e-05  210.872  0.176456
10605.3  0.0400000  212.098  0.176172  0.000148454  210.517  0.176172
10609.5  0.0400000  212.085  0.176157  5.15838e-05  210.505  0.176157
10613.8  0.0400000  211.709  0.175856  5.70270e-05  210.129  0.175856
10618.0  0.0400000  211.482  0.175672  0.000105973  209.903  0.175672
10622.2  0.0400000  211.342  0.175561  0.000136461  209.763  0.175561
10626.5  0.0400000  211.089  0.175362  0.000205843  209.511  0.175362
10630.7  0.0400000  210.695  0.175024  0.000160583  209.119  0.175024
10635.0  0.0400000  210.432  0.174839  8.62118e-05  208.856  0.174839
10639.2  0.0400000  210.208  0.174659  0.000191264  208.633  0.174659
10643.5  0.0400000  210.045  0.174514  7.79159e-05  208.470  0.174514
10647.9  0.0400000  210.037  0.174521  0.000158892  208.462  0.174521
10652.1  0.0400000  210.029  0.174529  0.000117168  208.456  0.174529
10656.4  0.0400000  210.024  0.174514  9.63626e-05  208.451  0.174514
10660.8  0.0400000  209.797  0.174331  0.000104093  208.225  0.174331
10665.1  0.0400000  209.570  0.174148  0.000124062  207.998  0.174148
10669.4  0.0400000  209.116  0.173788  9.18832e-05  207.545  0.173788
10673.8  0.0400000  208.632  0.173393  0.000117236  207.062  0.173393
10678.1  0.0400000  208.309  0.173129  4.54692e-05  206.740  0.173129
10682.5  0.0400000  208.063  0.172941  0.000135711  206.495  0.172941
10686.9  0.0400000  207.834  0.172742  7.02136e-05  206.266  0.172742
10691.3  0.0400000  207.609  0.172561  9.62200e-05  206.042  0.172561
10695.7  0.0400000  207.301  0.172330  0.000255389  205.734  0.172330
10700.1  0.0400000  207.047  0.172109  5.51407e-05  205.481  0.172109
10704.5  0.0400000  206.794  0.171905  4.50556e-05  205.229  0.171905
10709.0  0.0400000  206.518  0.171684  4.73570e-05  204.953  0.171684
10713.4  0.0400000  206.187  0.171415  0.000114663  204.623  0.171415
10717.9  0.0400000  205.830  0.171126  9.94560e-05  204.266  0.171126
10722.3  0.0400000  205.484  0.170846  0.000102233  203.922  0.170846
10726.8  0.0400000  205.149  0.170574  9.55919e-05  203.588  0.170574
10731.2  0.0400000  204.883  0.170363  0.000146354  203.322  0.170363
10735.7  0.0400000  204.637  0.170163  8.66579e-05  203.077  0.170163
10740.2  0.0400000  204.380  0.169962  8.08654e-05  202.820  0.169962
10744.7  0.0400000  204.208  0.169821  0.000126476  202.649  0.169821
10749.2  0.0400000  204.026  0.169670  5.75102e-05  202.467  0.169670
10753.7  0.0400000  203.752  0.169548  0.000607240  202.195  0.169548
10758.3  0.0400000  203.542  0.169285  0.000118832  201.985  0.169285
10762.8  0.0400000  203.351  0.169136  4.07193e-05  201.795  0.169136
10767.4  0.0400000  203.001  0.168846  4.48030e-05  201.445  0.168846
10771.9  0.0400000  202.728  0.168625  2.41067e-05  201.173  0.168625
10776.5  0.0400000  202.439  0.168400  7.36840e-05  200.885  0.168400
10781.1  0.0400000  202.118  0.168135  7.84165e-05  200.565  0.168135
10785.7  0.0400000  201.912  0.167965  5.73704e-05  200.359  0.167965
10790.3  0.0400000  201.735  0.167969  0.000715892  200.183  0.167969
10794.9  0.0400000  201.522  0.167670  0.000321390  199.971  0.167670
10799.5  0.0400000  201.434  0.167587  0.000100935  199.883  0.167587
10804.1  0.0400000  201.302  0.167481  0.000111122  199.752  0.167481
10808.8  0.0400000  201.024  0.167284  0.000216300  199.475  0.167284
10813.4  0.0400000  200.912  0.167168  0.000147074  199.363  0.167168
10818.1  0.0400000  200.697  0.166987  0.000122467  199.149  0.166987
10822.7  0.0400000  200.591  0.167026  0.000651727  199.043  0.167026
10827.4  0.0400000  200.218  0.166602  9.51911e-05  198.671  0.166602
10832.1  0.0400000  199.840  0.166308  0.000127836  198.294  0.166308
10836.7  0.0400000  199.766  0.166249  0.000139793  198.221  0.166249
10841.4  0.0400000  199.548  0.166072  0.000206492  198.003  0.166072
10846.2  0.0400000  199.321  0.165876  8.58861e-05  197.777  0.165876
10850.9  0.0400000  199.007  0.165632  3.67598e-05  197.464  0.165632
10855.6  0.0400000  198.778  0.165439  7.27991e-05  197.236  0.165439
10860.4  0.0400000  198.514  0.165228  5.08317e-05  196.973  0.165228
10865.1  0.0400000  198.243  0.165018  0.000110801  196.702  0.165018
10869.9  0.0400000  197.972  0.164797  7.22222e-05  196.432  0.164797
10874.7  0.0400000  197.718  0.164636  0.000412680  196.179  0.164636
10879.4  0.0400000  197.415  0.164341  5.36023e-05  195.876  0.164341
10884.2  0.0400000  197.172  0.164152  7.61530e-05  195.634  0.164152
10889.0  0.0400000  196.861  0.163900  0.000121663  195.324  0.163900
10893.8  0.0400000  196.580  0.163665  5.65737e-05  195.043  0.163665
10897.2  0.0400000  196.024  0.163195  0.000112523  194.488  0.163195
10902.0  0.0400000  195.840  0.163031  9.59254e-05  194.305  0.163031
10906.9  0.0400000  195.404  0.162693  0.000330100  193.869  0.162693
10911.7  0.0400000  195.094  0.162498  0.000505888  193.560  0.162498
10916.6  0.0400000  194.856  0.162220  0.000155748  193.323  0.162220
10921.5  0.0400000  194.638  0.162044  9.30379e-05  193.105  0.162044
10926.3  0.0400000  194.531  0.161973  0.000196040  192.999  0.161973
10931.2  0.0400000  194.370  0.161840  0.000138413  192.839  0.161840
10936.1  0.0400000  194.100  0.161648  0.000267436  192.569  0.161648
10941.0  0.0400000  193.760  0.161339  8.33293e-05  192.230  0.161339
10945.9  0.0400000  193.479  0.161230  0.000554970  191.950  0.161230
10950.9  0.0400000  193.256  0.160940  5.86281e-05  191.728  0.160940
10955.8  0.0400000  192.992  0.160732  0.000153302  191.464  0.160732
10960.8  0.0400000  192.774  0.160557  0.000165635  191.247  0.160557
10965.7  0.0400000  192.507  0.160341  0.000143356  190.981  0.160341
10970.7  0.0400000  192.289  0.160165  0.000116694  190.763  0.160165
10975.6  0.0400000  192.134  0.160036  0.000106418  190.609  0.160036
10980.6  0.0400000  191.912  0.160152  0.000870801  190.388  0.160152
10985.6  0.0400000  191.626  0.159620  0.000146544  190.103  0.159620
10990.6  0.0400000  191.429  0.159501  0.000230027  189.907  0.159501
10995.6  0.0400000  191.385  0.159450  0.000108610  189.863  0.159450
11000.6  0.0400000  190.914  0.159231  0.000628833  189.393  0.159231
11005.6  0.0400000  190.788  0.158961  0.000150780  189.268  0.158961
11010.6  0.0400000  190.452  0.158715  0.000246754  188.933  0.158715
11015.7  0.0400000  190.149  0.158463  0.000216170  188.630  0.158463
11020.8  0.0400000  189.959  0.158296  0.000120980  188.441  0.158296
11025.9  0.0400000  189.727  0.158121  0.000119141  188.210  0.158121
11030.9  0.0400000  189.532  0.157962  0.000136274  188.016  0.157962
11036.0  0.0400000  189.304  0.157776  0.000138290  187.788  0.157776
11041.1  0.0400000  189.100  0.157609  0.000113841  187.585  0.157609
11046.2  0.0400000  188.899  0.157454  0.000175962  187.385  0.157454
11051.3  0.0400000  188.630  0.157761  0.00112557  187.116  0.157761
11056.4  0.0400000  188.351  0.156989  0.000143668  186.838  0.156989
11061.6  0.0400000  188.100  0.156801  8.98918e-05  186.588  0.156801
11066.7  0.0400000  187.870  0.156617  0.000129697  186.358  0.156617
11071.8  0.0400000  187.740  0.156521  0.000134766  186.229  0.156521
11077.0  0.0400000  187.472  0.156301  0.000118973  185.962  0.156301
11082.1  0.0400000  187.196  0.156067  0.000109547  185.687  0.156067
11087.3  0.0400000  186.970  0.155924  0.000309088  185.461  0.155924
11092.5  0.0400000  186.603  0.155589  8.78986e-05  185.095  0.155589
11097.7  0.0400000  186.404  0.155733  0.000812306  184.897  0.155733
11102.8  0.0400000  186.165  0.155251  0.000146842  184.659  0.155251
11108.1  0.0400000  185.859  0.155008  0.000161395  184.354  0.155008
11113.3  0.0400000  185.612  0.154787  9.66252e-05  184.108  0.154787
11118.5  0.0400000  185.446  0.154666  8.43069e-05  183.942  0.154666
11123.8  0.0400000  185.224  0.154530  0.000314654  183.721  0.154530
11129.0  0.0400000  184.984  0.154330  0.000272961  183.481  0.154330
11134.3  0.0400000  184.722  0.154136  0.000322582  183.221  0.154136
11139.5  0.0400000  184.473  0.153875  0.000178280  182.972  0.153875
11144.8  0.0400000  184.266  0.153729  0.000107526  182.766  0.153729
11150.1  0.0400000  184.067  0.153559  8.56208e-05  182.568  0.153559
11155.4  0.0400000  183.859  0.153405  0.000164488  182.361  0.153405
11160.7  0.0400000  183.639  0.153227  0.000133506  182.141  0.153227
11166.0  0.0400000  183.370  0.153002  4.38039e-05  181.873  0.153002
11171.3  0.0400000  183.193  0.152882  0.000274227  181.697  0.152882
11176.6  0.0400000  182.909  0.152633  0.000124731  181.414  0.152633
11181.9  0.0400000  182.601  0.152395  0.000140452  181.106  0.152395
11187.2  0.0400000  182.359  0.152193  0.000116600  180.865  0.152193
11192.5  0.0400000  182.092  0.151997  0.000221305  180.598  0.151997
11197.9  0.0400000  181.883  0.151804  6.03170e-05  180.391  0.151804
11203.3  0.0400000  181.629  0.151603  7.25162e-05  180.137  0.151603
11208.7  0.0400000  181.428  0.151458  0.000196960  179.937  0.151458
11214.1  0.0400000  181.119  0.151194  8.60771e-05  179.629  0.151194
11219.5  0.0400000  180.897  0.151031  0.000156965  179.407  0.151031
11224.9  0.0400000  180.662  0.150829  9.20245e-05  179.173  0.150829
11230.3  0.0400000  180.450  0.150661  0.000148354  178.963  0.150661
11235.8  0.0400000  180.160  0.150426  0.000104530  178.673  0.150426
11241.2  0.0400000  179.948  0.150254  9.53648e-05  178.461  0.150254
11246.6  0.0400000  176.053  0.145761  0.000580339  174.568  0.145761
11252.1  0.0400000  179.442  0.149861  0.000160199  177.958  0.149861
11257.5  0.0400000  179.300  0.149746  0.000139755  177.816  0.149746
11263.0  0.0400000  179.031  0.149532  0.000175259  177.548  0.149532
11268.5  0.0400000  178.780  0.149323  0.000125358  177.297  0.149323
11274.0  0.0400000  178.503  0.149116  0.000198550  177.022  0.149116
11279.5  0.0400000  178.226  0.148867  3.35471e-05  176.745  0.148867
11285.0  0.0400000  178.028  0.148708  2.66340e-05  176.548  0.148708
11290.5  0.0400000  177.826  0.148545  0.000145021  176.347  0.148545
11290.5  0.0400000  177.663  0.148450  0.000311672  176.184  0.148450
11296.0  0.0400000  177.393  0.148174  0.000131667  175.914  0.148174
11301.6  0.0400000  177.063  0.147931  0.000247538  175.585  0.147931
11307.2  0.0400000  176.745  0.147646  0.000122424  175.268  0.147646
11312.8  0.0400000  176.537  0.147470  6.07331e-05  175.061  0.147470
11318.4  0.0400000  176.220  0.147357  0.000455640  174.745  0.147357
11323.9  0.0400000  176.031  0.147074  0.000120535  174.556  0.147074
11329.6  0.0400000  175.848  0.146927  9.97228e-05  174.374  0.146927
11335.2  0.0400000  175.568  0.146799  0.000402598  174.095  0.146799
11340.7  0.0400000  175.322  0.146511  0.000117317  173.850  0.146511
11346.5  0.0400000  175.095  0.146337  0.000159225  173.623  0.146337
11352.1  0.0400000  174.851  0.146130  0.000134242  173.380  0.146130
11357.7  0.0400000  174.583  0.145932  0.000228916  173.114  0.145932
11363.3  0.0400000  174.358  0.145726  8.81577e-05  172.889  0.145726
11369.0  0.0400000  174.118  0.145567  0.000248167  172.650  0.145567
11374.6  0.0400000  173.928  0.145697  0.000706392  172.461  0.145697
11380.3  0.0400000  173.659  0.145169  0.000136105  172.192  0.145169
11386.0  0.0400000  173.508  0.145111  0.000330213  172.042  0.145111
11391.7  0.0400000  173.231  0.144850  0.000237121  171.766  0.144850
11397.4  0.0400000  173.044  0.144705  0.000192218  171.580  0.144705
11403.1  0.0400000  172.823  0.144516  0.000172203  171.360  0.144516
11408.8  0.0400000  172.612  0.144348  5.98692e-05  171.149  0.144348
11414.5  0.0400000  172.350  0.144401  0.000637644  170.888  0.144401
11420.3  0.0400000  172.133  0.143999  0.000276607  170.672  0.143999
11426.0  0.0400000  171.830  0.143730  0.000169227  170.370  0.143730
11431.7  0.0400000  171.653  0.143575  7.92178e-05  170.193  0.143575
11437.5  0.0400000  171.597  0.143539  0.000167761  170.138  0.143539
11443.3  0.0400000  171.281  0.143294  0.000215146  169.823  0.143294
11449.1  0.0400000  171.000  0.143048  0.000137625  169.543  0.143048
11454.8  0.0400000  170.751  0.143225  0.000746258  169.294  0.143225
11460.7  0.0400000  170.525  0.142767  0.000389315  169.069  0.142767
11466.5  0.0400000  170.231  0.142455  0.000213312  168.776  0.142455
11472.3  0.0400000  169.935  0.142192  0.000118603  168.481  0.142192
11478.2  0.0400000  169.756  0.142040  4.65161e-05  168.303  0.142040
11484.0  0.0400000  169.535  0.141886  0.000177177  168.082  0.141886
11489.8  0.0400000  169.232  0.141627  0.000108986  167.780  0.141627
11495.7  0.0400000  168.989  0.141581  0.000461570  167.538  0.141581
11501.6  0.0400000  168.789  0.141295  0.000209695  167.339  0.141295
