# Supplementary material for: High-accuracy transmission and fluorescence XAFS of zinc at 10 K, 50 K, 100 K and 150 K using the hybrid technique
Source: J Synchrotron Radiat. 2023 Jan 1;30(Pt 1):147–68. doi: 10.1107/S1600577522010293 (PMC9814049; doi:10.1107/S1600577522010293)
Supplement: Supplementary file 1 [file s-30-00147-sup1.zip › John2022JSRSuppInfo/Zn-murho-50K-transmission.dat]

#  Energy(eV)   dE_rel(eV)   [u/p]_tot(cm^2/g)   d[u/p]_tot%   d[u/p]_rel%   d[u/p]_scat%   [u/p]_pe(cm^2/g)    d[u/p]_pe%
      9211.04    0.0400000      39.9482    0.0418314  0.000166844    0.0299248      38.1207    0.0418314
      9261.07    0.0400000      39.4805    0.0403556  6.11483e-05    0.0318620      37.6629    0.0403556
      9311.02    0.0400000      38.6215    0.0447424  0.000323571    0.0194655      36.8137    0.0447424
      9360.98    0.0400000      38.0878    0.0397230  9.32765e-05    0.0302475      36.2898    0.0397230
      9410.90    0.0400000      37.5403    0.0398670  0.000133400    0.0289037      35.7519    0.0398670
      9420.86    0.0400000      37.5393    0.0416264  0.000227193    0.0253100      35.7527    0.0416264
      9430.85    0.0400000      37.5355    0.0390781  5.62464e-05    0.0303226      35.7509    0.0390781
      9440.85    0.0400000      37.5092    0.0414437  0.000219903    0.0256517      35.7265    0.0414437
      9450.86    0.0400000      37.1585    0.0388319  5.50967e-05    0.0300260      35.3776    0.0388319
      9460.90    0.0400000      36.9427    0.0395564  0.000136776    0.0283132      35.1638    0.0395564
      9470.93    0.0400000      36.7891    0.0384639  2.51595e-05    0.0299524      35.0120    0.0384639
      9480.90    0.0400000      36.6632    0.0401721  0.000181930    0.0265860      34.8881    0.0401721
      9490.90    0.0400000      36.5986    0.0614900  0.000730702    0.0461979      34.8253    0.0614900
      9500.87    0.0400000      36.5254    0.0391284  0.000124386    0.0282898      34.7541    0.0391284
      9510.91    0.0400000      36.3886    0.0387012  9.64925e-05    0.0287867      34.6191    0.0387012
      9520.91    0.0400000      36.3043    0.0386666  9.80529e-05    0.0286873      34.5367    0.0386666
      9530.87    0.0400000      36.2726    0.0384138  7.41199e-05    0.0290634      34.5069    0.0384138
      9540.87    0.0400000      36.1652    0.0385265  9.29714e-05    0.0286680      34.4014    0.0385265
      9550.86    0.0400000      36.0657    0.0384531  9.17852e-05    0.0286076      34.3038    0.0384531
      9560.88    0.0400000      36.0588    0.0388812  0.000126659    0.0278446      34.2988    0.0388812
      9570.86    0.0400000      36.0209    0.0392542  0.000151915    0.0270944      34.2627    0.0392542
      9580.85    0.0400000      36.0660    0.0716161  0.000916846    0.0620742      34.3097    0.0716161
      9590.85    0.0400000      35.6931    0.0395515  0.000178206    0.0258988      33.9387    0.0395515
      9600.89    0.0400000      36.0789    0.0382893  7.34680e-05    0.0289153      34.3263    0.0382893
      9610.88    0.0400000      36.1344    0.0385022  9.22848e-05    0.0286576      34.3838    0.0385022
      9620.86    0.0400000      36.4081    0.0393322  0.000142692    0.0277023      34.6593    0.0393322
      9621.34    0.0400000      36.4338    0.0395039  0.000152312    0.0274330      34.6850    0.0395039
      9621.85    0.0400000      36.4307    0.0386170  8.54513e-05    0.0290216      34.6820    0.0386170
      9622.35    0.0400000      36.4637    0.0391250  0.000126580    0.0281876      34.7151    0.0391250
      9622.85    0.0400000      36.4873    0.0383797  4.96851e-05    0.0295350      34.7388    0.0383797
      9623.35    0.0400000      36.4733    0.0390391  0.000119875    0.0283611      34.7249    0.0390391
      9623.85    0.0400000      36.4723    0.0384457  6.16416e-05    0.0293952      34.7240    0.0384457
      9624.34    0.0400000      36.4716    0.0386373  8.48757e-05    0.0290655      34.7234    0.0386373
      9624.83    0.0400000      36.5244    0.0394637  0.000146593    0.0276855      34.7763    0.0394637
      9625.34    0.0400000      36.5265    0.0384351  5.48071e-05    0.0295164      34.7785    0.0384351
      9625.85    0.0400000      36.5699    0.0390006  0.000112328    0.0286159      34.8219    0.0390006
      9626.35    0.0400000      36.5612    0.0399039  0.000170719    0.0269234      34.8133    0.0399039
      9626.85    0.0400000      36.6121    0.0396120  0.000152472    0.0275796      34.8644    0.0396120
      9627.35    0.0400000      36.6329    0.0398709  0.000166661    0.0271281      34.8853    0.0398709
      9627.85    0.0400000      36.6336    0.0384755  5.01922e-05    0.0296508      34.8860    0.0384755
      9628.34    0.0400000      36.6933    0.0399556  0.000169394    0.0270834      34.9458    0.0399556
      9628.83    0.0400000      36.7158    0.0389546  0.000100863    0.0289781      34.9684    0.0389546
      9629.32    0.0400000      36.7525    0.0574426  0.000650005    0.0387480      35.0052    0.0574426
      9629.83    0.0400000      36.7548    0.0390558  0.000107534    0.0288743      35.0075    0.0390558
      9630.32    0.0400000      36.7770    0.0388469  8.68498e-05    0.0292857      35.0299    0.0388469
      9630.82    0.0400000      36.7853    0.0388561  8.72642e-05    0.0292856      35.0382    0.0388561
      9631.32    0.0400000      36.8199    0.0386734  6.27602e-05    0.0296689      35.0730    0.0386734
      9631.81    0.0400000      36.8486    0.0395267  0.000138204    0.0282020      35.1018    0.0395267
      9632.31    0.0400000      36.8664    0.0603237  0.000707872    0.0441347      35.1196    0.0603237
      9632.81    0.0400000      36.8876    0.0395641  0.000139121    0.0282095      35.1409    0.0395641
      9633.31    0.0400000      36.8732    0.0391193  0.000106684    0.0289915      35.1266    0.0391193
      9633.81    0.0400000      36.9183    0.0387252  6.11905e-05    0.0297691      35.1718    0.0387252
      9634.30    0.0400000      36.9320    0.0405700  0.000193912    0.0263421      35.1856    0.0405700
      9634.81    0.0400000      36.9634    0.0398166  0.000152218    0.0278865      35.2171    0.0398166
      9635.31    0.0400000      37.0015    0.0410968  0.000216510    0.0253806      35.2553    0.0410968
      9635.82    0.0400000      37.0701    0.0393732  0.000117487    0.0289174      35.3240    0.0393732
      9636.33    0.0400000      37.1018    0.0391424  9.59835e-05    0.0293938      35.3558    0.0391424
      9636.83    0.0400000      37.1781    0.0391847  9.54894e-05    0.0294662      35.4322    0.0391847
      9637.32    0.0400000      37.1978    0.0397751  0.000140694    0.0284272      35.4519    0.0397751
      9637.83    0.0400000      37.2353    0.0391590  8.93598e-05    0.0296240      35.4896    0.0391590
      9638.35    0.0400000      37.2721    0.0396820  0.000131234    0.0287478      35.5264    0.0396820
      9638.85    0.0400000      37.3077    0.0410988  0.000208953    0.0260096      35.5621    0.0410988
      9639.36    0.0400000      37.3353    0.0405311  0.000180236    0.0272383      35.5898    0.0405311
      9639.86    0.0400000      37.4096    0.0398960  0.000140198    0.0286205      35.6642    0.0398960
      9640.35    0.0400000      37.4873    0.0393097  8.85165e-05    0.0298480      35.7420    0.0393097
      9640.85    0.0400000      37.5470    0.0393928  9.31447e-05    0.0298166      35.8018    0.0393928
      9641.36    0.0400000      37.5074    0.0404316  0.000169312    0.0277858      35.7623    0.0404316
      9641.84    0.0400000      37.6545    0.0405029  0.000168462    0.0279408      35.9095    0.0405029
      9642.34    0.0400000      37.7188    0.0393972  8.20434e-05    0.0301468      35.9739    0.0393972
      9642.85    0.0400000      37.7833    0.0402480  0.000148420    0.0286987      36.0385    0.0402480
      9643.36    0.0400000      37.8705    0.0395076  8.36122e-05    0.0302480      36.1258    0.0395076
      9643.86    0.0400000      37.9324    0.0401209  0.000133665    0.0292408      36.1878    0.0401209
      9644.35    0.0400000      37.9810    0.0397670  0.000102736    0.0299978      36.2365    0.0397670
      9644.85    0.0400000      38.0892    0.0396557  8.45594e-05    0.0304150      36.3447    0.0396557
      9645.34    0.0400000      38.1804    0.0404880  0.000148344    0.0290383      36.4360    0.0404880
      9645.84    0.0400000      38.2881    0.0399436  0.000101118    0.0302860      36.5438    0.0399436
      9646.35    0.0400000      38.4223    0.0473046  0.000403883   0.00552349      36.6781    0.0473046
      9646.85    0.0400000      38.5936    0.0398410  6.71422e-05    0.0310841      36.8496    0.0398410
      9647.36    0.0400000      38.6733    0.0400651  8.85181e-05    0.0308360      36.9293    0.0400651
      9647.85    0.0400000      38.7994    0.0399642  6.55809e-05    0.0312751      37.0555    0.0399642
      9648.35    0.0400000      38.9796    0.0404013  0.000102867    0.0308294      37.2358    0.0404013
      9648.84    0.0400000      39.1692    0.0404381  9.44191e-05    0.0311462      37.4255    0.0404381
      9649.35    0.0400000      39.3575    0.0406545  0.000104010    0.0311224      37.6139    0.0406545
      9649.84    0.0400000      39.5616    0.0772519   0.00103628    0.0731223      37.8181    0.0772519
      9650.34    0.0400000      39.7740    0.0421762  0.000191540    0.0289128      38.0305    0.0421762
      9650.84    0.0400000      39.9852    0.0412932  0.000125075    0.0311880      38.2419    0.0412932
      9651.35    0.0400000      40.2685    0.0410735  8.57968e-05    0.0322091      38.5252    0.0410735
      9651.86    0.0400000      40.6122    0.0411514  6.55835e-05    0.0327784      38.8691    0.0411514
      9652.35    0.0400000      40.9299    0.0418584  0.000121772    0.0320599      39.1868    0.0418584
      9652.85    0.0400000      41.3156    0.0423025  0.000138074    0.0319821      39.5726    0.0423025
      9653.35    0.0400000      41.7478    0.0449254  0.000269011    0.0268072      40.0049    0.0449254
      9653.85    0.0400000      42.2642    0.0424430  9.24924e-05    0.0337618      40.5214    0.0424430
      9654.35    0.0400000      42.8015    0.0427864  9.06902e-05    0.0342408      41.0587    0.0427864
      9654.85    0.0400000      43.4244    0.0431102  7.78215e-05    0.0349561      41.6817    0.0431102
      9655.34    0.0400000      44.1810    0.0439913  0.000122201    0.0347837      42.4385    0.0439913
      9655.85    0.0400000      45.0944    0.0459780  0.000223399    0.0322320      43.3519    0.0459780
      9656.35    0.0400000      46.1278    0.0454245  0.000135122    0.0361221      44.3854    0.0454245
      9656.85    0.0400000      47.4588    0.0638391  0.000767627    0.0489191      45.7165    0.0638391
      9657.34    0.0400000      49.1486    0.0474155  0.000128588    0.0388186      47.4065    0.0474155
      9657.83    0.0400000      51.2567    0.0485904  8.65909e-05    0.0413528      49.5146    0.0485904
      9658.34    0.0400000      54.2915    0.0511928  0.000151435    0.0426072      52.5495    0.0511928
      9658.83    0.0400000      58.3855    0.0539324  0.000126535    0.0466111      56.6436    0.0539324
      9659.34    0.0400000      64.6535    0.0597008  0.000277868    0.0470753      62.9117    0.0597008
      9659.84    0.0400000      74.3198    0.0658612  0.000150492    0.0594577      72.5781    0.0658612
      9660.35    0.0400000      90.1297    0.0812609  0.000658950    0.0410510      88.3881    0.0812609
      9660.85    0.0400000      112.753    0.0958179  0.000218434    0.0901551      111.012    0.0958179
      9661.34    0.0400000      140.315     0.118446  0.000698484    0.0925999      138.573     0.118446
      9661.84    0.0400000      167.036     0.139257  0.000502020     0.127656      165.294     0.139257
      9662.34    0.0400000      190.214     0.157821  0.000499266     0.147780      188.473     0.157821
      9662.84    0.0400000      210.462     0.174105  0.000436726     0.166821      208.721     0.174105
      9663.34    0.0400000      227.533     0.187886  0.000224778     0.184987      225.792     0.187886
      9663.85    0.0400000      241.453     0.199199  0.000304020     0.195397      239.712     0.199199
      9664.35    0.0400000      251.788     0.207630  0.000127600     0.205843      250.047     0.207630
      9664.85    0.0400000      258.905     0.213458  0.000293053     0.210070      257.164     0.213458
      9665.35    0.0400000      263.713     0.217418  0.000120843     0.215751      261.972     0.217418
      9665.86    0.0400000      268.787     0.221616  0.000140908     0.219862      267.047     0.221616
      9666.35    0.0400000      275.715     0.227358  0.000296531     0.224135      273.974     0.227358
      9666.86    0.0400000      285.252     0.235308  0.000331229     0.231726      283.512     0.235308
      9667.37    0.0400000      296.443     0.244756  0.000483167     0.238736      294.703     0.244756
      9667.87    0.0400000      308.410     0.255020  0.000280102     0.252339      306.669     0.255020
      9668.37    0.0400000      319.949     0.265150  0.000165614     0.263542      318.209     0.265150
      9668.87    0.0400000      331.196     0.275292  0.000178777     0.273660      329.456     0.275292
      9669.36    0.0400000      341.802     0.285047  0.000242695     0.282996      340.062     0.285047
      9669.85    0.0400000      351.801     0.294589  0.000234217     0.292674      350.061     0.294589
      9670.36    0.0400000      360.533     0.303166  0.000333818     0.300365      358.793     0.303166
      9670.86    0.0400000      366.255     0.309139  0.000900233     0.294766      364.516     0.309139
      9671.36    0.0400000      365.451     0.307743  0.000151549     0.306431      363.711     0.307743
      9671.86    0.0400000      359.489     0.302122  0.000128202     0.300894      357.750     0.302122
      9672.35    0.0400000      346.890     0.289830  0.000107890     0.288633      345.151     0.289830
      9672.85    0.0400000      331.531     0.275519  0.000198727     0.273752      329.792     0.275519
      9673.35    0.0400000      316.040     0.261679  0.000357331     0.258114      314.301     0.261679
      9673.84    0.0400000      302.620     0.250056  0.000805012     0.235524      300.881     0.250056
      9674.34    0.0400000      292.121     0.241085  0.000122441     0.239575      290.382     0.241085
      9674.83    0.0400000      284.748     0.234873  0.000101079     0.233425      283.009     0.234873
      9675.33    0.0400000      280.684     0.231447  0.000222773     0.229119      278.945     0.231447
      9675.84    0.0400000      278.050     0.229242  0.000165179     0.227384      276.311     0.229242
      9676.34    0.0400000      276.634     0.228080  0.000135899     0.226406      274.895     0.228080
      9676.84    0.0400000      276.049     0.227585  0.000186739     0.225545      274.310     0.227585
      9677.34    0.0400000      276.248     0.227751  0.000379132     0.223287      274.510     0.227751
      9677.83    0.0400000      277.065     0.228431  0.000151665     0.226660      275.326     0.228431
      9678.34    0.0400000      278.049     0.229248  0.000222808     0.226897      276.310     0.229248
      9678.84    0.0400000      278.508     0.229633  0.000535905     0.221999      276.770     0.229633
      9679.35    0.0400000      278.103     0.229281  0.000163327     0.227435      276.365     0.229281
      9679.86    0.0400000      276.660     0.228084  0.000174011     0.226150      274.922     0.228084
      9680.36    0.0400000      274.280     0.226106  0.000548944     0.218024      272.543     0.226106
      9680.85    0.0400000      270.879     0.223228  0.000184356     0.221167      269.141     0.223228
      9681.35    0.0400000      258.636     0.210371  0.000125986     0.208617      256.898     0.210371
      9681.85    0.0400000      263.556     0.217232  0.000137841     0.215462      261.819     0.217232
      9682.35    0.0400000      260.147     0.214445  0.000110157     0.212813      258.410     0.214445
      9682.85    0.0400000      257.302     0.212114  0.000173303     0.210038      255.564     0.212114
      9683.35    0.0400000      255.193     0.210382  9.63400e-05     0.208787      253.456     0.210382
      9683.85    0.0400000      253.790     0.209230  7.57079e-05     0.207711      252.053     0.209230
      9684.35    0.0400000      252.899     0.208504  8.51177e-05     0.206943      251.162     0.208504
      9684.84    0.0400000      252.354     0.208052  0.000355696     0.203579      250.617     0.208052
      9685.34    0.0400000      252.071     0.207822  0.000141264     0.205948      250.334     0.207822
      9685.84    0.0400000      251.953     0.207770  0.000520098     0.199718      250.216     0.207770
      9686.34    0.0400000      251.879     0.207672  0.000194979     0.205357      250.142     0.207672
      9686.85    0.0400000      252.144     0.207890  0.000113202     0.206190      250.408     0.207890
      9687.35    0.0400000      252.699     0.208343  0.000134908     0.206515      250.963     0.208343
      9687.85    0.0400000      253.609     0.209091  0.000183153     0.206900      251.873     0.209091
      9688.36    0.0400000      254.785     0.210050  0.000163161     0.208035      253.049     0.210050
      9688.85    0.0400000      256.354     0.211426  0.000967589     0.186448      254.617     0.211426
      9689.35    0.0400000      258.040     0.212723  0.000248124     0.209903      256.304     0.212723
      9689.84    0.0400000      260.053     0.214372  0.000151184     0.212487      258.317     0.214372
      9690.34    0.0400000      262.346     0.216266  0.000161132     0.214325      260.610     0.216266
      9690.84    0.0400000      264.768     0.218250  0.000105739     0.216669      263.032     0.218250
      9691.35    0.0400000      267.353     0.220421  0.000787777     0.204459      265.617     0.220421
      9691.85    0.0400000      270.056     0.222624  0.000133993     0.220921      268.320     0.222624
      9692.35    0.0400000      272.815     0.224924  0.000183587     0.222885      271.079     0.224924
      9692.85    0.0400000      275.620     0.227247  0.000102600     0.225743      273.884     0.227247
      9693.35    0.0400000      278.552     0.229686  4.62880e-05     0.228382      276.816     0.229686
      9693.85    0.0400000      281.553     0.232182  8.81094e-05     0.230771      279.818     0.232182
      9694.35    0.0400000      284.432     0.234577  0.000121066     0.233032      282.696     0.234577
      9694.85    0.0400000      287.305     0.237031  0.000592644     0.228245      285.569     0.237031
      9695.35    0.0400000      289.825     0.239124  0.000180310     0.237232      288.090     0.239124
      9695.85    0.0400000      292.194     0.241126  0.000204104     0.239059      290.459     0.241126
      9696.34    0.0400000      294.298     0.242911  8.93831e-05     0.241557      292.563     0.242911
      9696.84    0.0400000      296.180     0.244521  0.000194512     0.242562      294.445     0.244521
      9697.33    0.0400000      297.638     0.245760  0.000336825     0.242255      295.904     0.245760
      9697.83    0.0400000      298.730     0.246683  0.000212718     0.244590      296.995     0.246683
      9698.33    0.0400000      299.392     0.247276  0.000830209     0.231683      297.657     0.247276
      9698.83    0.0400000      299.560     0.247379  0.000185381     0.245513      297.826     0.247379
      9699.33    0.0400000      299.396     0.247233  0.000333319     0.243797      297.661     0.247233
      9699.84    0.0400000      298.755     0.246691  0.000117990     0.245237      297.021     0.246691
      9700.35    0.0400000      297.786     0.245880  0.000132701     0.244346      296.052     0.245880
      9700.85    0.0400000      296.420     0.244713  0.000158381     0.243017      294.686     0.244713
      9701.71    0.0400000      293.398     0.242148  0.000133985     0.240583      291.664     0.242148
      9702.58    0.0400000      289.612     0.238952  0.000502036     0.232382      287.878     0.238952
      9703.49    0.0400000      285.128     0.235096  9.47874e-05     0.233675      283.394     0.235096
      9704.41    0.0400000      280.725     0.231484  0.000339463     0.227720      278.991     0.231484
      9705.32    0.0400000      277.422     0.228746  0.000150680     0.226984      275.688     0.228746
      9706.25    0.0400000      275.136     0.226855  7.83203e-05     0.225446      273.403     0.226855
      9707.20    0.0400000      273.801     0.225751  0.000347623     0.221764      272.068     0.225751
      9708.17    0.0400000      273.045     0.225119  8.21260e-05     0.223685      271.312     0.225119
      9709.10    0.0400000      272.706     0.224829  0.000114271     0.223252      270.973     0.224829
      9710.06    0.0400000      272.863     0.224907  0.000302366     0.221569      271.130     0.224907
      9711.04    0.0400000      274.082     0.225953  0.000341529     0.222064      272.350     0.225953
      9712.03    0.0400000      276.282     0.227810  0.000252261     0.225134      274.550     0.227810
      9713.02    0.0400000      279.013     0.230075  0.000215017     0.227807      277.282     0.230075
      9714.03    0.0400000      281.857     0.232388  0.000153710     0.230634      280.125     0.232388
      9715.03    0.0400000      284.436     0.234554  0.000141319     0.232895      282.704     0.234554
      9716.06    0.0400000      286.283     0.236192  0.000146885     0.234510      284.551     0.236192
      9717.11    0.0400000      286.880     0.236690  0.000132555     0.235096      285.149     0.236690
      9718.15    0.0400000      286.397     0.236274  0.000297382     0.233163      284.666     0.236274
      9719.20    0.0400000      285.111     0.235198  0.000151018     0.233483      283.380     0.235198
      9720.28    0.0400000      283.731     0.234083  0.000548477     0.226297      282.000     0.234083
      9721.35    0.0400000      282.404     0.232949  0.000158074     0.231170      280.674     0.232949
      9722.43    0.0400000      281.574     0.232255  0.000162416     0.230440      279.844     0.232255
      9723.50    0.0400000      280.943     0.231729  0.000183922     0.229748      279.213     0.231729
      9724.61    0.0400000      280.364     0.231251  0.000144247     0.229549      278.634     0.231251
      9725.71    0.0400000      279.960     0.230918  6.83226e-05     0.229565      278.230     0.230918
      9726.82    0.0400000      279.996     0.230946  0.000157339     0.229157      278.267     0.230946
      9727.95    0.0400000      280.682     0.231531  0.000264074     0.228765      278.953     0.231531
      9729.08    0.0400000      281.796     0.232459  0.000127679     0.230864      280.067     0.232459
      9730.22    0.0400000      283.020     0.233488  0.000206794     0.231328      281.291     0.233488
      9731.37    0.0400000      284.385     0.234633  0.000144739     0.232953      282.657     0.234633
      9732.55    0.0400000      286.257     0.236220  0.000213377     0.234027      284.528     0.236220
      9733.73    0.0400000      288.648     0.238225  6.48467e-05     0.236924      286.920     0.238225
      9734.89    0.0400000      291.414     0.240564  0.000114001     0.239092      289.686     0.240564
      9736.09    0.0400000      293.930     0.242688  9.51096e-05     0.241311      292.202     0.242688
      9737.29    0.0400000      295.946     0.244408  0.000126622     0.242896      294.219     0.244408
      9738.48    0.0400000      297.188     0.245501  0.000544148     0.238188      295.461     0.245501
      9739.70    0.0400000      297.546     0.245785  0.000129441     0.244268      295.819     0.245785
      9740.94    0.0400000      296.769     0.245138  0.000357920     0.241321      295.042     0.245138
      9742.17    0.0400000      294.790     0.243458  0.000207324     0.241383      293.064     0.243458
      9743.40    0.0400000      291.529     0.240676  0.000275709     0.237884      289.802     0.240676
      9744.67    0.0400000      287.518     0.237300  9.10004e-05     0.235908      285.792     0.237300
      9745.95    0.0400000      283.043     0.233486  0.000264276     0.230741      281.317     0.233486
      9747.23    0.0400000      278.743     0.229886  0.000318597     0.226399      277.017     0.229886
      9748.53    0.0400000      275.235     0.227024  0.000356120     0.222925      273.509     0.227024
      9749.84    0.0400000      272.542     0.224745  0.000481202     0.218217      270.817     0.224745
      9751.13    0.0400000      271.444     0.223851  0.000161801     0.221972      269.719     0.223851
      9752.43    0.0400000      271.346     0.223811  0.000156606     0.221969      269.622     0.223811
      9753.76    0.0400000      271.717     0.224101  0.000158131     0.222250      269.993     0.224101
      9755.09    0.0400000      272.044     0.224386  0.000282987     0.221296      270.319     0.224386
      9756.42    0.0400000      271.967     0.224341  0.000117012     0.222747      270.243     0.224341
      9757.79    0.0400000      271.031     0.223561  0.000238807     0.220983      269.308     0.223561
      9759.14    0.0400000      269.385     0.222193  5.40786e-05     0.220827      267.662     0.222193
      9760.52    0.0400000      267.323     0.220492  5.78533e-05     0.219105      265.599     0.220492
      9761.91    0.0400000      265.318     0.218831  0.000167234     0.216867      263.595     0.218831
      9763.29    0.0400000      264.413     0.218076  0.000274955     0.215001      262.690     0.218076
      9764.67    0.0400000      265.393     0.218897  0.000173264     0.216886      263.670     0.218897
      9766.09    0.0400000      267.976     0.221049  0.000107665     0.219478      266.253     0.221049
      9767.50    0.0400000      271.740     0.224168  0.000283976     0.221063      270.018     0.224168
      9768.91    0.0400000      275.876     0.227611  8.53867e-05     0.226182      274.155     0.227611
      9770.34    0.0400000      279.627     0.230752  0.000192104     0.228695      277.906     0.230752
      9771.79    0.0400000      282.516     0.233169  7.19679e-05     0.231818      280.795     0.233169
      9773.26    0.0400000      284.751     0.235056  0.000209322     0.232888      283.030     0.235056
      9774.73    0.0400000      286.381     0.236431  0.000198581     0.234370      284.660     0.236431
      9776.20    0.0400000      287.748     0.237583  0.000123842     0.236043      286.027     0.237583
      9777.70    0.0400000      288.971     0.238612  0.000259984     0.235974      287.251     0.238612
      9779.19    0.0400000      290.489     0.239897  8.03431e-05     0.238558      288.770     0.239897
      9780.68    0.0400000      292.265     0.241405  9.86122e-05     0.240007      290.545     0.241405
      9782.21    0.0400000      293.729     0.242652  0.000240966     0.240257      292.010     0.242652
      9783.72    0.0400000      294.257     0.243119  0.000226527     0.240869      292.538     0.243119
      9785.25    0.0400000      293.362     0.242352  0.000157660     0.240645      291.643     0.242352
      9786.80    0.0400000      291.197     0.240514  0.000167617     0.238726      289.478     0.240514
      9788.35    0.0400000      287.961     0.237758  0.000121281     0.236232      286.243     0.237758
      9789.93    0.0400000      284.524     0.234874  0.000107952     0.233395      282.806     0.234874
      9791.50    0.0400000      281.581     0.232402  8.87125e-05     0.230989      279.863     0.232402
      9793.05    0.0400000      279.644     0.230811  0.000213274     0.228567      277.927     0.230811
      9794.64    0.0400000      278.732     0.230025  0.000270759     0.227162      277.015     0.230025
      9796.22    0.0400000      278.467     0.229810  8.76776e-05     0.228385      276.750     0.229810
      9797.83    0.0400000      278.343     0.229700  5.87185e-05     0.228367      276.627     0.229700
      9799.46    0.0400000      278.220     0.229605  0.000133139     0.227959      276.504     0.229605
      9801.09    0.0400000      277.722     0.229189  0.000312582     0.225775      276.006     0.229189
      9802.73    0.0400000      277.206     0.228757  0.000232952     0.226299      275.491     0.228757
      9804.38    0.0400000      276.488     0.228154  0.000160583     0.226319      274.772     0.228154
      9806.02    0.0400000      276.129     0.227809  0.000106554     0.226290      274.414     0.227809
      9807.69    0.0400000      275.672     0.227448  0.000277007     0.224476      273.957     0.227448
      9809.35    0.0400000      275.167     0.227018  0.000166063     0.225134      273.453     0.227018
      9811.03    0.0400000      274.839     0.226743  0.000268628     0.223863      273.125     0.226743
      9812.70    0.0400000      273.906     0.225970  0.000146590     0.224213      272.192     0.225970
      9814.39    0.0400000      271.909     0.224317  0.000250629     0.221617      270.195     0.224317
      9802.28    0.0400000      275.119     0.227006  0.000157906     0.225181      273.403     0.227006
      9803.01    0.0400000      276.821     0.228399  0.000149305     0.226643      275.105     0.228399
      9804.57    0.0400000      276.133     0.227816  0.000109625     0.226283      274.418     0.227816
      9806.18    0.0400000      275.509     0.227303  0.000140879     0.225593      273.794     0.227303
      9807.83    0.0400000      274.878     0.226776  0.000150573     0.224999      273.163     0.226776
      9809.49    0.0400000      274.526     0.226489  0.000207132     0.224260      272.812     0.226489
      9811.16    0.0400000      274.249     0.226263  0.000207693     0.224026      272.534     0.226263
      9812.83    0.0400000      273.315     0.225480  0.000185895     0.223427      271.601     0.225480
      9814.52    0.0400000      271.312     0.223826  9.70461e-05     0.222324      269.598     0.223826
      9816.24    0.0400000      268.428     0.221435  0.000132579     0.219731      266.715     0.221435
      9817.96    0.0400000      265.792     0.219263  0.000308832     0.215746      264.079     0.219263
      9819.68    0.0400000      264.025     0.217798  0.000243982     0.215092      262.313     0.217798
      9821.39    0.0400000      263.797     0.217611  0.000157569     0.215709      262.084     0.217611
      9823.13    0.0400000      265.433     0.218967  0.000393737     0.214056      263.721     0.218967
      9824.88    0.0400000      268.972     0.221891  0.000126851     0.220224      267.260     0.221891
      9826.62    0.0400000      273.465     0.225624  0.000153467     0.223818      271.754     0.225624
      9828.42    0.0400000      277.445     0.228948  0.000288161     0.225856      275.734     0.228948
      9830.20    0.0400000      279.780     0.230908  0.000113547     0.229376      278.069     0.230908
      9832.00    0.0400000      280.475     0.231520  0.000121475     0.229952      278.764     0.231520
      9833.78    0.0400000      280.040     0.231145  0.000362972     0.227012      278.330     0.231145
      9835.58    0.0400000      278.651     0.229974  8.07446e-05     0.228576      276.941     0.229974
      9837.40    0.0400000      276.526     0.228196  0.000211085     0.225947      274.817     0.228196
      9839.21    0.0400000      274.403     0.226430  0.000152063     0.224640      272.694     0.226430
      9841.07    0.0400000      272.758     0.225054  0.000112645     0.223487      271.049     0.225054
      9842.91    0.0400000      272.002     0.224438  0.000125033     0.222800      270.293     0.224438
      9844.78    0.0400000      272.130     0.224580  0.000603525     0.214983      270.422     0.224580
      9846.65    0.0400000      272.553     0.224915  0.000334861     0.221110      270.845     0.224915
      9848.53    0.0400000      272.395     0.224777  0.000241285     0.222186      270.687     0.224777
      9850.39    0.0400000      271.429     0.223983  0.000118996     0.222376      269.722     0.223983
      9852.30    0.0400000      270.590     0.223331  7.02331e-05     0.221927      268.883     0.223331
      9854.18    0.0400000      270.685     0.223383  7.62625e-05     0.221959      268.978     0.223383
      9856.10    0.0400000      272.278     0.224702  9.52806e-05     0.223214      270.572     0.224702
      9858.03    0.0400000      275.113     0.227076  0.000177183     0.225108      273.408     0.227076
      9859.96    0.0400000      278.788     0.230143  0.000304197     0.226858      277.082     0.230143
      9861.91    0.0400000      282.052     0.232881  5.98292e-05     0.231564      280.347     0.232881
      9863.85    0.0400000      284.170     0.234661  4.80224e-05     0.233381      282.466     0.234661
      9865.81    0.0400000      285.144     0.235505  0.000109921     0.234021      283.439     0.235505
      9867.75    0.0400000      285.271     0.235606  0.000206672     0.233467      283.567     0.235606
      9869.76    0.0400000      284.624     0.235060  0.000172947     0.233192      282.921     0.235060
      9871.73    0.0400000      283.224     0.233876  0.000282016     0.230926      281.520     0.233876
      9873.75    0.0400000      281.010     0.232019  0.000230527     0.229620      279.307     0.232019
      9875.74    0.0400000      277.868     0.229403  8.78878e-05     0.227975      276.165     0.229403
      9877.76    0.0400000      273.972     0.226156  8.49937e-05     0.224718      272.269     0.226156
      9879.77    0.0400000      269.799     0.222687  0.000130027     0.221008      268.097     0.222687
      9881.81    0.0400000      265.706     0.219291  9.61178e-05     0.217761      264.004     0.219291
      9883.86    0.0400000      262.008     0.216248  0.000354610     0.211967      260.307     0.216248
      9885.93    0.0400000      259.263     0.213974  8.49922e-05     0.212454      257.562     0.213974
      9888.00    0.0400000      257.799     0.212775  0.000145531     0.210916      256.099     0.212775
      9890.06    0.0400000      257.429     0.212508  0.000717823     0.198573      255.729     0.212508
      9892.14    0.0400000      257.686     0.212686  0.000124242     0.210962      255.987     0.212686
      9894.23    0.0400000      258.418     0.213296  0.000310902     0.209649      256.719     0.213296
      9896.33    0.0400000      259.517     0.214237  0.000660104     0.202396      257.818     0.214237
      9898.43    0.0400000      261.204     0.215627  0.000417868     0.210173      259.505     0.215627
      9900.57    0.0400000      263.591     0.217577  0.000258745     0.214695      261.892     0.217577
      9902.71    0.0400000      266.580     0.220051  0.000372036     0.215551      264.882     0.220051
      9904.83    0.0400000      269.462     0.222422  0.000157293     0.220564      267.764     0.222422
      9906.97    0.0400000      271.102     0.223818  0.000101039     0.222298      269.405     0.223818
      9909.14    0.0400000      271.377     0.224063  0.000361006     0.219829      269.681     0.224063
      9911.31    0.0400000      271.245     0.223974  0.000308090     0.220543      269.549     0.223974
      9913.51    0.0400000      270.753     0.223546  0.000362489     0.219278      269.057     0.223546
      9915.72    0.0400000      269.726     0.222698  0.000468078     0.216396      268.031     0.222698
      9917.92    0.0400000      267.902     0.221173  0.000175142     0.219168      266.207     0.221173
      9920.12    0.0400000      265.876     0.219499  0.000249258     0.216755      264.182     0.219499
      9922.34    0.0400000      264.279     0.218168  0.000177489     0.216116      262.584     0.218168
      9924.58    0.0400000      263.935     0.217882  5.36991e-05     0.216490      262.241     0.217882
      9926.81    0.0400000      264.388     0.218295  0.000101035     0.216737      262.695     0.218295
      9929.06    0.0400000      264.919     0.218727  0.000159845     0.216818      263.225     0.218727
      9931.33    0.0400000      265.241     0.218997  0.000600209     0.209240      263.548     0.218997
      9933.59    0.0400000      265.342     0.219083  0.000203320     0.216813      263.650     0.219083
      9935.84    0.0400000      265.121     0.218893  0.000271781     0.215869      263.429     0.218893
      9938.13    0.0400000      264.751     0.218588  9.75838e-05     0.217047      263.060     0.218588
      9940.41    0.0400000      264.553     0.218431  0.000138590     0.216666      262.862     0.218431
      9942.73    0.0400000      264.952     0.218775  0.000253572     0.215971      263.261     0.218775
      9945.06    0.0400000      265.767     0.219445  9.12272e-05     0.217937      264.077     0.219445
      9947.37    0.0400000      266.800     0.220319  0.000140113     0.218560      265.110     0.220319
      9949.69    0.0400000      267.809     0.221134  0.000142921     0.219363      266.119     0.221134
      9952.02    0.0400000      269.007     0.222153  0.000128711     0.220477      267.317     0.222153
      9954.37    0.0400000      270.180     0.223144  0.000170323     0.221194      268.491     0.223144
      9956.73    0.0400000      270.805     0.223669  0.000143371     0.221915      269.117     0.223669
      9959.13    0.0400000      270.257     0.223209  0.000182845     0.221160      268.569     0.223209
      9961.50    0.0400000      268.034     0.221363  0.000139720     0.219615      266.346     0.221363
      9963.87    0.0400000      264.561     0.218466  7.87967e-05     0.217000      262.874     0.218466
      9966.26    0.0400000      260.932     0.215503  9.16118e-05     0.213967      259.246     0.215503
      9968.69    0.0400000      257.855     0.212939  0.000132181     0.211169      256.168     0.212939
      9971.10    0.0400000      256.061     0.211482  0.000106440     0.209846      254.375     0.211482
      9973.52    0.0400000      255.550     0.211062  0.000270019     0.207947      253.864     0.211062
      9975.95    0.0400000      255.682     0.211176  0.000210729     0.208747      253.997     0.211176
      9978.40    0.0400000      255.635     0.211136  9.62605e-05     0.209546      253.951     0.211136
      9980.86    0.0400000      255.271     0.210838  8.96533e-05     0.209275      253.587     0.210838
      9983.30    0.0400000      255.473     0.211013  0.000264129     0.207973      253.790     0.211013
      9985.78    0.0400000      256.410     0.211782  0.000229230     0.209165      254.727     0.211782
      9988.25    0.0400000      257.326     0.212538  0.000144279     0.210685      255.644     0.212538
      9990.74    0.0400000      257.369     0.212640  0.000740942     0.197863      255.687     0.212640
      9993.25    0.0400000      256.327     0.211744  0.000176770     0.209635      254.645     0.211744
      9995.74    0.0400000      255.222     0.210812  0.000131736     0.209027      253.540     0.210812
      9998.28    0.0400000      254.748     0.210473  0.000647929     0.198808      253.067     0.210473
      10000.8    0.0400000      254.519     0.210250  0.000297098     0.206752      252.838     0.210250
      10003.4    0.0400000      254.137     0.209937  0.000213095     0.207469      252.457     0.209937
      10005.9    0.0400000      253.499     0.209440  0.000440919     0.203335      251.819     0.209440
      10008.5    0.0400000      253.179     0.209185  0.000372145     0.204444      251.500     0.209185
      10011.0    0.0400000      253.436     0.209376  9.71163e-05     0.207769      251.757     0.209376
      10013.6    0.0400000      254.232     0.210044  0.000331122     0.206024      252.554     0.210044
      10016.2    0.0400000      255.013     0.210690  0.000191619     0.208440      253.335     0.210690
      10018.8    0.0400000      255.515     0.211092  7.13800e-05     0.209602      253.838     0.211092
      10021.3    0.0400000      255.681     0.211218  0.000382200     0.206341      254.004     0.211218
      10023.9    0.0400000      255.923     0.211447  9.72400e-05     0.209855      254.247     0.211447
      10026.6    0.0400000      256.439     0.211869  0.000114113     0.210196      254.763     0.211869
      10029.2    0.0400000      257.335     0.212559  0.000122199     0.210846      255.660     0.212559
      10031.9    0.0400000      258.296     0.213404  0.000150439     0.211516      256.621     0.213404
      10034.5    0.0400000      259.121     0.214076  0.000110403     0.212439      257.446     0.214076
      10037.2    0.0400000      260.140     0.214875  0.000486755     0.207908      258.466     0.214875
      10039.9    0.0400000      261.154     0.215749  0.000152752     0.213866      259.480     0.215749
      10042.5    0.0400000      261.255     0.215825  0.000328189     0.211961      259.582     0.215825
      10045.2    0.0400000      260.402     0.215073  0.000230592     0.212482      258.729     0.215073
      10047.9    0.0400000      258.698     0.213704  0.000256835     0.210793      257.026     0.213704
      10050.6    0.0400000      256.425     0.211871  0.000384071     0.206974      254.753     0.211871
      10053.3    0.0400000      253.990     0.209865  0.000195793     0.207567      252.319     0.209865
      10056.1    0.0400000      251.747     0.208023  0.000291640     0.204565      250.076     0.208023
      10058.8    0.0400000      249.754     0.206381  0.000201356     0.203990      248.083     0.206381
      10061.6    0.0400000      248.354     0.205227  0.000218845     0.202640      246.684     0.205227
      10064.3    0.0400000      247.690     0.204689  0.000334896     0.200500      246.021     0.204689
      10067.1    0.0400000      247.418     0.204466  0.000140352     0.202567      245.749     0.204466
      10069.9    0.0400000      247.439     0.204497  0.000317492     0.200587      245.770     0.204497
      10072.6    0.0400000      247.821     0.204804  9.59298e-05     0.203166      246.153     0.204804
      10075.4    0.0400000      248.500     0.205375  0.000167258     0.203281      246.833     0.205375
      10078.2    0.0400000      249.052     0.205830  0.000175327     0.203672      247.385     0.205830
      10081.0    0.0400000      249.004     0.205789  0.000132162     0.203957      247.337     0.205789
      10083.8    0.0400000      248.365     0.205264  9.37032e-05     0.203641      246.699     0.205264
      10086.7    0.0400000      247.344     0.204425  0.000245447     0.201522      245.678     0.204425
      10089.5    0.0400000      246.239     0.203500  9.07070e-05     0.201876      244.574     0.203500
      10092.4    0.0400000      245.326     0.202742  0.000341235     0.198403      243.661     0.202742
      10095.2    0.0400000      245.506     0.202975  0.000381893     0.197900      243.842     0.202975
      10098.1    0.0400000      246.091     0.203430  0.000219455     0.200813      244.428     0.203430
      10100.9    0.0400000      246.590     0.203862  8.44437e-05     0.202268      244.927     0.203862
      10103.8    0.0400000      246.389     0.203703  0.000126969     0.201886      244.726     0.203703
      10106.7    0.0400000      245.532     0.203011  0.000298784     0.199361      243.869     0.203011
      10109.6    0.0400000      244.806     0.202406  0.000297278     0.198767      243.144     0.202406
      10112.5    0.0400000      244.837     0.202422  0.000181645     0.200171      243.176     0.202422
      10115.4    0.0400000      245.299     0.202804  7.52960e-05     0.201238      243.638     0.202804
      10118.3    0.0400000      245.611     0.203092  0.000249520     0.200120      243.950     0.203092
      10121.3    0.0400000      245.762     0.203205  0.000190583     0.200880      244.102     0.203205
      10124.2    0.0400000      246.288     0.203630  0.000155357     0.201613      244.628     0.203630
      10127.2    0.0400000      247.038     0.204260  0.000145187     0.202325      245.379     0.204260
